# Supplementary material for: On the benefits of the tryptophan metabolite 3-hydroxyanthranilic acid in Caenorhabditis elegans and mouse aging
Source: Nat Commun. 2023 Dec 14;14:8338. doi: 10.1038/s41467-023-43527-1 (PMC10721613; doi:10.1038/s41467-023-43527-1)
Supplement: Supplementary file 4 — Supplementary Data 1 [file 41467_2023_43527_MOESM4_ESM.xlsx]

## Sheet: Supplementary Table 1
Supplementary Table 1. Summary statistics for kynurenine pathway RNAi lifespan experiments (Figure 1b). EV = empty vector; SD = standard deviation; SE = standard error. P values were calculated using a log rank test and are provided both uncorrected and corrected for multiple tests with each experiment using the Holm method. * p < 0.05, ** p < 0.01, *** p < 0.001.
					Group 1 Lifespan Statistics						Group 2 Lifespan Statistics						Change in Lifespan (Group 2 vs. Group 1)
Group 1	Group2	Temperature	Experiment ID		Median	Mean	SD	SE	N		Median	Mean	SD	SE	N		% Median	% Mean	P	P (Holm)	Significance
EV(RNAi)	kynu-1(RNAi)	15°C	pooled		30	31.2775	6.24149	0.207934	901		36	37.2689	8.62556	0.303634	807		20	19.1557	1.55944e-55	1.4035e-54	***
EV(RNAi)	haao-1(RNAi)	15°C	pooled		30	31.2775	6.24149	0.207934	901		40	41.4288	9.8857	0.349512	800		33.3333	32.4556	1.12175e-122	1.00958e-121	***
EV(RNAi)	tdo-2(RNAi)	15°C	pooled		30	31.2775	6.24149	0.207934	901		39	39.4698	8.29731	0.318421	679		30	26.1925	5.49087e-85	4.94179e-84	***
EV(RNAi)	kynu-1(RNAi)	20°C	pooled		25	26.0133	5.92989	0.258556	526		31	31.3251	7.35513	0.320699	526		24	20.4195	9.41965e-36	8.47768e-35	***
EV(RNAi)	haao-1(RNAi)	20°C	pooled		25	26.0133	5.92989	0.258556	526		35	33.7207	7.66048	0.330574	537		40	29.6285	7.13288e-67	6.41959e-66	***
EV(RNAi)	tdo-2(RNAi)	20°C	pooled		25	26.0133	5.92989	0.258556	526		29	29.4799	6.13771	0.268383	523		16	13.3263	2.41362e-16	2.17226e-15	***
EV(RNAi)	kynu-1(RNAi)	25°C	pooled		19	20.6522	6.05615	0.222779	739		23	24.5764	7.79499	0.309335	635		21.0526	19.0011	1.16694e-23	1.05025e-22	***
EV(RNAi)	haao-1(RNAi)	25°C	pooled		19	20.6522	6.05615	0.222779	739		24	26.3315	9.49929	0.404317	552		26.3158	27.4996	9.7773e-37	8.79957e-36	***
EV(RNAi)	tdo-2(RNAi)	25°C	pooled		19	20.6522	6.05615	0.222779	739		21	21.9853	5.29472	0.213852	613		10.5263	6.45492	0.000137194	0.00123475	**
EV(RNAi)	kynu-1(RNAi)	15°C	15		32	31.8208	6.15792	0.59811	106		37	39.75	9.0519	0.923855	96		15.625	24.9185	1.68201e-11	5.04603e-11	***
EV(RNAi)	haao-1(RNAi)	15°C	15		32	31.8208	6.15792	0.59811	106		43	43.8878	7.47764	0.755356	98		34.375	37.9218	2.14184e-23	6.42552e-23	***
EV(RNAi)	tdo-2(RNAi)	15°C	15		32	31.8208	6.15792	0.59811	106		43	42.1429	7.2147	0.964105	56		34.375	32.4383	8.38528e-12	2.51559e-11	***
EV(RNAi)	kynu-1(RNAi)	15°C	22		31	32.266	6.78419	0.699736	94		38	38.7528	8.44	0.894639	89		22.5806	20.1043	7.06953e-08	2.12086e-07	***
EV(RNAi)	haao-1(RNAi)	15°C	22		31	32.266	6.78419	0.699736	94		45	44.2747	7.2741	0.762533	91		45.1613	37.2181	1.95046e-20	5.85137e-20	***
EV(RNAi)	tdo-2(RNAi)	15°C	22		31	32.266	6.78419	0.699736	94		42	41.2273	7.03314	0.749735	88		35.4839	27.7733	1.1942e-12	3.58259e-12	***
EV(RNAi)	kynu-1(RNAi)	15°C	31		30	29.2407	2.96039	0.284864	108		34	34.8667	4.75165	0.463714	105		13.3333	19.24	2.08632e-22	6.25897e-22	***
EV(RNAi)	haao-1(RNAi)	15°C	31		30	29.2407	2.96039	0.284864	108		34	34.3256	4.67142	0.503732	86		13.3333	17.3896	4.53825e-18	1.36147e-17	***
EV(RNAi)	tdo-2(RNAi)	15°C	31		30	29.2407	2.96039	0.284864	108		36	35.88	4.21695	0.486932	75		20	22.7055	3.55175e-24	1.06553e-23	***
EV(RNAi)	kynu-1(RNAi)	15°C	32		28	30.434	7.1261	0.692148	106		35	34.3981	6.91327	0.665229	108		25	13.0255	0.000126318	0.000378955	***
EV(RNAi)	haao-1(RNAi)	15°C	32		28	30.434	7.1261	0.692148	106		35	34.3874	7.90417	0.75023	111		25	12.9902	0.000161348	0.000484044	***
EV(RNAi)	tdo-2(RNAi)	15°C	32		28	30.434	7.1261	0.692148	106		35	34.3196	7.61789	0.773479	97		25	12.7674	0.000387977	0.00116393	**
EV(RNAi)	kynu-1(RNAi)	15°C	34		28	29.6818	4.94359	0.471353	110		36	35.4057	6.55784	0.636954	106		28.5714	19.284	2.93512e-12	8.80535e-12	***
EV(RNAi)	haao-1(RNAi)	15°C	34		28	29.6818	4.94359	0.471353	110		39	37.729	6.64401	0.6423	107		39.2857	27.1114	6.59717e-20	1.97915e-19	***
EV(RNAi)	tdo-2(RNAi)	15°C	34		28	29.6818	4.94359	0.471353	110		39	39.4808	8.0544	0.789799	104		39.2857	33.0133	9.58912e-24	2.87674e-23	***
EV(RNAi)	kynu-1(RNAi)	15°C	36		27	29.6296	7.34923	0.816581	81		36	38.1942	11.049	1.08869	103		33.3333	28.9053	2.40361e-09	7.21083e-09	***
EV(RNAi)	haao-1(RNAi)	15°C	36		27	29.6296	7.34923	0.816581	81		46	45.9434	12.0078	1.1663	106		70.3704	55.059	1.79173e-22	5.37519e-22	***
EV(RNAi)	tdo-2(RNAi)	15°C	36		27	29.6296	7.34923	0.816581	81		43	43.3889	10.2208	1.07737	90		59.2593	46.4375	4.43837e-18	1.33151e-17	***
EV(RNAi)	kynu-1(RNAi)	15°C	40		32	31.5455	6.6766	0.671024	99		39	41.1354	10.3044	1.05169	96		21.875	30.4005	3.82849e-13	1.14855e-12	***
EV(RNAi)	haao-1(RNAi)	15°C	40		32	31.5455	6.6766	0.671024	99		46	48.6337	11.66	1.16021	101		43.75	54.1701	2.35723e-28	7.07169e-28	***
EV(RNAi)	tdo-2(RNAi)	15°C	40		32	31.5455	6.6766	0.671024	99		39	41.2683	7.80954	0.862419	82		21.875	30.8217	2.54233e-14	7.62699e-14	***
EV(RNAi)	kynu-1(RNAi)	15°C	42		32	33.5178	5.99029	0.426791	197		36	36.604	7.34041	0.730398	101		12.5	9.20764	0.000303385	0.000910154	***
EV(RNAi)	haao-1(RNAi)	15°C	42		32	33.5178	5.99029	0.426791	197		43	42.0097	8.63474	0.850806	103		34.375	25.3356	2.27613e-17	6.8284e-17	***
EV(RNAi)	tdo-2(RNAi)	15°C	42		32	33.5178	5.99029	0.426791	197		36	39.046	8.23338	0.882711	87		12.5	16.4934	1.52114e-08	4.56342e-08	***
EV(RNAi)	kynu-1(RNAi)	20°C	23		22	24.4018	6.05301	0.571956	112		32	32.5315	8.71761	0.827439	111		45.4545	33.3162	3.98678e-14	1.19603e-13	***
EV(RNAi)	haao-1(RNAi)	20°C	23		22	24.4018	6.05301	0.571956	112		32	33.7826	8.45917	0.788822	115		45.4545	38.4432	3.02252e-18	9.06756e-18	***
EV(RNAi)	tdo-2(RNAi)	20°C	23		22	24.4018	6.05301	0.571956	112		28	28.7822	6.76846	0.673487	101		27.2727	17.9511	3.69301e-06	1.1079e-05	***
EV(RNAi)	kynu-1(RNAi)	20°C	43		26	26.6071	4.28508	0.46754	84		29	30.3684	7.70197	0.790205	95		11.5385	14.1363	2.8e-06	8.4e-06	***
EV(RNAi)	haao-1(RNAi)	20°C	43		26	26.6071	4.28508	0.46754	84		29	31.98	7.51561	0.751561	100		11.5385	20.1933	2.38903e-10	7.16709e-10	***
EV(RNAi)	tdo-2(RNAi)	20°C	43		26	26.6071	4.28508	0.46754	84		27	28.618	5.74952	0.609448	89		3.84615	7.5575	0.0174536	0.0523608
EV(RNAi)	kynu-1(RNAi)	20°C	49		25	26.8704	6.43311	0.619026	108		35	33.2523	6.94329	0.671233	107		40	23.7509	1.46225e-10	4.38675e-10	***
EV(RNAi)	haao-1(RNAi)	20°C	49		25	26.8704	6.43311	0.619026	108		35	32.3402	6.293	0.638957	97		40	20.3564	1.46065e-07	4.38194e-07	***
EV(RNAi)	tdo-2(RNAi)	20°C	49		25	26.8704	6.43311	0.619026	108		30	30.2162	6.21056	0.58948	111		20	12.4518	0.000941486	0.00282446	**
EV(RNAi)	kynu-1(RNAi)	20°C	50		28	26.9196	5.64432	0.533338	112		35	34	7.57337	0.69425	119		25	26.3018	3.91095e-15	1.17329e-14	***
EV(RNAi)	haao-1(RNAi)	20°C	50		28	26.9196	5.64432	0.533338	112		30	29.6239	5.5394	0.512118	117		7.14286	10.0458	0.00110907	0.00332722	**
EV(RNAi)	tdo-2(RNAi)	20°C	50		28	26.9196	5.64432	0.533338	112		30	28.2793	5.36346	0.509077	111		7.14286	5.05072	0.119201	0.357602
EV(RNAi)	kynu-1(RNAi)	20°C	51		24	25.4364	6.33691	0.604201	110		35	35.6354	7.35437	0.750602	96		45.8333	40.0963	1.30704e-19	3.92112e-19	***
EV(RNAi)	haao-1(RNAi)	20°C	51		24	25.4364	6.33691	0.604201	110		31	31.8679	7.79875	0.757481	106		29.1667	25.2849	1.85187e-10	5.55561e-10	***
EV(RNAi)	tdo-2(RNAi)	20°C	51		24	25.4364	6.33691	0.604201	110		31	31.2703	6.08716	0.577768	111		29.1667	22.9353	1.49889e-09	4.49666e-09	***
EV(RNAi)	kynu-1(RNAi)	25°C	16		18.5	21.1489	6.13637	0.632918	94		23	23.9469	6.89052	0.648206	113		24.3243	13.2298	0.00321549	0.00964647	**
EV(RNAi)	haao-1(RNAi)	25°C	16		18.5	21.1489	6.13637	0.632918	94		21	22.8889	7.84749	0.827198	90		13.5135	8.22714	0.0623005	0.186902
EV(RNAi)	tdo-2(RNAi)	25°C	16		18.5	21.1489	6.13637	0.632918	94		21	22.3814	5.27266	0.535357	97		13.5135	5.82775	0.211499	0.634497
EV(RNAi)	kynu-1(RNAi)	25°C	4		21	23.7568	6.6308	0.629368	111		25	24.6979	6.79182	0.693187	96		19.0476	3.96165	0.358234	1
EV(RNAi)	haao-1(RNAi)	25°C	4		21	23.7568	6.6308	0.629368	111		23	24.3663	6.82455	0.679068	101		9.52381	2.56592	0.437504	1
EV(RNAi)	tdo-2(RNAi)	25°C	4		21	23.7568	6.6308	0.629368	111		22	22.807	5.05698	0.47363	114		4.7619	-3.99776	0.1398	0.4194
EV(RNAi)	kynu-1(RNAi)	25°C	33		18	19.2564	4.77088	0.441068	117		23	23.4023	7.90122	0.8471	87		27.7778	21.5299	5.16118e-06	1.54835e-05	***
EV(RNAi)	haao-1(RNAi)	25°C	33		18	19.2564	4.77088	0.441068	117		23	24.2895	7.11583	0.816242	76		27.7778	26.1371	5.83063e-08	1.74919e-07	***
EV(RNAi)	tdo-2(RNAi)	25°C	33		18	19.2564	4.77088	0.441068	117		21	21.4624	4.8422	0.502113	93		16.6667	11.4557	0.00108797	0.0032639	**
EV(RNAi)	kynu-1(RNAi)	25°C	35		18	20.6757	6.9807	0.662579	111		26	25.8938	8.97453	0.844253	113		44.4444	25.238	3.94035e-06	1.1821e-05	***
EV(RNAi)	haao-1(RNAi)	25°C	35		18	20.6757	6.9807	0.662579	111		27	28.8091	11.5627	1.10246	110		50	39.3381	3.23148e-10	9.69443e-10	***
EV(RNAi)	tdo-2(RNAi)	25°C	35		18	20.6757	6.9807	0.662579	111		20	21.1111	6.13453	0.590295	108		11.1111	2.10603	0.690481	1
EV(RNAi)	kynu-1(RNAi)	25°C	39		19	20.1889	4.97159	0.524052	90		23	24.3604	7.49399	0.711298	111		21.0526	20.6622	1.65002e-06	4.95006e-06	***
EV(RNAi)	haao-1(RNAi)	25°C	39		19	20.1889	4.97159	0.524052	90		28	29.5479	10.1366	1.1864	73		47.3684	46.3575	8.80667e-14	2.642e-13	***
EV(RNAi)	tdo-2(RNAi)	25°C	39		19	20.1889	4.97159	0.524052	90		21	22.6	5.78748	0.578748	100		10.5263	11.9428	0.000787819	0.00236346	**
EV(RNAi)	kynu-1(RNAi)	25°C	41		18	19.7778	5.71548	0.388889	216		22	24.8957	8.3123	0.775126	115		22.2222	25.8769	9.73254e-10	2.91976e-09	***
EV(RNAi)	haao-1(RNAi)	25°C	41		18	19.7778	5.71548	0.388889	216		24	27.8627	10.1328	1.0033	102		33.3333	40.879	1.18222e-15	3.54667e-15	***
EV(RNAi)	tdo-2(RNAi)	25°C	41		18	19.7778	5.71548	0.388889	216		21	21.4851	4.28396	0.42627	101		16.6667	8.63277	0.0034786	0.0104358	*

## Sheet: 2
Supplementary Table 2. Summary statistics for worm body size in healthspan experiments (Figure 1c). EV = empty vector; SD = standard deviation; SE = standard error. P values were calculated using a two-sided Welch's t test without multiple test correction.
					Timepoint 1 (Day 7 at 15°C, Day 4 at 25°C)							Timepoint 2 (Day 14 at 15°C, Day 8 at 25°C)							Timepoint 3 (Day 21 at 15°C, Day 11 at 25°C)							Timepoint 4 (Day 25 at 15°C, Day 15 at 25°C)
Phenotype	Worm Gene	Temperature	Experiment ID		Median	Mean	SD	SE	N	P vs. EV		Median	Mean	SD	SE	N	P vs. EV		Median	Mean	SD	SE	N	P vs. EV		Median	Mean	SD	SE	N	P vs. EV
Area	EV	15°C	pooled		0.112928	0.1128	0.00999318	0.000850676	138	1		0.123351	0.127737	0.0153324	0.00145528	111	1		0.108131	0.107165	0.0170284	0.00179495	90	1		0.0940063	0.0972272	0.0212518	0.00231876	84	1
Area	kynu-1	15°C	pooled		0.0975789	0.0982675	0.00784223	0.000672466	136	1.81404e-31		0.112685	0.113625	0.0114747	0.000991264	134	9.01361e-14		0.108326	0.108948	0.0176194	0.00171947	105	0.474108		0.109277	0.11332	0.0201779	0.00195985	106	3.46987e-07
Area	haao-1	15°C	pooled		0.0969047	0.0969079	0.00789783	0.000634369	155	5.46734e-37		0.115756	0.116514	0.0164289	0.00139348	139	6.76477e-08		0.122716	0.123334	0.019388	0.00189208	105	3.36659e-09		0.123071	0.122498	0.0179474	0.00186106	93	1.14234e-14
Area	tdo-2	15°C	pooled		0.0765169	0.0770084	0.00664072	0.000551482	145	2.836e-96		0.087554	0.0884037	0.010617	0.000949612	125	3.61316e-56		0.0926441	0.0931411	0.0136172	0.00122286	124	1.14284e-09		0.0934443	0.0926648	0.0161769	0.00147674	120	0.0991207
Length	EV	15°C	pooled		1.23171	1.23001	0.0517323	0.00440374	138	1		1.33307	1.32674	0.0748694	0.00710629	111	1		1.04637	1.05729	0.125533	0.0132323	90	1		1.01177	1.05485	0.158019	0.0172413	84	1
Length	kynu-1	15°C	pooled		1.12323	1.11869	0.0466413	0.00399946	136	1.15616e-50		1.2521	1.25142	0.0629592	0.00543885	134	5.39237e-15		1.15623	1.14077	0.12864	0.012554	105	8.5171e-06		1.1444	1.14781	0.163334	0.0158644	106	0.000104678
Length	haao-1	15°C	pooled		1.13079	1.12566	0.0458137	0.00367985	155	4.31227e-49		1.28341	1.27314	0.0661151	0.00560781	139	1.21169e-08		1.29685	1.2833	0.115993	0.0113198	105	9.82918e-28		1.3129	1.29888	0.0980987	0.0101724	93	1.46904e-23
Length	tdo-2	15°C	pooled		0.95474	0.951969	0.0345937	0.00287285	145	2.26901e-133		1.06188	1.05949	0.0467654	0.00418282	125	4.21326e-77		1.09989	1.08986	0.0676178	0.00607226	124	0.0270295		1.09279	1.08418	0.0824104	0.007523	120	0.12181
Width	EV	15°C	pooled		0.08962	0.090072	0.00591381	0.000503417	138	1		0.092686	0.0944982	0.00816385	0.000774878	111	1		0.098145	0.100066	0.0124356	0.00131083	90	1		0.086535	0.0905991	0.0143656	0.00156742	84	1
Width	kynu-1	15°C	pooled		0.086065	0.0863544	0.00577597	0.000495286	136	2.86192e-07		0.0881	0.0892366	0.00736196	0.000635977	134	3.54838e-07		0.09434	0.0941432	0.0124759	0.00121752	105	0.00111492		0.0972654	0.0975525	0.0139778	0.00135765	106	0.000978011
Width	haao-1	15°C	pooled		0.08368	0.0845564	0.00457863	0.000367764	155	1.47706e-16		0.08902	0.0897278	0.0097387	0.000826025	139	3.5483e-05		0.09464	0.0943798	0.0108393	0.00105781	105	0.000903279		0.09169	0.0927177	0.011551	0.00119778	93	0.284456
Width	tdo-2	15°C	pooled		0.07902	0.0794507	0.00517588	0.000429834	145	3.15619e-41		0.08017	0.0818787	0.00752399	0.000672966	125	6.43095e-27		0.083785	0.0838343	0.00960223	0.000862306	124	1.5052e-19		0.08155	0.0839618	0.012978	0.00118473	120	0.000908223
Area	EV	25°C	pooled		0.104876	0.105005	0.014014	0.00137418	104	1		0.116215	0.116939	0.0153653	0.00136345	127	1		0.130299	0.132378	0.0198055	0.00198055	100	1		0.110989	0.112032	0.0151267	0.00150516	101	1
Area	kynu-1	25°C	pooled		0.0943127	0.0955668	0.0166923	0.0015051	123	6.15193e-06		0.117391	0.116732	0.0172365	0.00165095	109	0.923178		0.129815	0.130202	0.0149735	0.00136123	121	0.366579		0.117646	0.117776	0.0168739	0.00162369	108	0.010155
Area	haao-1	25°C	pooled		0.100597	0.102294	0.0168999	0.00168999	100	0.214795		0.115442	0.117273	0.0214526	0.00185322	134	0.884446		0.120882	0.123506	0.0138101	0.00117988	137	0.000169212		0.114649	0.114052	0.0158101	0.00148076	114	0.339823
Area	tdo-2	25°C	pooled		0.0679041	0.0694071	0.00822895	0.000690558	142	4.5482e-52		0.0833892	0.0863842	0.0185583	0.00168019	122	3.40842e-33		0.0935364	0.0938894	0.0116087	0.0010066	133	1.49714e-37		0.081273	0.0825155	0.0130986	0.00113579	133	1.85195e-36
Length	EV	25°C	pooled		1.12379	1.12457	0.0406529	0.00398634	104	1		1.23073	1.23005	0.0676087	0.0059993	127	1		1.28408	1.27885	0.0698188	0.00698188	100	1		1.19668	1.17309	0.12114	0.0120539	101	1
Length	kynu-1	25°C	pooled		1.09735	1.09168	0.0553748	0.00499298	123	5.82269e-07		1.21926	1.2101	0.0637534	0.00610647	109	0.0206529		1.27392	1.27354	0.0640466	0.00582242	121	0.559504		1.2079	1.20554	0.0694485	0.00668269	108	0.0197886
Length	haao-1	25°C	pooled		1.09114	1.09591	0.0487444	0.00487444	100	9.43066e-06		1.216	1.20534	0.0712892	0.00615845	134	0.00439615		1.245	1.24052	0.0618675	0.00528569	137	1.94116e-05		1.18602	1.18343	0.0700113	0.00655716	114	0.452064
Length	tdo-2	25°C	pooled		0.906427	0.902615	0.0500285	0.0041983	142	1.24796e-104		0.992512	1.00515	0.0799283	0.00723637	122	3.78537e-65		1.01285	1.02055	0.0499406	0.0043304	133	6.02253e-73		0.96031	0.951762	0.0726803	0.00630218	133	3.13604e-35
Width	EV	25°C	pooled		0.09101	0.0916584	0.0107042	0.00104963	104	1		0.09397	0.0932794	0.009216	0.000817788	127	1		0.099565	0.101512	0.0123241	0.00123241	100	1		0.09161	0.0939325	0.00881208	0.000876835	101	1
Width	kynu-1	25°C	pooled		0.08532	0.0856664	0.0115319	0.0010398	123	6.91501e-05		0.09511	0.094626	0.0114657	0.00109822	109	0.326538		0.09934	0.100446	0.00976578	0.000887798	121	0.483661		0.09561	0.0958818	0.0113164	0.00108892	108	0.16478
Width	haao-1	25°C	pooled		0.08957	0.0914019	0.012072	0.0012072	100	0.872763		0.093655	0.0952359	0.0140171	0.0012109	134	0.181883		0.09746	0.0977239	0.00820978	0.000701409	137	0.00832395		0.09428	0.0946237	0.0108791	0.00101893	114	0.607672
Width	tdo-2	25°C	pooled		0.0749253	0.0754545	0.00639691	0.000536817	142	1.11955e-28		0.081647	0.0839192	0.0132788	0.0012022	122	7.81182e-10		0.08897	0.0902906	0.0087673	0.000760222	133	7.9646e-13		0.08242	0.0851351	0.0109205	0.000946925	133	8.02245e-11
Area	EV	15°C	2		0.109869	0.109187	0.0083421	0.00119173	49	1		0.121182	0.121446	0.011321	0.00165133	47	1		0.11118	0.110543	0.0169492	0.00282486	36	1		0.0990605	0.102942	0.0179914	0.00367247	24	1
Area	EV	15°C	4		0.116997	0.116066	0.0102561	0.00156404	43	1		0.123454	0.127717	0.0145062	0.00229363	40	1		0.100236	0.0986	0.0157156	0.00296998	28	1		0.0820701	0.0908044	0.0225419	0.00426001	28	1
Area	EV	15°C	6		0.113463	0.113595	0.0103233	0.00152209	46	1		0.14341	0.140089	0.0164646	0.00336082	24	1		0.116647	0.111714	0.0155966	0.00305874	26	1		0.0960621	0.098561	0.0214969	0.00380014	32	1
Area	kynu-1	15°C	2		0.0967024	0.0970323	0.0066748	0.000916854	53	2.42375e-12		0.108781	0.109795	0.0104672	0.00167609	39	3.80984e-06		0.119772	0.118587	0.0156652	0.00257534	37	0.0389165		0.124488	0.122985	0.0208951	0.00311486	45	0.000115097
Area	kynu-1	15°C	4		0.0981697	0.0992503	0.00833801	0.00137076	37	6.5386e-12		0.113641	0.113364	0.0108172	0.00156133	48	2.04976e-06		0.0968259	0.100389	0.0169598	0.00278818	37	0.662045		0.0999731	0.10231	0.0154673	0.00282393	30	0.0290525
Area	kynu-1	15°C	6		0.101454	0.0989002	0.00862554	0.00127177	46	7.64909e-11		0.115461	0.117069	0.0120831	0.00176251	47	5.65812e-07		0.105947	0.107659	0.0151625	0.00272327	31	0.326667		0.10993	0.109944	0.0167417	0.0030069	31	0.0222292
Area	haao-1	15°C	2		0.0967342	0.0971587	0.0072645	0.00102736	50	1.70618e-11		0.105352	0.108473	0.0138164	0.00179875	59	6.18659e-07		0.128841	0.129949	0.0178401	0.00278616	41	5.62519e-06		0.135544	0.135082	0.0141218	0.00232162	37	4.63317e-09
Area	haao-1	15°C	4		0.0992973	0.0994601	0.00812551	0.00125379	42	2.30849e-12		0.119034	0.1198	0.0174301	0.00249001	49	0.0216403		0.113434	0.116457	0.0136044	0.00244341	31	2.25158e-05		0.113766	0.116207	0.0160759	0.00279845	33	8.58099e-06
Area	haao-1	15°C	6		0.0939358	0.0950075	0.00783786	0.000987477	63	3.0135e-16		0.128364	0.126625	0.0116611	0.00209439	31	0.00154701		0.119314	0.121576	0.0233504	0.00406478	33	0.0576046		0.106386	0.11128	0.0136941	0.00285541	23	0.00992894
Area	tdo-2	15°C	2		0.0755346	0.0763463	0.00574839	0.000838489	47	1.02714e-37		0.0800132	0.0823777	0.00917481	0.00143287	41	1.27437e-30		0.0963899	0.097631	0.0121178	0.00191599	40	0.000348903		0.104801	0.106565	0.00875926	0.0015022	34	0.368263
Area	tdo-2	15°C	4		0.0764133	0.0765467	0.00617333	0.000810598	58	4.44024e-32		0.0856064	0.0870114	0.00804262	0.00109446	54	1.08568e-22		0.0857069	0.0866083	0.0133879	0.00197394	46	0.00148319		0.0901919	0.0898413	0.0140575	0.00200822	49	0.839026
Area	tdo-2	15°C	6		0.0790417	0.0784558	0.00807214	0.00127632	40	6.4789e-30		0.0983677	0.0991456	0.00856389	0.00156355	30	1.36282e-12		0.0960643	0.096323	0.0125858	0.00204169	38	0.00012687		0.0794677	0.0836304	0.015937	0.00262002	37	0.00203714
Length	EV	15°C	2		1.23511	1.23338	0.0445662	0.0063666	49	1		1.32494	1.31661	0.0743497	0.010845	47	1		1.07306	1.05811	0.115404	0.019234	36	1		1.0189	1.06138	0.144785	0.0295541	24	1
Length	EV	15°C	4		1.22219	1.22374	0.0532727	0.00812401	43	1		1.32556	1.31917	0.0690794	0.0109224	40	1		1.00874	1.04947	0.135009	0.0255144	28	1		0.989405	1.01065	0.117729	0.0222487	28	1
Length	EV	15°C	6		1.2283	1.23228	0.0576632	0.00850198	46	1		1.36454	1.35917	0.0790875	0.0161437	24	1		1.04354	1.06456	0.132835	0.026051	26	1		1.07386	1.08864	0.190406	0.0336593	32	1
Length	kynu-1	15°C	2		1.13505	1.1321	0.0360103	0.00494639	53	1.06886e-21		1.22666	1.23509	0.0579013	0.00927162	39	1.64829e-07		1.19805	1.17391	0.11773	0.0193548	37	6.54143e-05		1.20298	1.16347	0.16379	0.0244164	45	0.0102656
Length	kynu-1	15°C	4		1.06635	1.07726	0.0456936	0.00751198	37	1.21671e-21		1.21704	1.21976	0.0486532	0.00702248	48	9.07394e-11		1.07662	1.06658	0.110417	0.0181525	37	0.587243		0.986145	1.02368	0.13523	0.0246895	30	0.696412
Length	kynu-1	15°C	6		1.13898	1.13658	0.0375133	0.00553104	46	1.67978e-14		1.3067	1.29729	0.0533928	0.00778814	47	0.00150527		1.21883	1.18977	0.124422	0.0223468	31	0.000613192		1.27584	1.24519	0.103796	0.0186423	31	0.000174293
Length	haao-1	15°C	2		1.13179	1.1325	0.0333354	0.00471433	50	9.51353e-22		1.23299	1.24422	0.0505484	0.00658084	59	2.00036e-07		1.31818	1.29518	0.120243	0.0187789	41	3.50434e-13		1.32845	1.29666	0.109985	0.0180815	37	3.72963e-08
Length	haao-1	15°C	4		1.13634	1.129	0.0481924	0.00743625	42	4.26491e-13		1.29764	1.28517	0.072387	0.010341	49	0.0263653		1.28457	1.28318	0.0887291	0.0159362	31	6.59367e-10		1.28415	1.30449	0.0984521	0.0171383	33	1.74717e-14
Length	haao-1	15°C	6		1.1208	1.118	0.0519068	0.00653965	63	1.11738e-17		1.31008	1.30915	0.0596841	0.0107196	31	0.0134795		1.28269	1.26865	0.133682	0.023271	33	3.05071e-07		1.30678	1.29438	0.0792027	0.0165149	23	1.88517e-06
Length	tdo-2	15°C	2		0.9588	0.955456	0.0307131	0.00447997	47	4.01024e-53		1.04089	1.0382	0.0417378	0.00651835	41	3.15106e-34		1.10145	1.07872	0.0807069	0.0127609	40	0.375352		1.12238	1.10517	0.0841075	0.0144243	34	0.191907
Length	tdo-2	15°C	4		0.945565	0.942599	0.0337688	0.00443406	58	1.13405e-40		1.06213	1.05762	0.0380303	0.00517526	54	5.4608e-29		1.07959	1.0708	0.0615358	0.00907296	46	0.436439		1.08384	1.07906	0.0899887	0.0128555	49	0.0107056
Length	tdo-2	15°C	6		0.960165	0.961458	0.0374414	0.00592	40	2.36082e-40		1.09933	1.09195	0.0506746	0.00925188	30	8.49936e-17		1.13093	1.12465	0.0435816	0.00706987	38	0.0340203		1.07918	1.07165	0.0674884	0.011095	37	0.634569
Width	EV	15°C	2		0.08651	0.0869476	0.00459961	0.000657087	49	1		0.08859	0.0906825	0.00661885	0.000965459	47	1		0.100665	0.102959	0.0117488	0.00195813	36	1		0.09423	0.0951478	0.00808032	0.00164939	24	1
Width	EV	15°C	4		0.09301	0.0931773	0.00646786	0.000986339	43	1		0.092683	0.0950437	0.00760346	0.00120221	40	1		0.08953	0.0931371	0.0119065	0.00225011	28	1		0.082155	0.0876968	0.0147565	0.00278871	28	1
Width	EV	15°C	6		0.091145	0.0904974	0.00498338	0.00073476	46	1		0.103232	0.101061	0.0076083	0.00155304	24	1		0.104715	0.103523	0.0112218	0.00220078	26	1		0.0851013	0.0897271	0.0170304	0.00301058	32	1
Width	kynu-1	15°C	2		0.08357	0.0842214	0.00422531	0.000580391	53	0.00245757		0.0864	0.087358	0.00683118	0.00109386	39	0.0253528		0.10013	0.0995657	0.0102345	0.00168254	37	0.193082		0.10546	0.104201	0.0128348	0.0019133	45	0.000647839
Width	kynu-1	15°C	4		0.0904134	0.0905247	0.00553811	0.000910459	37	0.0516745		0.09109	0.0913308	0.00738247	0.00106557	48	0.0233259		0.09195	0.0925784	0.011745	0.00193087	37	0.851199		0.097215	0.0986906	0.011858	0.00216496	30	0.00300394
Width	kynu-1	15°C	6		0.0865836	0.0854575	0.00586847	0.000865258	46	2.6105e-05		0.08709	0.0886565	0.00738628	0.0010774	47	4.44676e-08		0.08373	0.0895388	0.0136805	0.0024571	31	8.63808e-05		0.08426	0.0867998	0.0109188	0.00196107	31	0.418863
Width	haao-1	15°C	2		0.083235	0.0842764	0.00486348	0.0006878	50	0.00602704		0.08331	0.0854939	0.00843852	0.0010986	59	0.000584699		0.09887	0.0984502	0.00833613	0.00130188	41	0.0597832		0.10187	0.102584	0.00839179	0.0013796	37	0.0011121
Width	haao-1	15°C	4		0.08594	0.0865414	0.00469308	0.000724158	42	6.57656e-07		0.0906875	0.0914403	0.0106489	0.00152127	49	0.0665454		0.08924	0.0891557	0.00779258	0.00139959	31	0.139848		0.086	0.0873946	0.00817172	0.00142251	33	0.923571
Width	haao-1	15°C	6		0.08302	0.0834551	0.00385329	0.000485469	63	7.31143e-12		0.0957	0.095079	0.0068943	0.00123825	31	0.00417108		0.0933118	0.09423	0.0137972	0.00240179	33	0.00603231		0.08267	0.0844842	0.00827765	0.00172601	23	0.13746
Width	tdo-2	15°C	2		0.07822	0.078491	0.00467105	0.000681342	47	3.48019e-14		0.07617	0.077861	0.00648007	0.00101202	41	2.51981e-14		0.087945	0.0888078	0.0069028	0.00109143	40	4.90191e-08		0.09289	0.0950712	0.00787241	0.00135011	34	0.97149
Width	tdo-2	15°C	4		0.080075	0.0797932	0.0050084	0.000657636	58	5.84597e-18		0.080005	0.0808181	0.00600882	0.000817697	54	7.28433e-15		0.07862	0.079351	0.0100762	0.00148565	46	5.03265e-06		0.07943	0.081922	0.0114182	0.00163117	49	0.080508
Width	tdo-2	15°C	6		0.0804	0.0800817	0.00590144	0.000933099	40	3.40605e-13		0.0885447	0.0892786	0.00604891	0.00110437	30	1.92047e-07		0.0837739	0.0840264	0.00900214	0.00146034	38	2.49093e-09		0.07298	0.0764544	0.0120812	0.00198613	37	0.000532919
Area	EV	25°C	1		0.0946395	0.0999354	0.0124997	0.00192874	42	1		0.110572	0.110872	0.0116745	0.00165102	50	1		0.129517	0.131931	0.0205978	0.00307054	45	1		0.113773	0.113341	0.0128948	0.00206482	39	1
Area	EV	25°C	3		0.10113	0.103405	0.013962	0.0022357	39	1		0.114611	0.114665	0.0157445	0.0025541	38	1		0.138229	0.133761	0.0196518	0.00463198	18	1		0.109381	0.110478	0.0164347	0.00273912	36	1
Area	EV	25°C	5		0.117255	0.116977	0.00938781	0.00195749	23	1		0.12788	0.126931	0.0144794	0.00231855	39	1		0.127027	0.132248	0.0194052	0.00319019	37	1		0.111564	0.112218	0.0166794	0.00327109	26	1
Area	kynu-1	25°C	1		0.0957818	0.0931936	0.0107834	0.00150998	51	0.00729117		0.102265	0.105087	0.0138451	0.00211137	43	0.0338004		0.120726	0.123563	0.0130535	0.00177635	54	0.0210537		0.113163	0.115465	0.0183675	0.00283417	42	0.54663
Area	kynu-1	25°C	3		0.0787493	0.085614	0.0169943	0.00291449	34	8.44222e-06		0.127671	0.124468	0.0169869	0.00295703	33	0.0145844		0.136442	0.136904	0.0145945	0.00250294	34	0.555483		0.118237	0.115205	0.0156624	0.002508	39	0.207282
Area	kynu-1	25°C	5		0.11238	0.107657	0.015972	0.00259099	38	0.00568923		0.127326	0.124169	0.0127114	0.00221277	33	0.391773		0.138121	0.134162	0.0141641	0.00246566	33	0.63655		0.129696	0.125085	0.0143951	0.00277034	27	0.00420729
Area	haao-1	25°C	1		0.093837	0.0953158	0.0115599	0.00187526	38	0.0899014		0.0986746	0.101044	0.0165708	0.00234346	50	0.000924975		0.11811	0.121638	0.0124581	0.00171125	53	0.00460155		0.109402	0.112269	0.0134716	0.00215718	39	0.720488
Area	haao-1	25°C	3		0.0882689	0.0889711	0.0105089	0.00219125	23	2.35242e-05		0.128506	0.128341	0.0176638	0.0033994	27	0.00223506		0.128046	0.128565	0.0154331	0.00268655	33	0.339948		0.110941	0.112934	0.0177536	0.00284286	39	0.535876
Area	haao-1	25°C	5		0.120779	0.116951	0.0131687	0.00210868	39	0.992838		0.125599	0.126267	0.0182017	0.00241087	57	0.843142		0.119978	0.122173	0.0135096	0.00189173	51	0.00859721		0.118458	0.117194	0.0158958	0.0026493	36	0.242512
Area	tdo-2	25°C	1		0.0676752	0.0694641	0.00728791	0.00089036	67	7.67667e-21		0.0717054	0.0736467	0.010852	0.00140098	60	8.30365e-32		0.0940021	0.0948358	0.0124054	0.00182907	46	6.07253e-16		0.0832927	0.0840211	0.0126789	0.0017754	51	2.61539e-17
Area	tdo-2	25°C	3		0.0676371	0.0669037	0.00660865	0.00107206	38	1.21091e-20		0.117583	0.114011	0.0320821	0.0113427	8	0.956552		0.0970749	0.0969842	0.0110119	0.00174113	40	1.98714e-07		0.0833729	0.0837749	0.0146637	0.0025148	34	6.77995e-10
Area	tdo-2	25°C	5		0.0718585	0.0718752	0.0104917	0.00172482	37	6.54583e-23		0.0951952	0.0964442	0.0108287	0.0014736	54	7.8878e-17		0.0890766	0.0903291	0.0105439	0.00153799	47	1.96402e-16		0.0769925	0.0800237	0.0122446	0.00176735	48	1.05188e-10
Length	EV	25°C	1		1.11851	1.12205	0.0349661	0.00539539	42	1		1.20917	1.21128	0.0588323	0.00832015	50	1		1.2764	1.27234	0.0677568	0.0101006	45	1		1.23199	1.1742	0.127469	0.0204114	39	1
Length	EV	25°C	3		1.11134	1.11616	0.0429652	0.00687993	39	1		1.21859	1.20964	0.058378	0.00947016	38	1		1.29716	1.28532	0.0880678	0.0207578	18	1		1.19879	1.17264	0.122058	0.020343	36	1
Length	EV	25°C	5		1.15021	1.14345	0.0419546	0.00874813	23	1		1.28232	1.27399	0.0671775	0.010757	39	1		1.2852	1.28363	0.0635155	0.0104419	37	1		1.15109	1.17205	0.114635	0.0224817	26	1
Length	kynu-1	25°C	1		1.09735	1.09068	0.0444379	0.00622255	51	0.000253439		1.19267	1.18829	0.0683594	0.0104247	43	0.0884501		1.27152	1.26815	0.0555737	0.00756262	54	0.740647		1.20669	1.20734	0.0667455	0.0102991	42	0.152725
Length	kynu-1	25°C	3		1.06078	1.06521	0.067143	0.0115149	34	0.000367941		1.2252	1.2226	0.0679497	0.0118285	33	0.395443		1.2773	1.27976	0.0764458	0.0131104	34	0.822552		1.22083	1.20583	0.077377	0.0123902	39	0.168872
Length	kynu-1	25°C	5		1.11307	1.11671	0.0461817	0.00749165	38	0.0243843		1.22941	1.22601	0.0436511	0.00759869	33	0.000531975		1.27975	1.27594	0.0643771	0.0112066	33	0.617475		1.20251	1.20233	0.0636961	0.0122583	27	0.244175
Length	haao-1	25°C	1		1.09282	1.08817	0.0470163	0.00762705	38	0.000551639		1.16033	1.16101	0.051032	0.00721702	50	1.48628e-05		1.20959	1.22692	0.0525957	0.00722458	53	0.000447682		1.17408	1.17178	0.0538685	0.00862587	39	0.91354
Length	haao-1	25°C	3		1.07167	1.06461	0.0306799	0.00639721	23	9.52431e-07		1.24254	1.22039	0.0823701	0.0158521	27	0.563372		1.27829	1.27699	0.0623137	0.0108474	33	0.725006		1.19158	1.18858	0.0741365	0.0118713	39	0.501466
Length	haao-1	25°C	5		1.1122	1.12192	0.046323	0.00741761	39	0.0663386		1.24352	1.2371	0.061247	0.00811236	57	0.00767235		1.23964	1.23105	0.0623172	0.00872615	51	0.000231403		1.20331	1.19049	0.0804684	0.0134114	36	0.485004
Length	tdo-2	25°C	1		0.91831	0.923687	0.0433516	0.00529624	67	1.06491e-46		0.962265	0.962171	0.0467966	0.00604142	60	6.42698e-42		1.04495	1.03526	0.0531715	0.00783971	46	2.52741e-31		0.98234	0.983049	0.0447871	0.00627145	51	1.42317e-11
Length	tdo-2	25°C	3		0.8664	0.86976	0.0388261	0.00629843	38	1.34089e-39		1.26758	1.20923	0.118316	0.0418311	8	0.992569		1.03317	1.02708	0.0514283	0.00813153	40	6.27256e-11		0.957265	0.961727	0.0809221	0.013878	34	4.65082e-12
Length	tdo-2	25°C	5		0.91584	0.8982	0.0531236	0.00873347	37	1.27246e-26		1.02916	1.02267	0.0401039	0.00545745	54	1.96066e-28		0.99442	1.00059	0.0385801	0.00562749	47	4.22137e-31		0.920875	0.911461	0.0728788	0.0105191	48	1.54789e-12
Width	EV	25°C	1		0.083935	0.0874807	0.00978259	0.00150949	42	1		0.089465	0.0898506	0.00684093	0.000967454	50	1		0.0997	0.101465	0.0112424	0.00167591	45	1		0.0938	0.0953289	0.0101267	0.00162158	39	1
Width	EV	25°C	3		0.0903997	0.0908381	0.00984859	0.00157704	39	1		0.094185	0.0931434	0.0107416	0.00174252	38	1		0.10408	0.101921	0.0101764	0.00239861	18	1		0.091235	0.0923961	0.00727279	0.00121213	36	1
Width	EV	25°C	5		0.1011	0.100678	0.00842551	0.00175684	23	1		0.09842	0.0978078	0.0085088	0.0013625	39	1		0.09584	0.101371	0.0146352	0.00240602	37	1		0.0903	0.0939654	0.00861633	0.0016898	26	1
Width	kynu-1	25°C	1		0.08599	0.083908	0.00785563	0.00110001	51	0.0594377		0.08403	0.0868221	0.00940605	0.00143441	43	0.0841148		0.09382	0.0957037	0.00820875	0.00111707	54	0.00541057		0.09174	0.0938183	0.0126602	0.0019535	42	0.553593
Width	kynu-1	25°C	3		0.075105	0.078446	0.0106449	0.00182559	34	2.54964e-06		0.10228	0.100004	0.0112221	0.00195352	33	0.0108566		0.105475	0.105089	0.00802708	0.00137663	34	0.261512		0.09563	0.0937589	0.0095807	0.00153414	39	0.488088
Width	kynu-1	25°C	5		0.098265	0.0944868	0.0110438	0.00179154	38	0.0167067		0.10191	0.0994168	0.00814247	0.00141742	33	0.415971		0.10339	0.103423	0.0104685	0.00182234	33	0.498877		0.104145	0.102158	0.00925037	0.00178024	27	0.00158354
Width	haao-1	25°C	1		0.083995	0.0858261	0.00716658	0.00116257	38	0.387919		0.08365	0.0853093	0.0116141	0.00164248	50	0.0195966		0.09703	0.0973234	0.00712256	0.000978359	53	0.0362237		0.09402	0.0942449	0.0107736	0.00172516	39	0.648392
Width	haao-1	25°C	3		0.08068	0.0820427	0.00866669	0.00180713	23	0.000584803		0.10089	0.103109	0.00988614	0.00190259	27	0.000281725		0.0996961	0.0988579	0.00980277	0.00170644	33	0.305467		0.09276	0.0929728	0.0100899	0.00161568	39	0.776097
Width	haao-1	25°C	5		0.10418	0.102354	0.00888617	0.00142293	39	0.462075		0.10036	0.100214	0.0126549	0.00167618	57	0.268165		0.09663	0.0974062	0.008243	0.00115425	51	0.143352		0.097605	0.0968225	0.0117217	0.00195362	36	0.27309
Width	tdo-2	25°C	1		0.07262	0.073819	0.00564143	0.00068921	67	2.40453e-11		0.07382	0.0750946	0.00949528	0.00122583	60	9.81821e-16		0.08854	0.0898201	0.00858373	0.0012656	46	3.46495e-07		0.08233	0.083781	0.0101813	0.00142567	51	7.83328e-07
Width	tdo-2	25°C	3		0.075445	0.0755276	0.005527	0.000896597	38	8.64775e-12		0.0912625	0.0912504	0.0193825	0.00685274	8	0.79575		0.093065	0.0927172	0.00820752	0.00129772	40	0.00222226		0.083375	0.0853982	0.0117535	0.00201571	34	0.00435898
Width	tdo-2	25°C	5		0.07702	0.0783412	0.00754853	0.00124097	37	2.78377e-13		0.0914028	0.0926383	0.00887925	0.00120831	54	0.00567941		0.08693	0.088686	0.00913275	0.00133215	47	2.28437e-05		0.082075	0.0863875	0.0111365	0.00160741	48	0.00185572

## Sheet: 3
Supplementary Table 3. Summary statistics for healthspan experiments (Figure 1d). EV = empty vector; SD = standard deviation; SE = standard error. P values were calculated using a two-sided Welch's t test without multiple test correction.
					Timepoint 1 (Day 7 at 15°C, Day 4 at 25°C)							Timepoint 2 (Day 14 at 15°C, Day 8 at 25°C)							Timepoint 3 (Day 21 at 15°C, Day 11 at 25°C)							Timepoint 4 (Day 25 at 15°C, Day 15 at 25°C)
Phenotype	Worm Gene	Temperature	Experiment ID		Median	Mean	SD	SE	N	P vs. EV		Median	Mean	SD	SE	N	P vs. EV		Median	Mean	SD	SE	N	P vs. EV		Median	Mean	SD	SE	N	P vs. EV
Motivated Speed	EV	15°C	pooled		239.104	232.05	56.9386	8.39514	46	1		151.935	152.893	68.3882	11.398	36	1		40.5	63.2574	51.1457	9.18605	31	1		49.9	48.4314	35.0401	9.36487	14	1
Motivated Speed	kynu-1	15°C	pooled		189.64	189.228	47.9285	6.64649	52	0.000131563		149.98	149.986	57.7104	8.60297	45	0.839272		123.335	120.764	64.2486	10.4225	38	9.95722e-05		61.86	67.6232	40.337	7.76286	27	0.125133
Motivated Speed	haao-1	15°C	pooled		198.145	197.586	39.8893	5.06595	62	0.000743779		197.77	203.63	46.9797	6.8527	47	0.000328426		163.755	158.318	63.2012	11.5389	30	2.88936e-08		97.45	99.0276	45.2501	8.40273	29	0.000322346
Motivated Speed	tdo-2	15°C	pooled		167.73	158.342	49.9341	6.55667	58	6.38666e-10		168.253	166.698	46.3314	6.90668	45	0.304492		136.72	143.467	66.4955	10.3849	41	1.86954e-07		102.54	108.949	49.2756	7.79116	40	2.16659e-05
Unmotivated Speed	EV	15°C	pooled		162.445	156.057	30.3135	4.56993	44	1		117.635	107.613	53.4969	10.11	28	1		32.78	39.6158	24.2961	5.06609	23	1		30.935	32.3227	18.1293	5.23349	12	1
Unmotivated Speed	kynu-1	15°C	pooled		124.379	136.686	44.584	5.85417	58	0.0105072		116.974	115.515	37.0685	6.17809	36	0.508107		82.5316	80.4086	46.7052	8.38851	31	0.000132022		34.37	43.7134	22.3952	4.23229	28	0.102702
Unmotivated Speed	haao-1	15°C	pooled		134.26	132.363	33.4642	4.35666	59	0.000297718		157.717	150.922	28.6031	4.41355	42	0.000358122		113.85	119.367	47.0911	8.59761	30	3.3234e-10		66.305	71.9122	37.4563	7.64574	24	0.000147181
Unmotivated Speed	tdo-2	15°C	pooled		91.38	95.1031	34.7098	4.51883	59	1.53375e-15		111.86	112.025	33.0087	5.50145	36	0.703348		82.6897	89.8613	36.0676	6.27857	33	7.34887e-08		78.58	81.6407	38.2581	6.1262	39	3.18376e-07
Thrash Frequency	EV	15°C	pooled		0.956116	0.97674	0.345591	0.0498818	48	1		0.552617	0.549117	0.297515	0.0448521	44	1		0.270834	0.361899	0.266366	0.0567893	22	1		0.378538	0.439838	0.379808	0.094952	16	1
Thrash Frequency	kynu-1	15°C	pooled		1.21343	1.15933	0.283295	0.0555588	26	0.0173912		0.677341	0.669931	0.300634	0.0425161	50	0.0536733		0.497916	0.576909	0.327208	0.0578428	32	0.0106565		0.277348	0.402001	0.335055	0.0558425	36	0.734017
Thrash Frequency	haao-1	15°C	pooled		1.15973	1.11505	0.327678	0.0561963	34	0.0697026		0.933071	0.881007	0.345994	0.0494277	49	3.10328e-06		0.700826	0.699839	0.307719	0.0463904	44	3.01938e-05		0.340909	0.425391	0.273835	0.0450182	37	0.891905
Thrash Frequency	tdo-2	15°C	pooled		1.34039	1.33007	0.183548	0.0346874	28	1.4613e-07		1.07562	0.969582	0.325628	0.0490902	44	1.12919e-08		0.792857	0.778102	0.34549	0.0503949	47	1.23308e-06		0.690085	0.630973	0.320047	0.0506038	40	0.0883483
Motivated Speed	EV	25°C	pooled		234.636	250.072	101.56	16.2627	39	1		165.06	169.772	56.0903	8.09593	48	1		74.36	78.4197	34.8795	5.73416	37	1		15.9	26.893	23.8452	4.97208	23	1
Motivated Speed	kynu-1	25°C	pooled		227.97	230.554	85.2185	11.933	51	0.336391		163.05	168.572	43.0418	6.722	41	0.909462		105.71	110.222	41.4285	6.39256	42	0.000398625		34.905	41.6308	24.3979	4.06632	36	0.0261955
Motivated Speed	haao-1	25°C	pooled		264.005	254.464	68.5366	11.7539	34	0.827429		149.73	150.794	45.8806	6.36249	52	0.0685771		94.29	96.7155	27.3227	4.11906	44	0.0117005		63.575	57.0037	36.4583	5.91432	38	0.000252868
Motivated Speed	tdo-2	25°C	pooled		198.625	196.051	97.0776	10.7204	82	0.00706319		163.69	179.881	74.7889	11.8252	40	0.482859		86.325	112.19	71.7272	10.5756	46	0.00651603		64.66	63.484	26.6887	4.21985	40	8.57766e-07
Unmotivated Speed	EV	25°C	pooled		163.755	168.705	78.6931	12.7657	38	1		71.54	73.5191	28.3858	4.05511	49	1		47.57	52.6415	27.7969	4.91385	32	1		19.335	27.4046	19.925	4.06717	24	1
Unmotivated Speed	kynu-1	25°C	pooled		147.15	146.879	58.9345	9.56044	38	0.175638		65.225	72.9104	34.6775	5.483	40	0.929114		67.01	61.1521	19.1784	2.92468	43	0.142711		28.56	35.3418	20.3032	3.70684	30	0.155462
Unmotivated Speed	haao-1	25°C	pooled		169.78	165.554	50.1854	7.74377	42	0.833566		57.91	65.3344	26.8295	3.9995	45	0.15411		60.14	65.2539	30.5385	4.60385	44	0.0652201		37.7025	39.9897	18.6985	3.81681	24	0.0288644
Unmotivated Speed	tdo-2	25°C	pooled		149.24	149.817	54.8001	9.84238	31	0.245542		65.6	79.4164	53.1512	7.92331	45	0.50992		51.62	56.9156	32.0166	4.77276	45	0.534642		45.06	48.8755	28.0391	4.6096	37	0.000917976
Thrash Frequency	EV	25°C	pooled		0.910532	0.902721	0.211516	0.0414818	26	1		0.491157	0.498633	0.278933	0.050926	30	1		0.219515	0.304089	0.243257	0.0477066	26	1		0.127684	0.260039	0.271091	0.0903637	9	1
Thrash Frequency	kynu-1	25°C	pooled		0.950588	0.938189	0.278072	0.0484061	33	0.580136		0.647939	0.689449	0.2855	0.0539545	28	0.0128199		0.228532	0.262865	0.154565	0.0261263	35	0.452994		0.125825	0.206276	0.322386	0.063225	26	0.632332
Thrash Frequency	haao-1	25°C	pooled		0.981398	1.00667	0.200377	0.0409017	24	0.0806947		0.539575	0.536908	0.224964	0.037494	36	0.547494		0.21308	0.267536	0.16795	0.024498	47	0.499588		0.117044	0.134676	0.0668792	0.0114697	34	0.204897
Thrash Frequency	tdo-2	25°C	pooled		1.14635	1.17031	0.198755	0.0382505	27	1.76897e-05		0.933029	0.935881	0.231601	0.038075	37	5.39907e-09		0.765027	0.790175	0.354492	0.0560501	40	9.29342e-09		0.214286	0.29196	0.271207	0.0413587	43	0.753763
Motivated Speed	EV	15°C	2		266.14	251.857	54.3017	13.1701	17	1		151.935	147.625	65.5914	16.3979	16	1		41.2	52.0989	38.1771	12.7257	9	1		43.03	54.6625	49.1183	24.5591	4	1
Motivated Speed	EV	15°C	4		223.99	195.76	57.9935	14.9738	15	1		123.35	145.779	80.4785	21.5088	14	1		72.45	85.4245	61.2363	18.4634	11	1		42.85	40.16	18.284	10.5563	3	1
Motivated Speed	EV	15°C	6		256.705	246.881	41.2519	11.025	14	1		197.41	183.539	40.4319	16.5062	6	1		32.74	50.22	45.7409	13.7914	11	1		58.25	48.4157	35.811	13.5353	7	1
Motivated Speed	kynu-1	15°C	2		227.465	224.363	45.4716	10.7178	18	0.115445		165.02	166.429	65.2467	16.3117	16	0.422631		167.05	169.854	50.9074	14.6957	12	7.95832e-06		74.7	80.7775	46.3498	13.38	12	0.393891
Motivated Speed	kynu-1	15°C	4		170.23	167.002	49.9421	12.895	15	0.156953		108.075	110.457	37.902	9.47551	16	0.150272		86.57	94.6712	54.292	13.573	16	0.690885		32.6961	31.6012	15.734	7.03645	5	0.538742
Motivated Speed	kynu-1	15°C	6		184	173.489	26.612	6.10522	19	9.19275e-06		177.485	178.398	42.1472	11.6895	13	0.804382		111.25	103.604	64.3375	20.3453	10	0.0451299		66.235	69.849	31.7427	10.0379	10	0.227509
Motivated Speed	haao-1	15°C	2		192.05	196.666	50.2294	12.1824	17	0.00428651		192.78	205.905	48.2655	11.0729	19	0.00654968		150.15	138.72	74.9675	22.6035	11	0.00434387		85.365	89.7225	47.9493	13.8418	12	0.268048
Motivated Speed	haao-1	15°C	4		211.525	202.635	34.5867	7.37391	22	0.684617		195.685	202.251	45.3043	10.6783	18	0.0294485		164.55	161.729	58.6886	17.6953	11	0.00735014		107.77	111.771	39.5647	13.1882	9	0.00272282
Motivated Speed	haao-1	15°C	6		194.4	193.436	37.2951	7.77657	23	0.00053361		209.683	201.788	52.2129	16.5112	10	0.448588		187.305	180.576	49.1006	17.3597	8	3.41337e-05		99.505	98.6488	49.305	17.432	8	0.0409594
Motivated Speed	tdo-2	15°C	2		97.905	100.497	28.823	7.20576	16	3.14753e-10		181.9	186.333	28.8825	7.22063	16	0.0426853		188.7	176.961	67.7012	18.7769	13	2.41906e-05		124.46	121.06	53.016	15.3044	12	0.0650369
Motivated Speed	tdo-2	15°C	4		179.79	178.5	35.0034	7.29872	23	0.312085		132.47	142.79	45.0268	9.82566	21	0.900787		102.03	108.663	64.1812	16.0453	16	0.352288		103.87	107.269	54.6904	13.2644	17	0.00261962
Motivated Speed	tdo-2	15°C	6		179.47	182.652	39.8585	9.14418	19	0.000116623		198.94	190.187	51.8296	18.3245	8	0.792117		155.705	153.588	47.5603	13.7295	12	2.90671e-05		86.04	98.3327	35.8792	10.818	11	0.0129201
Unmotivated Speed	EV	15°C	2		164.545	164.621	29.611	6.97939	18	1		111.68	105.997	48.9511	14.131	12	1		29.79	33.9369	27.1029	10.2439	7	1		13.49	23.6467	18.0092	10.3976	3	1
Unmotivated Speed	EV	15°C	4		162.445	156.625	33.2381	8.88326	14	1		68.3	84.5026	53.3585	17.7862	9	1		48.0426	46.8948	20.4825	7.74164	7	1		34.89	36.3767	10.2214	5.90133	3	1
Unmotivated Speed	EV	15°C	6		150.066	142.55	24.7374	7.14108	12	1		130.703	140.095	51.4986	19.4646	7	1		32.78	38.3713	26.1043	8.70144	9	1		33.06	34.6338	22.1388	9.03811	6	1
Unmotivated Speed	kynu-1	15°C	2		165.945	167.578	52.6565	11.2264	22	0.824323		116.974	117.046	12.4688	3.94298	10	0.465126		117.06	98.0731	55.741	17.6269	10	0.00728417		57.82	53.173	22.1983	7.01972	10	0.0773807
Unmotivated Speed	kynu-1	15°C	4		120.44	117.467	30.2088	6.93038	19	0.0017689		79.28	80.8232	27.8282	8.39051	11	0.854849		68.53	63.4394	30.8652	8.56047	13	0.169909		27.42	29.4918	17.4261	5.25418	11	0.418689
Unmotivated Speed	kynu-1	15°C	6		117.252	118.188	17.3516	4.20839	17	0.00861251		142.25	139.936	34.5806	8.92868	15	0.994231		88.465	85.9029	52.0174	18.3909	8	0.0415009		56.28	52.5481	20.0172	7.56579	7	0.158736
Unmotivated Speed	haao-1	15°C	2		146.155	151.026	27.9148	6.24193	20	0.155428		162.23	151.575	28.0699	6.43967	19	0.00989552		144.4	137.557	61.0167	18.3972	11	0.000192205		62.93	75.2775	46.7018	13.4816	12	0.0133585
Unmotivated Speed	haao-1	15°C	4		137.57	137.244	17.5295	4.52609	15	0.0665418		164.249	153.338	28.2384	7.54703	14	0.0045003		99.71	112.438	29.4673	9.82244	9	0.00012843		84.0513	82.9438	21.5647	8.80374	6	0.00320335
Unmotivated Speed	haao-1	15°C	6		118.393	113.76	36.2449	7.39846	24	0.00878908		145.435	145.785	32.9157	10.9719	9	0.80433		113.28	105.594	39.6706	12.5449	10	0.000465994		55.135	54.15	25.2689	10.316	6	0.185698
Unmotivated Speed	tdo-2	15°C	2		56.13	57.7949	19.1773	4.65119	17	1.78232e-13		123.45	128.204	21.4411	5.73038	14	0.166503		76.9	94.98	43.6823	13.8136	10	0.00294591		104.21	97.1708	42.2948	12.2095	12	0.0015727
Unmotivated Speed	tdo-2	15°C	4		121.96	114.928	16.8133	3.66897	21	0.000420931		81.44	96.2852	40.1196	10.3588	15	0.576452		76.7768	70.4088	28.4087	7.59255	14	0.0453576		70.805	72.9577	39.1946	9.23826	18	0.00490808
Unmotivated Speed	tdo-2	15°C	6		100.95	105.48	34.7572	7.58464	21	0.00129317		112.25	113.398	19.2825	7.28809	7	0.23649		118.55	114.433	19.2654	6.42181	9	4.49333e-06		81.07	78.3	26.1607	8.72024	9	0.0045236
Thrash Frequency	EV	15°C	2		1.42354	1.29441	0.33937	0.0907004	14	1		0.340909	0.486512	0.309792	0.0751355	17	1		0.416791	0.389842	0.220001	0.0587977	14	1		0.323482	0.533318	0.629508	0.281525	5	1
Thrash Frequency	EV	15°C	4		0.878852	0.876015	0.300979	0.0804401	14	1		0.404185	0.489735	0.287356	0.0696941	17	1		0.168259	0.26433	0.245717	0.122858	4	1		0.576923	0.576923	NA	NA	1	NA
Thrash Frequency	EV	15°C	6		0.820458	0.824878	0.220335	0.0492685	20	1		0.750965	0.756494	0.208918	0.0660655	10	1		0.163956	0.361668	0.458482	0.229241	4	1		0.377429	0.379389	0.230859	0.0730039	10	1
Thrash Frequency	kynu-1	15°C	2		1.4262	1.39559	0.110002	0.030509	13	0.306185		1.00733	1.02515	0.148797	0.0429539	12	1.83898e-06		0.419492	0.444732	0.18209	0.0505025	13	0.485463		0.274245	0.343692	0.259547	0.0611758	18	0.543374
Thrash Frequency	kynu-1	15°C	4		1.03273	1.10018	0.253936	0.14661	3	0.264017		0.601045	0.547477	0.249363	0.0544154	21	0.518405		0.507737	0.471444	0.241632	0.0913283	7	0.222798		0.254854	0.518611	0.57735	0.218218	7	NA
Thrash Frequency	kynu-1	15°C	6		0.877201	0.869931	0.132742	0.0419769	10	0.492388		0.645172	0.570454	0.242922	0.0589172	17	0.0475963		0.74644	0.781621	0.400337	0.115567	12	0.167359		0.539298	0.42321	0.249526	0.075235	11	0.680624
Thrash Frequency	haao-1	15°C	2		1.42098	1.42596	0.14721	0.0408288	13	0.202526		1.10795	1.05136	0.292883	0.0639124	21	2.05343e-06		0.65625	0.732719	0.307574	0.0705623	19	0.000762844		0.288534	0.371734	0.246588	0.0779781	10	0.605833
Thrash Frequency	haao-1	15°C	4		1.22247	1.19993	0.132366	0.0591959	5	0.00515526		0.605828	0.549123	0.212223	0.0514717	17	0.498413		0.580681	0.627944	0.364282	0.115196	10	0.061199		0.340377	0.41491	0.223171	0.052602	18	NA
Thrash Frequency	haao-1	15°C	6		0.821513	0.835913	0.21194	0.052985	16	0.879712		1.14136	1.06869	0.209886	0.063283	11	0.00294999		0.747699	0.70612	0.280528	0.0724321	15	0.232283		0.405052	0.505973	0.389925	0.129975	9	0.411503
Thrash Frequency	tdo-2	15°C	2		1.3854	1.35335	0.186823	0.0499306	14	0.575466		0.714844	0.783962	0.504753	0.152189	11	0.100208		0.84645	0.712405	0.340126	0.0850314	16	0.00439611		0.350583	0.435217	0.358769	0.113453	10	0.75881
Thrash Frequency	tdo-2	15°C	4		1.30544	1.30679	0.184124	0.0492091	14	0.000157928		1.05889	0.994552	0.168516	0.0397196	18	1.25665e-06		0.775463	0.793827	0.242426	0.0625941	15	0.0136779		0.803856	0.817854	0.231232	0.0617995	14	NA
Thrash Frequency	tdo-2	15°C	6		NA	NA	NA	NA	NA	NA		1.15421	1.07574	0.263174	0.0679512	15	0.00275104		0.8606	0.829057	0.433461	0.108365	16	0.131852		0.608018	0.5898	0.287746	0.0719365	16	0.0519739
Motivated Speed	EV	25°C	1		162.485	162.503	49.8706	11.7546	18	1		155.61	162.897	42.5204	9.50786	20	1		79.585	79.9019	32.1921	8.04803	16	1		15.9	28.02	22.1955	6.69221	11	1
Motivated Speed	EV	25°C	3		302.64	307.26	61.7131	15.9343	15	1		165.554	166.089	57.8534	13.6362	18	1		108.37	97.36	43.386	15.3393	8	1		18.27	18.7833	7.59175	3.09932	6	1
Motivated Speed	EV	25°C	5		380.786	369.809	68.1845	27.8362	6	1		188.06	190.151	75.4791	23.8686	10	1		64.95	64.94	28.5895	7.92931	13	1		19.405	32.9367	36.5152	14.9073	6	1
Motivated Speed	kynu-1	25°C	1		153	170.728	66.4893	13.2979	25	0.645531		144.82	148.296	30.8229	7.95845	15	0.247404		115.31	119.228	36.3008	8.32797	19	0.0018037		25.905	32.6971	19.8762	5.31215	14	0.590055
Motivated Speed	kynu-1	25°C	3		305.75	286.241	51.3596	13.261	15	0.319596		166.825	175.954	45.1352	10.6385	18	0.572401		94.37	96.6764	44.0323	11.7681	14	0.972265		50.235	50.6819	28.0426	7.01065	16	0.000518116
Motivated Speed	kynu-1	25°C	5		302.42	290.584	66.6674	20.101	11	0.0432491		173.745	189.979	46.8394	16.5602	8	0.995346		109.95	112.28	46.4984	15.4995	9	0.0184263		33.655	38.34	16.7886	6.85393	6	0.751515
Motivated Speed	haao-1	25°C	1		232.71	204.809	68.7106	20.717	11	0.0941911		131.09	129.415	32.7138	7.50507	19	0.00899133		101.16	98.8367	25.2153	5.50244	21	0.0623268		75.86	74.985	40.5666	10.1417	16	0.0007375
Motivated Speed	haao-1	25°C	3		264.4	244.922	51.3708	15.4889	11	0.00991619		181.21	169.931	33.8137	9.37822	13	0.81812		83.935	83.775	29.3059	11.9641	6	0.498356		25.845	34.076	24.6273	7.78783	10	0.0940235
Motivated Speed	haao-1	25°C	5		304.135	308.727	40.3983	11.662	12	0.0837625		156.21	158.665	56.0492	12.533	20	0.262157		99.5	98.6624	29.5029	7.15552	17	0.00396046		64.115	52.135	27.5068	7.94052	12	0.288785
Motivated Speed	tdo-2	25°C	1		150.61	152.843	82.3773	11.1078	55	0.553053		136.2	141.834	38.2488	7.97543	23	0.097697		97.96	111.172	40.4578	11.221	13	0.0334042		79.13	73.5755	22.0365	4.92752	20	2.07425e-05
Motivated Speed	tdo-2	25°C	3		274.305	272.455	49.8266	12.4567	16	0.0967439		354.64	361.552	92.6681	53.5019	3	0.0592629		125.57	165.623	96.1035	24.8138	15	0.0293919		48.94	52.8556	25.2694	8.42312	9	0.00349537
Motivated Speed	tdo-2	25°C	5		310.35	300.962	65.2	19.6585	11	0.07098		202.8	203.457	46.9799	12.5559	14	0.629434		67.68	68.3972	17.509	4.1269	18	0.703365		49.87	53.8318	30.6038	9.2274	11	0.2641
Unmotivated Speed	EV	25°C	1		101.225	109.015	42.2802	9.96554	18	1		57.8667	67.3612	25.3881	5.67695	20	1		47.68	56.1699	28.6064	7.934	13	1		23.56	34.0073	23.3475	7.03952	11	1
Unmotivated Speed	EV	25°C	3		217.625	217.882	57.5453	16.6119	12	1		53.81	66.0877	26.6788	6.47055	17	1		63.28	68.3871	23.6659	8.94488	7	1		16.535	21.8637	13.5955	4.80674	8	1
Unmotivated Speed	EV	25°C	5		246.889	229.241	75.4431	26.6732	8	1		89.57	94.31	27.2314	7.86104	12	1		33.235	39.6342	24.945	7.201	12	1		11.28	21.744	19.3703	8.66266	5	1
Unmotivated Speed	kynu-1	25°C	1		123.675	126.707	48.2702	10.7935	20	0.23632		50.25	61.135	28.8427	7.44715	15	0.511552		66.03	62.2905	15.6873	3.50778	20	0.490163		23.72	31.2992	19.0889	5.2943	13	0.761789
Unmotivated Speed	kynu-1	25°C	3		205.01	190.376	65.6232	19.7861	11	0.299701		67.045	77.3048	43.3928	11.5972	14	0.407954		67.5	61.3209	20.4876	6.17725	11	0.528425		26.13	33.6633	23.0514	6.65436	12	0.167906
Unmotivated Speed	kynu-1	25°C	5		131.66	136.161	43.6329	16.4917	7	0.0123152		95.77	83.3748	26.8684	8.10112	11	0.343773		54.685	59.1	24.3052	7.01631	12	0.065813		43.4	49.8806	10.4112	4.65601	5	0.0280729
Unmotivated Speed	haao-1	25°C	1		164.74	149.772	36.1685	8.52499	18	0.00384906		69.105	65.5369	25.8064	6.45161	16	0.83323		67.4746	73.0714	23.8089	5.32383	20	0.090538		53.915	51.1772	18.2005	6.43484	8	0.0897266
Unmotivated Speed	haao-1	25°C	3		192.495	175.559	46.9927	13.5656	12	0.0616631		58.91	72.2649	36.4621	9.74492	14	0.602437		55.84	67.6386	52.4049	18.5279	8	0.971692		28.02	28.8056	15.3905	5.13015	9	0.339093
Unmotivated Speed	haao-1	25°C	5		199.87	179.222	66.6092	19.2284	12	0.150802		54.49	58.65	14.7743	3.81471	15	0.000861256		56.055	54.2898	21.4729	5.36821	16	0.117165		38.3551	41.5836	16.7482	6.33024	7	0.102038
Unmotivated Speed	tdo-2	25°C	1		62.0403	62.0403	14.2689	10.0897	2	0.0332955		59.9	65.6175	25.1294	4.74902	28	0.814933		67.65	64.281	17.8448	4.32801	17	0.38073		49.7	60.4077	23.9646	6.64659	13	0.0124607
Unmotivated Speed	tdo-2	25°C	3		150.745	156.275	45.1542	9.62691	22	0.00473304		273.98	220.489	123.91	71.5392	3	0.162536		87.39	94.1962	39.8173	13.2724	9	0.130368		35.08	35.1442	17.5233	5.05853	12	0.0736382
Unmotivated Speed	tdo-2	25°C	5		161.07	154.599	71.3954	26.9849	7	0.0710437		65.65	76.7842	29.6282	7.91847	14	0.129416		32.1	32.6663	12.2953	2.82074	19	0.3824		45.08	50.1135	35.7054	10.3073	12	0.0543345
Thrash Frequency	EV	25°C	1		0.901536	0.937999	0.189053	0.0771804	6	1		0.686617	0.682919	0.258189	0.0816466	10	1		0.212758	0.305824	0.250074	0.0625185	16	1		0.127684	0.351408	0.342957	0.153375	5	1
Thrash Frequency	EV	25°C	3		0.924337	0.90058	0.256054	0.0772033	11	1		0.590885	0.502141	0.20254	0.116937	3	1		0.258673	0.258673	0.00295431	0.00208901	2	1		0.128804	0.145828	0.088555	0.0442775	4	1
Thrash Frequency	EV	25°C	5		0.896727	0.881818	0.184623	0.0615412	9	1		0.303063	0.389611	0.254042	0.0616143	17	1		0.221788	0.311973	0.276874	0.0978896	8	1		NA	NA	NA	NA	NA	NA
Thrash Frequency	kynu-1	25°C	1		0.919459	0.861132	0.568876	0.232243	6	0.763935		0.893963	0.815596	0.29138	0.0808144	13	0.2614		0.217558	0.297538	0.190459	0.0491764	15	0.917774		0.134462	0.151813	0.0954738	0.0318246	9	0.26644
Thrash Frequency	kynu-1	25°C	3		1.05612	1.01021	0.236987	0.0895728	7	0.369957		0.366162	0.366162	NA	NA	1	NA		0.247314	0.220454	0.0988701	0.0349559	8	0.31099		0.159266	0.420717	0.584364	0.220869	7	0.264947
Thrash Frequency	kynu-1	25°C	5		0.92176	0.9361	0.153429	0.0343077	20	0.454614		0.561804	0.595404	0.239671	0.0640547	14	0.0280177		0.226615	0.247798	0.135127	0.0390079	12	0.557178		0.105538	0.105183	0.053457	0.0169046	10	NA
Thrash Frequency	haao-1	25°C	1		1.00216	1.06703	0.196076	0.0653587	9	0.227953		0.574324	0.553042	0.198571	0.0512708	15	0.196815		0.221002	0.230819	0.097136	0.0280408	12	0.286352		0.114407	0.114733	0.032401	0.00976928	11	0.197841
Thrash Frequency	haao-1	25°C	3		NA	NA	NA	NA	NA	NA		NA	NA	NA	NA	NA	NA		0.209197	0.233016	0.124302	0.0292983	18	0.394455		0.131579	0.138223	0.0427768	0.0128977	11	0.878042
Thrash Frequency	haao-1	25°C	5		0.934615	0.970453	0.200613	0.051798	15	0.28491		0.481993	0.525384	0.246231	0.0537319	21	0.105979		0.259901	0.330006	0.227364	0.0551438	17	0.875238		0.101355	0.149706	0.100717	0.0290744	12	NA
Thrash Frequency	tdo-2	25°C	1		1.19509	1.25646	0.22155	0.0783296	8	0.013714		0.71934	0.74617	0.214604	0.0715346	9	0.567796		0.834564	0.839113	0.203636	0.0544241	14	5.86134e-07		0.25153	0.291034	0.166746	0.0416866	16	0.72093
Thrash Frequency	tdo-2	25°C	3		NA	NA	NA	NA	NA	NA		0.756214	0.756214	0.0271275	0.019182	2	0.15879		0.948924	0.930097	0.385516	0.0963789	16	4.5159e-06		0.124741	0.214515	0.155717	0.049242	10	0.324197
Thrash Frequency	tdo-2	25°C	5		1.13777	1.13403	0.18244	0.0418547	19	0.00385432		0.965549	1.01537	0.200905	0.0394008	26	2.18563e-09		0.41905	0.497786	0.321594	0.101697	10	0.206732		0.234375	0.338388	0.383838	0.0930944	17	NA

## Sheet: 4
Supplementary Table 4. Summary statistics for brood size experiments (Figure 1e, Supplementary Figure 1A). EV = empty vector; SD = standard deviation; SE = standard error. P values were calculated using a two-sided Welch's t test without multiple test correction.
				Number of Progeny per Worm
RNAi Target	Temperature	Experiment	Day	Median	Mean	SD	SE	N (worms)	P vs. EV (t-test)
EV	15°C	pooled	total	339	329.36	61.3412	12.2682	25	1
EV	25°C	pooled	total	152	147.037	32.16	6.1892	27	1
EV	15°C	pooled	0	8	20.8	22.0416	4.40833	25	1
EV	15°C	pooled	1	130	131.6	35.3011	7.06022	25	1
EV	15°C	pooled	2	136	130.36	24.7452	4.94903	25	1
EV	15°C	pooled	3	21	43.64	47.2148	9.44297	25	1
EV	15°C	pooled	4	1	2.68	3.81576	0.763151	25	1
EV	15°C	pooled	5	0	0.12	0.331662	0.0663325	25	1
EV	15°C	pooled	6	0	0.16	0.374166	0.0748331	25	1
EV	15°C	pooled	7	0	0	0	0	25	1
EV	15°C	pooled	8	0	0	0	0	17	1
EV	15°C	pooled	9	0	0	0	0	9	1
EV	25°C	pooled	0	0	0.0740741	0.3849	0.0740741	27	1
EV	25°C	pooled	0.5	63	61.7407	19.1122	3.67815	27	1
EV	25°C	pooled	1	72	71.9259	24.0927	4.63663	27	1
EV	25°C	pooled	1.5	12	12.7037	8.4116	1.61881	27	1
EV	25°C	pooled	2	0	0.518519	0.752962	0.144908	27	1
EV	25°C	pooled	2.5	0	0.037037	0.19245	0.037037	27	1
EV	25°C	pooled	3	0	0.037037	0.19245	0.037037	27	1
EV	25°C	pooled	3.5	0	0	0	0	18	1
haao-1	15°C	pooled	total	312.5	316	35.2714	6.66567	28	0.344781
haao-1	25°C	pooled	total	177	167.72	45.3638	9.07277	25	0.0664541
haao-1	15°C	pooled	0	17	26.1786	21.7784	4.11574	28	0.376743
haao-1	15°C	pooled	1	108	112.357	24.7569	4.67862	28	0.0282183
haao-1	15°C	pooled	2	111.5	113.571	19.5967	3.70343	28	0.00929709
haao-1	15°C	pooled	3	59	55.6786	38.5814	7.29119	28	0.318163
haao-1	15°C	pooled	4	2	6.53571	9.28353	1.75442	28	0.0512398
haao-1	15°C	pooled	5	1	0.964286	0.922241	0.174287	28	6.77392e-05
haao-1	15°C	pooled	6	0	0.571429	1.66508	0.31467	28	0.213129
haao-1	15°C	pooled	7	0	0.142857	0.755929	0.142857	28	0.326189
haao-1	15°C	pooled	8	0	0	0	0	18	1
haao-1	15°C	pooled	9	0	0	0	0	8	1
haao-1	25°C	pooled	0	0	0.44	1.29357	0.258715	25	0.184784
haao-1	25°C	pooled	0.5	71	66	17.0049	3.40098	25	0.399256
haao-1	25°C	pooled	1	81	72.16	24.2447	4.84894	25	0.972308
haao-1	25°C	pooled	1.5	25	26.76	17.9101	3.58203	25	0.00108548
haao-1	25°C	pooled	2	1	2.16	3.79342	0.758683	25	0.0433327
haao-1	25°C	pooled	2.5	0	0.2	0.5	0.1	25	0.136771
haao-1	25°C	pooled	3	0	0	0	0	25	0.326527
haao-1	25°C	pooled	3.5	0	0	0	0	17	1
kynu-1	15°C	pooled	total	311	307.621	45.0455	8.36475	29	0.150372
kynu-1	25°C	pooled	total	208.5	204.643	28.1507	5.31998	28	4.18112e-09
kynu-1	15°C	pooled	0	18	28.1724	20.7693	3.85675	29	0.214018
kynu-1	15°C	pooled	1	112	112.759	17.361	3.22385	29	0.0206819
kynu-1	15°C	pooled	2	110	111.069	23.6159	4.38536	29	0.00527376
kynu-1	15°C	pooled	3	53	49.4828	37.7847	7.01645	29	0.62181
kynu-1	15°C	pooled	4	2	5.72414	11.3007	2.0985	29	0.181457
kynu-1	15°C	pooled	5	0	0.344828	0.552647	0.102624	29	0.0721346
kynu-1	15°C	pooled	6	0	0.0689655	0.371391	0.0689655	29	0.375253
kynu-1	15°C	pooled	7	0	0	0	0	29	1
kynu-1	15°C	pooled	8	0	0	0	0	19	1
kynu-1	15°C	pooled	9	0	0	0	0	10	1
kynu-1	25°C	pooled	0	0	1.21429	2.58711	0.488917	28	0.0286741
kynu-1	25°C	pooled	0.5	73.5	69.4286	19.8707	3.75522	28	0.149496
kynu-1	25°C	pooled	1	84	82.8214	12.4307	2.34918	28	0.042671
kynu-1	25°C	pooled	1.5	41	46.8214	24.6352	4.65561	28	6.15761e-08
kynu-1	25°C	pooled	2	1	3.78571	6.17256	1.1665	28	0.0096466
kynu-1	25°C	pooled	2.5	0	0.5	1.73205	0.327327	28	0.171021
kynu-1	25°C	pooled	3	0	0.0714286	0.262265	0.0495635	28	0.580822
kynu-1	25°C	pooled	3.5	0	0	0	0	20	1
tdo-2	15°C	pooled	total	235	220.724	47.9322	8.90078	29	5.63126e-09
tdo-2	25°C	pooled	total	148	148.52	27.068	5.4136	25	0.857614
tdo-2	15°C	pooled	0	12	17.8276	13.5622	2.51844	29	0.561633
tdo-2	15°C	pooled	1	58	57.2414	11.2398	2.08717	29	7.16478e-11
tdo-2	15°C	pooled	2	49	52.6552	14.5756	2.70662	29	2.82905e-16
tdo-2	15°C	pooled	3	51	47.8276	15.7618	2.92689	29	0.67504
tdo-2	15°C	pooled	4	32	30.2069	16.9987	3.15658	29	1.33235e-09
tdo-2	15°C	pooled	5	6	12.069	13.7033	2.54464	29	6.37978e-05
tdo-2	15°C	pooled	6	1	2.17241	2.79117	0.518308	29	0.000607717
tdo-2	15°C	pooled	7	0	0.586207	1.26822	0.235502	29	0.019017
tdo-2	15°C	pooled	8	0	0.105263	0.315302	0.0723352	19	0.162829
tdo-2	15°C	pooled	9	0	0.222222	0.440959	0.146986	9	0.16902
tdo-2	25°C	pooled	0	0	0.4	1.25831	0.251661	25	0.224343
tdo-2	25°C	pooled	0.5	38	38.56	9.87455	1.97491	25	2.07149e-06
tdo-2	25°C	pooled	1	43	42.48	5.11631	1.02326	25	9.85254e-07
tdo-2	25°C	pooled	1.5	42	40.2	9.34969	1.86994	25	6.3512e-15
tdo-2	25°C	pooled	2	17	17.84	9.67247	1.93449	25	3.88246e-09
tdo-2	25°C	pooled	2.5	8	7.36	6.31717	1.26343	25	5.63546e-06
tdo-2	25°C	pooled	3	1	1.64	2.07926	0.415853	25	0.000773064
tdo-2	25°C	pooled	3.5	0	0.0588235	0.242536	0.0588235	17	0.332195
EV	25°C	74	total	158	158.111	31.6087	10.5362	9	1
EV	25°C	74	0	0	0.222222	0.666667	0.222222	9	1
EV	25°C	74	0.5	63	63.6667	17.2772	5.75905	9	1
EV	25°C	74	1	70	74.5556	15.733	5.24434	9	1
EV	25°C	74	1.5	17	19.3333	7.29726	2.43242	9	1
EV	25°C	74	2	0	0.333333	0.5	0.166667	9	1
EV	25°C	74	2.5	0	0	0	0	9	1
EV	25°C	74	3	0	0	0	0	9	1
EV	25°C	74	3.5	0	0	0	0	9	1
haao-1	25°C	74	total	176.5	164.625	49.529	17.5112	8	0.755568
haao-1	25°C	74	0	0	0	0	0	8	0.346594
haao-1	25°C	74	0.5	64	60.375	16.9279	5.98491	8	0.697518
haao-1	25°C	74	1	77	70.875	18.5737	6.56679	8	0.668172
haao-1	25°C	74	1.5	35	30.625	20.5213	7.25539	8	0.175832
haao-1	25°C	74	2	1	2.375	3.06769	1.08459	8	0.103216
haao-1	25°C	74	2.5	0	0.375	0.744024	0.263052	8	0.197022
haao-1	25°C	74	3	0	0	0	0	8	1
haao-1	25°C	74	3.5	0	0	0	0	8	1
kynu-1	25°C	74	total	204.5	206	19.3563	6.121	10	0.0017263
kynu-1	25°C	74	0	1.5	3.1	3.66515	1.15902	10	0.0357326
kynu-1	25°C	74	0.5	89	85.8	16.4776	5.21067	10	0.0112809
kynu-1	25°C	74	1	77.5	74.9	9.42161	2.97937	10	0.955341
kynu-1	25°C	74	1.5	31	39	26.4575	8.3666	10	0.0463977
kynu-1	25°C	74	2	0	3.2	5.82714	1.8427	10	0.155164
kynu-1	25°C	74	2.5	0	0	0	0	10	1
kynu-1	25°C	74	3	0	0	0	0	10	1
kynu-1	25°C	74	3.5	0	0	0	0	10	1
tdo-2	25°C	74	total	142	148	30.0555	9.50438	10	0.486028
tdo-2	25°C	74	0	0	0.1	0.316228	0.1	10	0.625725
tdo-2	25°C	74	0.5	37.5	37.7	9.56905	3.026	10	0.00173332
tdo-2	25°C	74	1	42.5	41.8	4.07704	1.28927	10	0.000189784
tdo-2	25°C	74	1.5	45	44.3	7.74668	2.44972	10	1.42421e-06
tdo-2	25°C	74	2	15.5	18.4	13.2262	4.1825	10	0.00192978
tdo-2	25°C	74	2.5	1	5.4	7.7201	2.44131	10	0.0542744
tdo-2	25°C	74	3	0	0.3	0.674949	0.213437	10	0.193422
tdo-2	25°C	74	3.5	0	0	0	0	10	1
EV	15°C	75	total	358	356.875	43.235	15.2859	8	1
EV	15°C	75	0	50	51	8.31522	2.93987	8	1
EV	15°C	75	1	170	169	21.5208	7.60874	8	1
EV	15°C	75	2	136.5	133.625	25.9391	9.17087	8	1
EV	15°C	75	3	2.5	2.5	2.13809	0.755929	8	1
EV	15°C	75	4	0	0.25	0.46291	0.163663	8	1
EV	15°C	75	5	0	0.25	0.46291	0.163663	8	1
EV	15°C	75	6	0	0.25	0.46291	0.163663	8	1
EV	15°C	75	7	0	0	0	0	8	1
haao-1	15°C	75	total	333	335.1	27.3798	8.65827	10	0.240274
haao-1	15°C	75	0	49	51.9	14.5178	4.59093	10	0.87112
haao-1	15°C	75	1	143	140	10.3494	3.27278	10	0.0061029
haao-1	15°C	75	2	128	127.2	25.1255	7.94537	10	0.604248
haao-1	15°C	75	3	13.5	15.1	15.5524	4.91811	10	0.031051
haao-1	15°C	75	4	0.5	0.6	0.699206	0.221108	10	0.22195
haao-1	15°C	75	5	0	0.2	0.421637	0.133333	10	0.816099
haao-1	15°C	75	6	0	0.1	0.316228	0.1	10	0.449435
haao-1	15°C	75	7	0	0	0	0	10	1
kynu-1	15°C	75	total	325.5	332.2	46.9676	14.8525	10	0.264365
kynu-1	15°C	75	0	55	54.9	8.5173	2.69341	10	0.343218
kynu-1	15°C	75	1	123.5	125.7	13.5405	4.28187	10	0.000400511
kynu-1	15°C	75	2	133.5	123.5	32.6233	10.3164	10	0.473855
kynu-1	15°C	75	3	21.5	26.3	24.5087	7.75034	10	0.0133611
kynu-1	15°C	75	4	0.5	1.7	2.98329	0.943398	10	0.162339
kynu-1	15°C	75	5	0	0.1	0.316228	0.1	10	0.449435
kynu-1	15°C	75	6	0	0	0	0	10	0.170471
kynu-1	15°C	75	7	0	0	0	0	10	1
tdo-2	15°C	75	total	241.5	232.6	45.9594	14.5336	10	2.57811e-05
tdo-2	15°C	75	0	33.5	34.1	6.91938	2.1881	10	0.000430648
tdo-2	15°C	75	1	64.5	61.3	6.63409	2.09788	10	7.391e-07
tdo-2	15°C	75	2	73	67.9	13.4449	4.25167	10	6.96123e-05
tdo-2	15°C	75	3	53	44.7	21.0241	6.64839	10	0.000125249
tdo-2	15°C	75	4	19.5	21.6	17.6207	5.57215	10	0.00401549
tdo-2	15°C	75	5	2.5	2.4	2.41293	0.763035	10	0.0206253
tdo-2	15°C	75	6	0	0.5	0.707107	0.223607	10	0.380756
tdo-2	15°C	75	7	0	0.1	0.316228	0.1	10	0.343436
EV	25°C	76	total	144	141.778	22.7968	7.59894	9	1
EV	25°C	76	0	0	0	0	0	9	1
EV	25°C	76	0.5	43	46.4444	11.2485	3.74949	9	1
EV	25°C	76	1	83	81.4444	17.6572	5.88574	9	1
EV	25°C	76	1.5	12	12.7778	6.83333	2.27778	9	1
EV	25°C	76	2	1	1	1	0.333333	9	1
EV	25°C	76	2.5	0	0.111111	0.333333	0.111111	9	1
EV	25°C	76	3	0	0	0	0	9	1
EV	25°C	76	3.5	0	0	0	0	9	1
haao-1	25°C	76	total	175	153.333	54.284	18.0947	9	0.568174
haao-1	25°C	76	0	0	0.444444	1.33333	0.444444	9	0.346594
haao-1	25°C	76	0.5	57	59	17.2264	5.74214	9	0.088846
haao-1	25°C	76	1	81	65.4444	33.2457	11.0819	9	0.226055
haao-1	25°C	76	1.5	21	25.4444	21.5006	7.16688	9	0.124285
haao-1	25°C	76	2	0	2.77778	5.5852	1.86173	9	0.373144
haao-1	25°C	76	2.5	0	0.222222	0.440959	0.146986	9	0.555567
haao-1	25°C	76	3	0	0	0	0	9	1
haao-1	25°C	76	3.5	0	0	0	0	9	1
kynu-1	25°C	76	total	192	199.4	37.6894	11.9184	10	0.000990537
kynu-1	25°C	76	0	0	0.1	0.316228	0.1	10	0.343436
kynu-1	25°C	76	0.5	49	51.9	14.2474	4.50543	10	0.365213
kynu-1	25°C	76	1	87	83.6	14.0491	4.44272	10	0.773978
kynu-1	25°C	76	1.5	57.5	56	26.0256	8.23003	10	0.000439575
kynu-1	25°C	76	2	2	6.2	8.20298	2.59401	10	0.0769985
kynu-1	25°C	76	2.5	0.5	1.4	2.75681	0.87178	10	0.175496
kynu-1	25°C	76	3	0	0.2	0.421637	0.133333	10	0.167851
kynu-1	25°C	76	3.5	0	0	0	0	10	1
tdo-2	25°C	76	total	144	146.857	27.6552	10.4527	7	0.701416
tdo-2	25°C	76	0	0	0	0	0	7	1
tdo-2	25°C	76	0.5	30	31	9.05539	3.42261	7	0.00880747
tdo-2	25°C	76	1	41	41.2857	6.04743	2.28571	7	7.27434e-05
tdo-2	25°C	76	1.5	42	39.7143	9.32227	3.52349	7	5.69287e-05
tdo-2	25°C	76	2	24	21.8571	6.36209	2.40464	7	0.0001112
tdo-2	25°C	76	2.5	11	10.7143	4.88925	1.84796	7	0.00119904
tdo-2	25°C	76	3	2	2.14286	2.19306	0.8289	7	0.0414795
tdo-2	25°C	76	3.5	0	0.142857	0.377964	0.142857	7	0.355918
EV	15°C	77	total	292	292.25	44.8354	15.8517	8	1
EV	15°C	77	0	6.5	7.875	5.84166	2.06534	8	1
EV	15°C	77	1	131.5	128.625	11.1219	3.93218	8	1
EV	15°C	77	2	130	126.125	20.9451	7.4052	8	1
EV	15°C	77	3	17	27.375	22.7592	8.0466	8	1
EV	15°C	77	4	2	2	1.60357	0.566947	8	1
EV	15°C	77	5	0	0.125	0.353553	0.125	8	1
EV	15°C	77	6	0	0.125	0.353553	0.125	8	1
EV	15°C	77	7	0	0	0	0	8	1
EV	15°C	77	8	0	0	0	0	8	1
haao-1	15°C	77	total	291.5	290.6	21.7266	6.87055	10	0.925875
haao-1	15°C	77	0	12	11.3	6.71731	2.1242	10	0.264802
haao-1	15°C	77	1	104	98.6	18.4403	5.83133	10	0.000668145
haao-1	15°C	77	2	101.5	103.8	12.6034	3.98553	10	0.0225074
haao-1	15°C	77	3	66	66.4	23.6512	7.47916	10	0.00279645
haao-1	15°C	77	4	7.5	7.7	6.54981	2.07123	10	0.0235328
haao-1	15°C	77	5	1	1.4	0.843274	0.266667	10	0.000876326
haao-1	15°C	77	6	0	1	2.49444	0.788811	10	0.300392
haao-1	15°C	77	7	0	0.4	1.26491	0.4	10	0.343436
haao-1	15°C	77	8	0	0	0	0	10	1
kynu-1	15°C	77	total	279	275.556	30.9439	10.3146	9	0.394358
kynu-1	15°C	77	0	12	12.5556	3.74537	1.24846	9	0.0769696
kynu-1	15°C	77	1	117	115.333	14.4395	4.81318	9	0.0496404
kynu-1	15°C	77	2	105	106.889	19.2123	6.40409	9	0.069089
kynu-1	15°C	77	3	45	38.3333	25.6953	8.56511	9	0.365862
kynu-1	15°C	77	4	2	1.88889	2.08833	0.696109	9	0.903176
kynu-1	15°C	77	5	0	0.333333	0.5	0.166667	9	0.333882
kynu-1	15°C	77	6	0	0.222222	0.666667	0.222222	9	0.709403
kynu-1	15°C	77	7	0	0	0	0	9	1
kynu-1	15°C	77	8	0	0	0	0	9	1
tdo-2	15°C	77	total	230.5	224.9	17.5211	5.54066	10	0.00326779
tdo-2	15°C	77	0	12	13.3	4.6916	1.48361	10	0.0520291
tdo-2	15°C	77	1	63.5	62.9	7.66594	2.42418	10	7.20427e-09
tdo-2	15°C	77	2	45.5	44.8	5.13809	1.62481	10	6.85082e-06
tdo-2	15°C	77	3	53.5	53.6	7.12117	2.25191	10	0.0136194
tdo-2	15°C	77	4	38.5	37.6	12.5804	3.97827	10	7.45399e-06
tdo-2	15°C	77	5	8	10.4	7.4117	2.34379	10	0.00175311
tdo-2	15°C	77	6	2	2	2.0548	0.649786	10	0.0183227
tdo-2	15°C	77	7	0	0.1	0.316228	0.1	10	0.343436
tdo-2	15°C	77	8	0	0.2	0.421637	0.133333	10	0.167851
EV	25°C	78	total	134	141.222	40.4406	13.4802	9	1
EV	25°C	78	0	0	0	0	0	9	1
EV	25°C	78	0.5	79	75.1111	17.1351	5.71169	9	1
EV	25°C	78	1	50	59.7778	32.426	10.8087	9	1
EV	25°C	78	1.5	7	6	5.47723	1.82574	9	1
EV	25°C	78	2	0	0.222222	0.440959	0.146986	9	1
EV	25°C	78	2.5	0	0	0	0	9	1
EV	25°C	78	3	0	0.111111	0.333333	0.111111	9	1
haao-1	25°C	78	total	181	187	23.0837	8.16132	8	0.0123304
haao-1	25°C	78	0	0	0.875	1.80772	0.639126	8	0.21329
haao-1	25°C	78	0.5	79	79.5	7.63451	2.69921	8	0.501225
haao-1	25°C	78	1	89	81	16.0624	5.67891	8	0.10779
haao-1	25°C	78	1.5	24.5	24.375	11.1604	3.94578	8	0.00178527
haao-1	25°C	78	2	1	1.25	1.66905	0.590097	8	0.130112
haao-1	25°C	78	2.5	0	0	0	0	8	1
haao-1	25°C	78	3	0	0	0	0	8	0.346594
kynu-1	25°C	78	total	215.5	209.5	26.0713	9.21761	8	0.000953748
kynu-1	25°C	78	0	0	0.25	0.707107	0.25	8	0.350617
kynu-1	25°C	78	0.5	73.5	70.875	9.41788	3.32972	8	0.533102
kynu-1	25°C	78	1	91	91.75	6.81909	2.41091	8	0.0184034
kynu-1	25°C	78	1.5	49	45.125	18.9468	6.69871	8	0.000481157
kynu-1	25°C	78	2	1	1.5	1.41421	0.5	8	0.0390929
kynu-1	25°C	78	2.5	0	0	0	0	8	1
kynu-1	25°C	78	3	0	0	0	0	8	0.346594
tdo-2	25°C	78	total	159.5	150.625	26.2076	9.26579	8	0.574648
tdo-2	25°C	78	0	0	1.125	2.10017	0.742522	8	0.173521
tdo-2	25°C	78	0.5	48	46.25	4.52769	1.60078	8	0.000823826
tdo-2	25°C	78	1	45	44.375	5.55331	1.96339	8	0.196229
tdo-2	25°C	78	1.5	39	35.5	9.92831	3.51019	8	1.54861e-05
tdo-2	25°C	78	2	14.5	13.625	4.92624	1.74169	8	0.000110979
tdo-2	25°C	78	2.5	7	6.875	4.76408	1.68436	8	0.00467976
tdo-2	25°C	78	3	2	2.875	2.3566	0.833185	8	0.0126903
EV	15°C	79	total	350	337.889	75.3499	25.1166	9	1
EV	15°C	79	0	6	5.44444	4.77261	1.59087	9	1
EV	15°C	79	1	97	101	27.6405	9.21352	9	1
EV	15°C	79	2	137	131.222	28.8954	9.6318	9	1
EV	15°C	79	3	99	94.6667	36.664	12.2213	9	1
EV	15°C	79	4	4	5.44444	5.12619	1.70873	9	1
EV	15°C	79	5	0	0	0	0	9	1
EV	15°C	79	6	0	0.111111	0.333333	0.111111	9	1
EV	15°C	79	7	0	0	0	0	9	1
EV	15°C	79	8	0	0	0	0	9	1
EV	15°C	79	9	0	0	0	0	9	1
haao-1	15°C	79	total	323	323.875	41.402	14.6378	8	0.637974
haao-1	15°C	79	0	13	12.625	5.39676	1.90804	8	0.011768
haao-1	15°C	79	1	96.5	95	9.10259	3.21825	8	0.552556
haao-1	15°C	79	2	108.5	108.75	6.08863	2.15266	8	0.0494603
haao-1	15°C	79	3	94	93	24.5531	8.68085	8	0.913048
haao-1	15°C	79	4	4	12.5	13.5541	4.79211	8	0.199737
haao-1	15°C	79	5	1	1.375	0.916125	0.323899	8	0.00381594
haao-1	15°C	79	6	0	0.625	1.40789	0.497763	8	0.344263
haao-1	15°C	79	7	0	0	0	0	8	1
haao-1	15°C	79	8	0	0	0	0	8	1
haao-1	15°C	79	9	0	0	0	0	8	1
kynu-1	15°C	79	total	321.5	311.9	39.1903	12.3931	10	0.372118
kynu-1	15°C	79	0	14	15.5	6.39878	2.02347	10	0.00119522
kynu-1	15°C	79	1	98.5	97.5	10.8449	3.42945	10	0.729086
kynu-1	15°C	79	2	102	102.4	8.36926	2.64659	10	0.0176101
kynu-1	15°C	79	3	86	82.7	36.148	11.431	10	0.4844
kynu-1	15°C	79	4	6	13.2	17.0216	5.38269	10	0.197542
kynu-1	15°C	79	5	0.5	0.6	0.699206	0.221108	10	0.0238564
kynu-1	15°C	79	6	0	0	0	0	10	0.346594
kynu-1	15°C	79	7	0	0	0	0	10	1
kynu-1	15°C	79	8	0	0	0	0	10	1
kynu-1	15°C	79	9	0	0	0	0	10	1
tdo-2	15°C	79	total	235	202.889	69.0189	23.0063	9	0.00112933
tdo-2	15°C	79	0	6	4.77778	4.11636	1.37212	9	0.755183
tdo-2	15°C	79	1	50	46.4444	11.6094	3.86979	9	0.000215712
tdo-2	15°C	79	2	47	44.4444	8.18705	2.72902	9	9.52827e-06
tdo-2	15°C	79	3	51	44.8889	15.8623	5.28742	9	0.00333119
tdo-2	15°C	79	4	34	31.5556	17.9172	5.97242	9	0.00213419
tdo-2	15°C	79	5	26	24.6667	17.0294	5.67646	9	0.00246035
tdo-2	15°C	79	6	4	4.22222	3.7006	1.23353	9	0.010313
tdo-2	15°C	79	7	1	1.66667	1.87083	0.62361	9	0.0282476
tdo-2	15°C	79	8	0	0	0	0	9	1
tdo-2	15°C	79	9	0	0.222222	0.440959	0.146986	9	0.16902

## Sheet: 5
Supplementary Table 5. Summary statistics for kynurenine pathway tissue-specific RNAi lifespan experiments (Figure 1f, Supplementary Figure 2). EV = empty vector; SD = standard deviation; SE = standard error. P values were calculated using a log rank test and are provided both uncorrected and corrected for multiple tests with each experiment using the Holm method. * p < 0.05, ** p < 0.01, *** p <…
						Group 1 Lifespan Statistics						Group 2 Lifespan Statistics						Change in Lifespan (Group 2 vs. Group 1)
Group 1	Group2	RNAi Tissue	Strain	Experiment ID		Median	Mean	SD	SE	N		Median	Mean	SD	SE	N		% Median	% Mean	P	P (Holm)	Significance
EV(RNAi)	haao-1(RNAi)	whole body	N2	pooled		25	26.4091	6.16337	0.339282	330		35	34.2391	7.34435	0.409285	322		40	29.649	1.81428e-42	0	***
EV(RNAi)	kynu-1(RNAi)	whole body	N2	pooled		25	26.4091	6.16337	0.339282	330		31	31.1906	6.67456	0.373119	320		24	18.1056	6.38563e-19	0	***
EV(RNAi)	tdo-2(RNAi)	whole body	N2	pooled		25	26.4091	6.16337	0.339282	330		30	29.9219	6.01053	0.329375	333		20	13.3016	1.54187e-10	0	***
EV(RNAi)	haao-1(RNAi)	germline	MAH23	pooled		25	26.3768	6.53522	0.387794	284		30	30.4075	8.08056	0.496385	265		20	15.2816	1.05146e-11	0	***
EV(RNAi)	kynu-1(RNAi)	germline	MAH23	pooled		25	26.3768	6.53522	0.387794	284		26	27.7264	7.57449	0.424756	318		4	5.11683	0.00655785	0	***
EV(RNAi)	tdo-2(RNAi)	germline	MAH23	pooled		25	26.3768	6.53522	0.387794	284		25	26.0093	6.02453	0.335214	323		0	-1.39317	0.176584	0	***
EV(RNAi)	haao-1(RNAi)	hypodermis	NR222	pooled		25	25.9443	6.20167	0.355107	305		35	33.9656	6.69455	0.374237	320		40	30.9177	1.06311e-44	0	***
EV(RNAi)	kynu-1(RNAi)	hypodermis	NR222	pooled		25	25.9443	6.20167	0.355107	305		28	28.3765	6.93752	0.37624	340		12	9.37474	1.26172e-06	0	***
EV(RNAi)	tdo-2(RNAi)	hypodermis	NR222	pooled		25	25.9443	6.20167	0.355107	305		30	29.3614	6.60541	0.368678	321		20	13.171	8.21645e-11	0	***
EV(RNAi)	haao-1(RNAi)	intestine	VP303	pooled		17.5	17.8187	3.14214	0.232911	182		18	18.7435	3.76719	0.272584	191		2.85714	5.18991	0.00955853	0	***
EV(RNAi)	kynu-1(RNAi)	intestine	VP303	pooled		17.5	17.8187	3.14214	0.232911	182		17.5	17.7476	3.40814	0.235184	210		0	-0.398808	0.994722	0	***
EV(RNAi)	tdo-2(RNAi)	intestine	VP303	pooled		17.5	17.8187	3.14214	0.232911	182		17	17.335	2.87129	0.204571	197		-2.85714	-2.71432	0.137213	0	***
EV(RNAi)	haao-1(RNAi)	muscle	WM118	pooled		23	25.7915	7.51496	0.413059	331		28	28.9144	9.43359	0.521679	327		21.7391	12.108	3.25717e-08	0	***
EV(RNAi)	kynu-1(RNAi)	muscle	WM118	pooled		23	25.7915	7.51496	0.413059	331		23	26.244	8.04094	0.438669	336		0	1.75448	0.282535	0	***
EV(RNAi)	tdo-2(RNAi)	muscle	WM118	pooled		23	25.7915	7.51496	0.413059	331		23	24.7198	7.0397	0.382344	339		0	-4.15554	0.0492389	0	***
EV(RNAi)	haao-1(RNAi)	neuronal	TU3335	pooled		21	20.7313	4.67067	0.285307	268		25	26.086	6.29546	0.3769	279		19.0476	25.8289	5.4694e-27	0	***
EV(RNAi)	kynu-1(RNAi)	neuronal	TU3335	pooled		21	20.7313	4.67067	0.285307	268		22	22.9196	5.67081	0.321562	311		4.7619	10.5554	4.17629e-07	0	***
EV(RNAi)	tdo-2(RNAi)	neuronal	TU3335	pooled		21	20.7313	4.67067	0.285307	268		24	24.6245	5.50315	0.351583	245		14.2857	18.779	3.40621e-16	0	***
EV(RNAi)	haao-1(RNAi)	whole body	N2	49		25	26.8704	6.43311	0.619026	108		35	33.2523	6.94329	0.671233	107		40	23.7509	1.46225e-10	2.19337e-09	***
EV(RNAi)	kynu-1(RNAi)	whole body	N2	49		25	26.8704	6.43311	0.619026	108		35	32.3402	6.293	0.638957	97		40	20.3564	1.46065e-07	2.19097e-06	***
EV(RNAi)	tdo-2(RNAi)	whole body	N2	49		25	26.8704	6.43311	0.619026	108		30	30.2162	6.21056	0.58948	111		20	12.4518	0.000941486	0.0141223	*
EV(RNAi)	haao-1(RNAi)	germline	MAH23	49		28	28.7143	6.55702	0.6399	105		35	32.2558	7.60833	0.820428	86		25	12.3337	0.000313681	0.00470522	**
EV(RNAi)	kynu-1(RNAi)	germline	MAH23	49		28	28.7143	6.55702	0.6399	105		28	29.2759	7.60502	0.706108	116		0	1.95574	0.350206	1
EV(RNAi)	tdo-2(RNAi)	germline	MAH23	49		28	28.7143	6.55702	0.6399	105		25	26.4095	6.44458	0.628927	105		-10.7143	-8.02653	0.00964147	0.144622
EV(RNAi)	haao-1(RNAi)	hypodermis	NR222	49		23	25.6026	6.9569	0.787714	78		35	34.9327	5.23481	0.513315	104		52.1739	36.4422	1.95243e-15	2.92864e-14	***
EV(RNAi)	kynu-1(RNAi)	hypodermis	NR222	49		23	25.6026	6.9569	0.787714	78		32	30.1081	7.71934	0.732687	111		39.1304	17.598	1.34239e-05	0.000201358	***
EV(RNAi)	tdo-2(RNAi)	hypodermis	NR222	49		23	25.6026	6.9569	0.787714	78		30	29.5327	6.79389	0.65679	107		30.4348	15.3506	0.00046428	0.0069642	**
EV(RNAi)	haao-1(RNAi)	intestine	VP303	49		18	17.3519	2.54141	0.345842	54		18	19.0204	4.34209	0.620299	49		0	9.61601	0.0171287	0.25693
EV(RNAi)	kynu-1(RNAi)	intestine	VP303	49		18	17.3519	2.54141	0.345842	54		18	17.7778	3.15435	0.371744	72		0	2.45464	0.370989	1
EV(RNAi)	tdo-2(RNAi)	intestine	VP303	49		18	17.3519	2.54141	0.345842	54		18	18.15	2.84531	0.367327	60		0	4.59979	0.100777	1
EV(RNAi)	haao-1(RNAi)	muscle	WM118	49		28	27.6111	8.13649	0.782934	108		30	29.4872	9.8029	0.906278	117		7.14286	6.79461	0.018522	0.27783
EV(RNAi)	kynu-1(RNAi)	muscle	WM118	49		28	27.6111	8.13649	0.782934	108		21	24.1048	7.25222	0.707744	105		-25	-12.6991	0.00370997	0.0556495
EV(RNAi)	tdo-2(RNAi)	muscle	WM118	49		28	27.6111	8.13649	0.782934	108		23	25.7248	8.21457	0.786813	109		-17.8571	-6.83182	0.156714	1
EV(RNAi)	haao-1(RNAi)	neuronal	TU3335	49		21	21.2024	4.96683	0.541925	84		25	26.9149	6.67633	0.68861	94		19.0476	26.9428	1.22529e-09	1.83794e-08	***
EV(RNAi)	kynu-1(RNAi)	neuronal	TU3335	49		21	21.2024	4.96683	0.541925	84		23	22.8878	6.57374	0.664048	98		9.52381	7.94899	0.0306047	0.45907
EV(RNAi)	tdo-2(RNAi)	neuronal	TU3335	49		21	21.2024	4.96683	0.541925	84		23	24.4375	5.86481	0.598575	96		9.52381	15.2583	0.000268228	0.00402342	**
EV(RNAi)	haao-1(RNAi)	whole body	N2	50		28	26.9196	5.64432	0.533338	112		35	34	7.57337	0.69425	119		25	26.3018	3.91095e-15	7.03972e-14	***
EV(RNAi)	kynu-1(RNAi)	whole body	N2	50		28	26.9196	5.64432	0.533338	112		30	29.6239	5.5394	0.512118	117		7.14286	10.0458	0.00110907	0.0199633	*
EV(RNAi)	tdo-2(RNAi)	whole body	N2	50		28	26.9196	5.64432	0.533338	112		30	28.2793	5.36346	0.509077	111		7.14286	5.05072	0.119201	1
EV(RNAi)	haao-1(RNAi)	germline	MAH23	50		25	25.89	6.26501	0.626501	100		30	29.4312	7.6405	0.731827	109		20	13.6778	0.000120316	0.00216569	**
EV(RNAi)	kynu-1(RNAi)	germline	MAH23	50		25	25.89	6.26501	0.626501	100		30	29.3097	7.40786	0.696873	113		20	13.2087	0.000146073	0.00262932	**
EV(RNAi)	tdo-2(RNAi)	germline	MAH23	50		25	25.89	6.26501	0.626501	100		25	25.2883	5.22648	0.496076	111		0	-2.32411	0.14551	1
EV(RNAi)	haao-1(RNAi)	hypodermis	NR222	50		25	25.541	5.57318	0.504572	122		32	33.6216	7.58594	0.720025	111		28	31.6379	1.70446e-18	3.06802e-17	***
EV(RNAi)	kynu-1(RNAi)	hypodermis	NR222	50		25	25.541	5.57318	0.504572	122		28	26.8644	6.11697	0.563113	118		12	5.18157	0.122114	1
EV(RNAi)	tdo-2(RNAi)	hypodermis	NR222	50		25	25.541	5.57318	0.504572	122		30	29.1875	6.46896	0.611259	112		20	14.2771	2.62095e-06	4.7177e-05	***
EV(RNAi)	haao-1(RNAi)	intestine	VP303	50		18	17.84	3.01366	0.347988	75		18	18.75	3.49523	0.400931	76		0	5.1009	0.0730374	1
EV(RNAi)	kynu-1(RNAi)	intestine	VP303	50		18	17.84	3.01366	0.347988	75		18	17.4789	3.41785	0.405624	71		0	-2.02425	0.455966	1
EV(RNAi)	tdo-2(RNAi)	intestine	VP303	50		18	17.84	3.01366	0.347988	75		18	17.5373	2.95588	0.361118	67		0	-1.69667	0.563244	1
EV(RNAi)	haao-1(RNAi)	muscle	WM118	50		21	23.0541	6.4524	0.612434	111		25	27.4522	8.65949	0.807501	115		19.0476	19.0774	7.42417e-06	0.000133635	***
EV(RNAi)	kynu-1(RNAi)	muscle	WM118	50		21	23.0541	6.4524	0.612434	111		25	26.9167	7.52987	0.68738	120		19.0476	16.7546	7.97721e-05	0.0014359	**
EV(RNAi)	tdo-2(RNAi)	muscle	WM118	50		21	23.0541	6.4524	0.612434	111		21	22.3388	4.93044	0.448222	121		0	-3.10232	0.166136	1
EV(RNAi)	haao-1(RNAi)	neuronal	TU3335	50		21	21.4157	4.61177	0.488846	89		25	26.81	5.9708	0.59708	100		19.0476	25.1884	1.22018e-10	2.19632e-09	***
EV(RNAi)	kynu-1(RNAi)	neuronal	TU3335	50		21	21.4157	4.61177	0.488846	89		23	23.0427	4.51319	0.417244	117		9.52381	7.59724	0.0249734	0.449522
EV(RNAi)	tdo-2(RNAi)	neuronal	TU3335	50		21	21.4157	4.61177	0.488846	89		25	25.4479	5.2773	0.538612	96		19.0476	18.8282	2.24509e-07	4.04115e-06	***
EV(RNAi)	haao-1(RNAi)	whole body	N2	51		24	25.4364	6.33691	0.604201	110		35	35.6354	7.35437	0.750602	96		45.8333	40.0963	1.30704e-19	2.35267e-18	***
EV(RNAi)	kynu-1(RNAi)	whole body	N2	51		24	25.4364	6.33691	0.604201	110		31	31.8679	7.79875	0.757481	106		29.1667	25.2849	1.85187e-10	3.33337e-09	***
EV(RNAi)	tdo-2(RNAi)	whole body	N2	51		24	25.4364	6.33691	0.604201	110		31	31.2703	6.08716	0.577768	111		29.1667	22.9353	1.49889e-09	2.698e-08	***
EV(RNAi)	haao-1(RNAi)	germline	MAH23	51		22	23.8861	5.81992	0.654792	79		28	29.6571	8.98934	1.07443	70		27.2727	24.1608	3.16247e-06	5.69244e-05	***
EV(RNAi)	kynu-1(RNAi)	germline	MAH23	51		22	23.8861	5.81992	0.654792	79		22	23.6966	6.20008	0.657207	89		0	-0.793126	0.889388	1
EV(RNAi)	tdo-2(RNAi)	germline	MAH23	51		22	23.8861	5.81992	0.654792	79		26	26.3645	6.35045	0.613921	107		18.1818	10.376	0.0101704	0.183067
EV(RNAi)	haao-1(RNAi)	hypodermis	NR222	51		26	26.6667	6.29662	0.614487	105		35	33.3714	6.93134	0.676429	105		34.6154	25.1429	3.77772e-12	6.79989e-11	***
EV(RNAi)	kynu-1(RNAi)	hypodermis	NR222	51		26	26.6667	6.29662	0.614487	105		28	28.2523	6.59127	0.625616	111		7.69231	5.94595	0.0799255	1
EV(RNAi)	tdo-2(RNAi)	hypodermis	NR222	51		26	26.6667	6.29662	0.614487	105		31	29.3725	6.6137	0.654854	102		19.2308	10.1471	0.00210354	0.0378637	*
EV(RNAi)	haao-1(RNAi)	intestine	VP303	51		17	18.2642	3.79854	0.521769	53		18.5	18.5303	3.65522	0.449926	66		8.82353	1.45724	0.734189	1
EV(RNAi)	kynu-1(RNAi)	intestine	VP303	51		17	18.2642	3.79854	0.521769	53		17	18	3.68041	0.449634	67		0	-1.44628	0.690196	1
EV(RNAi)	tdo-2(RNAi)	intestine	VP303	51		17	18.2642	3.79854	0.521769	53		17	16.4429	2.59115	0.309702	70		0	-9.97196	0.00244147	0.0439465	*
EV(RNAi)	haao-1(RNAi)	muscle	WM118	51		24	26.75	7.15403	0.675993	112		28	29.9789	9.7435	0.999662	95		16.6667	12.0708	0.000836765	0.0150618	*
EV(RNAi)	kynu-1(RNAi)	muscle	WM118	51		24	26.75	7.15403	0.675993	112		24	27.5405	8.90432	0.845161	111		0	2.95529	0.219245	1
EV(RNAi)	tdo-2(RNAi)	muscle	WM118	51		24	26.75	7.15403	0.675993	112		26	26.3578	7.10832	0.680854	109		8.33333	-1.46618	0.72003	1
EV(RNAi)	haao-1(RNAi)	neuronal	TU3335	51		20	19.6737	4.30102	0.441275	95		24	24.3176	5.93659	0.643914	85		20	23.6049	7.92892e-09	1.42721e-07	***
EV(RNAi)	kynu-1(RNAi)	neuronal	TU3335	51		20	19.6737	4.30102	0.441275	95		22	22.8021	5.99231	0.611588	96		10	15.9014	1.66267e-05	0.000299281	***
EV(RNAi)	tdo-2(RNAi)	neuronal	TU3335	51		20	19.6737	4.30102	0.441275	95		24	23.4717	5.07105	0.696562	53		20	19.305	8.08385e-06	0.000145509	***

## Sheet: 6
Supplementary Table 6. Summary statistics for kynurenine pathway lifespan epistasis experiments (Figure 1g; Supplementary Figure 3, 4). EV = empty vector; SD = standard deviation; SE = standard error. P values were calculated using a log rank test without multiple test correction.
					Lifespan:																								Change in lifespan:
					wild-type EV(RNAi)						wild-type target(RNAi)						mutant EV(RNAi)						mutant target(RNAi)						wild-type EV(RNAi) --> wild-type target(RNAi)				mutant EV(RNAi) --> mutant target(RNAi)				wild-type EV(RNAi) --> mutant EV(RNAi)				wild-type target(RNAi) --> mutant target(RNAi)
Mutant Background	RNAi Target	Temperature	Experiment ID		Median	Mean	SD	SE	N		Median	Mean	SD	SE	N		Median	Mean	SD	SE	N		Median	Mean	SD	SE	N		% Median	% Mean	P (Log Rank)		% Median	% Mean	P (Log Rank)		% Median	% Mean	P (Log Rank)		% Median	% Mean	P (Log Rank)
daf-16	haao-1(RNAi)	15°C	pooled		31.5	32.0903	5.99874	0.353479	288		43	43.4686	7.59527	0.46138	271		28	29.5845	5.62986	0.248081	515		35	35.0565	7.24833	0.417787	301		36.5079	35.4573	1.05275e-60		25	18.4962	1.19708e-28		-11.1111	-7.80863	1.39113e-07		-18.6047	-19.3522	8.82831e-29
daf-16	kynu-1(RNAi)	15°C	pooled		31.5	32.0903	5.99874	0.353479	288		38	39.2703	8.72972	0.641822	185		28	29.5845	5.62986	0.248081	515		35	34.9148	7.35684	0.368303	399		20.6349	22.3744	2.22838e-22		25	18.0173	2.28929e-30		-11.1111	-7.80863	1.39113e-07		-7.89474	-11.091	4.08021e-09
daf-16	tdo-2(RNAi)	15°C	pooled		31.5	32.0903	5.99874	0.353479	288		39	40.4727	7.56332	0.509919	220		28	29.5845	5.62986	0.248081	515		36	36.2638	6.34237	0.397956	254		23.8095	26.1215	1.85551e-32		28.5714	22.5771	3.84242e-36		-11.1111	-7.80863	1.39113e-07		-7.69231	-10.3995	1.44012e-09
eat-2	haao-1(RNAi)	15°C	pooled		31.5	32.0903	5.99874	0.353479	288		43	43.4686	7.59527	0.46138	271		36	35.9639	8.42157	0.506003	277		43	41.709	9.43345	0.576239	268		36.5079	35.4573	1.05275e-60		19.4444	15.9745	2.80079e-11		14.2857	12.071	1.32307e-11		0	-4.04816	0.617228
eat-2	kynu-1(RNAi)	15°C	pooled		31.5	32.0903	5.99874	0.353479	288		38	39.2703	8.72972	0.641822	185		36	35.9639	8.42157	0.506003	277		43	42.3598	9.91819	0.677994	214		20.6349	22.3744	2.22838e-22		19.4444	17.7843	1.79734e-12		14.2857	12.071	1.32307e-11		13.1579	7.86738	0.000319376
eat-2	tdo-2(RNAi)	15°C	pooled		31.5	32.0903	5.99874	0.353479	288		39	40.4727	7.56332	0.509919	220		36	35.9639	8.42157	0.506003	277		37	36.9569	8.19434	0.513149	255		23.8095	26.1215	1.85551e-32		2.77778	2.761	0.288442		14.2857	12.071	1.32307e-11		-5.12821	-8.687	0.000978725
hif-1	haao-1(RNAi)	15°C	pooled		31.5	32.0903	5.99874	0.353479	288		43	43.4686	7.59527	0.46138	271		30	30.4281	5.76479	0.223047	668		35	36.0136	9.12838	0.401855	516		36.5079	35.4573	1.05275e-60		16.6667	18.3561	5.05286e-38		-4.7619	-5.17956	0.00024925		-18.6047	-17.1505	5.06182e-17
hif-1	kynu-1(RNAi)	15°C	pooled		31.5	32.0903	5.99874	0.353479	288		38	39.2703	8.72972	0.641822	185		30	30.4281	5.76479	0.223047	668		32	32.8652	6.24204	0.27012	534		20.6349	22.3744	2.22838e-22		6.66667	8.00911	1.37853e-10		-4.7619	-5.17956	0.00024925		-15.7895	-16.3103	4.51186e-21
hif-1	tdo-2(RNAi)	15°C	pooled		31.5	32.0903	5.99874	0.353479	288		39	40.4727	7.56332	0.509919	220		30	30.4281	5.76479	0.223047	668		35	35.6736	8.0229	0.384669	435		23.8095	26.1215	1.85551e-32		16.6667	17.2387	7.4491e-34		-4.7619	-5.17956	0.00024925		-10.2564	-11.8578	1.32672e-08
rsks-1	haao-1(RNAi)	15°C	pooled		31.5	32.0903	5.99874	0.353479	288		43	43.4686	7.59527	0.46138	271		32	34.1329	8.80708	0.495437	316		35	35.4455	9.52048	0.531381	321		36.5079	35.4573	1.05275e-60		9.375	3.84547	0.0555834		1.5873	6.36527	9.0199e-05		-18.6047	-18.4573	8.88227e-16
rsks-1	kynu-1(RNAi)	15°C	pooled		31.5	32.0903	5.99874	0.353479	288		38	39.2703	8.72972	0.641822	185		32	34.1329	8.80708	0.495437	316		37	38.1181	10.5369	0.640072	271		20.6349	22.3744	2.22838e-22		15.625	11.6754	1.50701e-06		1.5873	6.36527	9.0199e-05		-2.63158	-2.934	0.977416
rsks-1	tdo-2(RNAi)	15°C	pooled		31.5	32.0903	5.99874	0.353479	288		39	40.4727	7.56332	0.509919	220		32	34.1329	8.80708	0.495437	316		32	32.4389	7.80932	0.448634	303		23.8095	26.1215	1.85551e-32		0	-4.96286	0.0186276		1.5873	6.36527	9.0199e-05		-17.9487	-19.8499	1.47542e-19
sir-2.1	haao-1(RNAi)	15°C	pooled		31.5	32.0903	5.99874	0.353479	288		43	43.4686	7.59527	0.46138	271		30	30.4612	5.73111	0.282351	412		35	35.0714	7.5072	0.409551	336		36.5079	35.4573	1.05275e-60		16.6667	15.1349	2.61958e-18		-4.7619	-5.07666	0.000921658		-18.6047	-19.3179	4.80651e-28
sir-2.1	kynu-1(RNAi)	15°C	pooled		31.5	32.0903	5.99874	0.353479	288		38	39.2703	8.72972	0.641822	185		30	30.4612	5.73111	0.282351	412		32	33.9185	6.98975	0.34229	417		20.6349	22.3744	2.22838e-22		6.66667	11.3499	3.07617e-13		-4.7619	-5.07666	0.000921658		-15.7895	-13.6281	2.62614e-12
sir-2.1	tdo-2(RNAi)	15°C	pooled		31.5	32.0903	5.99874	0.353479	288		39	40.4727	7.56332	0.509919	220		30	30.4612	5.73111	0.282351	412		37	36.6655	6.97002	0.409294	290		23.8095	26.1215	1.85551e-32		23.3333	20.3681	6.28926e-28		-4.7619	-5.07666	0.000921658		-5.12821	-9.40685	5.21677e-08
daf-16	haao-1(RNAi)	25°C	pooled		18	20.1209	5.51545	0.21853	637		23	25.0099	8.3218	0.414025	404		16	16.7527	3.86895	0.142611	736		17	19.0145	5.59371	0.336702	276		27.7778	24.2983	1.8606e-26		6.25	13.5009	1.77845e-12		-11.1111	-16.7396	3.52964e-39		-26.087	-23.9721	1.86943e-26
daf-16	kynu-1(RNAi)	25°C	pooled		18	20.1209	5.51545	0.21853	637		23	24.8182	8.16701	0.442268	341		16	16.7527	3.86895	0.142611	736		16	17.2219	4.64329	0.259568	320		27.7778	23.3454	3.32214e-23		0	2.80049	0.0745679		-11.1111	-16.7396	3.52964e-39		-30.4348	-30.6078	3.84794e-48
daf-16	tdo-2(RNAi)	25°C	pooled		18	20.1209	5.51545	0.21853	637		21	21.4301	5.20828	0.307972	286		16	16.7527	3.86895	0.142611	736		16	16.1103	2.9967	0.184785	263		16.6667	6.50663	0.00209758		0	-3.83491	0.022213		-11.1111	-16.7396	3.52964e-39		-23.8095	-24.824	2.08189e-45
eat-2	haao-1(RNAi)	25°C	pooled		18	20.1209	5.51545	0.21853	637		23	25.0099	8.3218	0.414025	404		18	20.7201	6.14821	0.229449	718		21	23.0175	8.05944	0.403477	399		27.7778	24.2983	1.8606e-26		16.6667	11.0882	3.90258e-08		0	2.97788	0.0681223		-8.69565	-7.96627	0.00217872
eat-2	kynu-1(RNAi)	25°C	pooled		18	20.1209	5.51545	0.21853	637		23	24.8182	8.16701	0.442268	341		18	20.7201	6.14821	0.229449	718		21	22.7752	7.19594	0.36579	387		27.7778	23.3454	3.32214e-23		16.6667	9.91859	1.6404e-06		0	2.97788	0.0681223		-8.69565	-8.23182	0.000430558
eat-2	tdo-2(RNAi)	25°C	pooled		18	20.1209	5.51545	0.21853	637		21	21.4301	5.20828	0.307972	286		18	20.7201	6.14821	0.229449	718		23	23.2296	7.50809	0.468342	257		16.6667	6.50663	0.00209758		27.7778	12.1115	4.46446e-07		0	2.97788	0.0681223		9.52381	8.39709	7.91345e-05
hif-1	haao-1(RNAi)	25°C	pooled		18	20.1209	5.51545	0.21853	637		23	25.0099	8.3218	0.414025	404		21	23.126	7.7987	0.305655	651		25	26.323	8.32281	0.519163	257		27.7778	24.2983	1.8606e-26		19.0476	13.8243	1.65526e-06		16.6667	14.9351	1.5273e-15		8.69565	5.25015	0.0651152
hif-1	kynu-1(RNAi)	25°C	pooled		18	20.1209	5.51545	0.21853	637		23	24.8182	8.16701	0.442268	341		21	23.126	7.7987	0.305655	651		24	26.186	9.6931	0.535212	328		27.7778	23.3454	3.32214e-23		14.2857	13.232	9.43691e-08		16.6667	14.9351	1.5273e-15		4.34783	5.51126	0.0159136
hif-1	tdo-2(RNAi)	25°C	pooled		18	20.1209	5.51545	0.21853	637		21	21.4301	5.20828	0.307972	286		21	23.126	7.7987	0.305655	651		23	23.2203	6.31823	0.373605	286		16.6667	6.50663	0.00209758		9.52381	0.407852	0.639261		16.6667	14.9351	1.5273e-15		9.52381	8.35373	5.75601e-05
rsks-1	haao-1(RNAi)	25°C	pooled		18	20.1209	5.51545	0.21853	637		23	25.0099	8.3218	0.414025	404		21	21.9763	5.473	0.21736	634		23	24.1857	7.40904	0.481269	237		27.7778	24.2983	1.8606e-26		9.52381	10.0531	1.09718e-06		16.6667	9.22157	4.15415e-08		0	-3.29568	0.175159
rsks-1	kynu-1(RNAi)	25°C	pooled		18	20.1209	5.51545	0.21853	637		23	24.8182	8.16701	0.442268	341		21	21.9763	5.473	0.21736	634		23	23.9653	6.35308	0.356824	317		27.7778	23.3454	3.32214e-23		9.52381	9.05046	2.29218e-06		16.6667	9.22157	4.15415e-08		0	-3.43652	0.063586
rsks-1	tdo-2(RNAi)	25°C	pooled		18	20.1209	5.51545	0.21853	637		21	21.4301	5.20828	0.307972	286		21	21.9763	5.473	0.21736	634		23	23.2481	4.81443	0.299734	258		16.6667	6.50663	0.00209758		9.52381	5.78677	0.0104173		16.6667	9.22157	4.15415e-08		9.52381	8.48337	0.000739835
sir-2.1	haao-1(RNAi)	25°C	pooled		18	20.1209	5.51545	0.21853	637		23	25.0099	8.3218	0.414025	404		19	21.9135	6.91765	0.279401	613		21	22.2273	7.3827	0.436548	286		27.7778	24.2983	1.8606e-26		10.5263	1.43168	0.490187		5.55556	8.90946	4.89606e-07		-8.69565	-11.1261	1.62962e-05
sir-2.1	kynu-1(RNAi)	25°C	pooled		18	20.1209	5.51545	0.21853	637		23	24.8182	8.16701	0.442268	341		19	21.9135	6.91765	0.279401	613		23	23.8251	7.78042	0.420103	343		27.7778	23.3454	3.32214e-23		21.0526	8.72307	0.000138672		5.55556	8.90946	4.89606e-07		0	-4.00154	0.141748
sir-2.1	tdo-2(RNAi)	25°C	pooled		18	20.1209	5.51545	0.21853	637		21	21.4301	5.20828	0.307972	286		19	21.9135	6.91765	0.279401	613		21	21.1898	4.8717	0.283641	295		16.6667	6.50663	0.00209758		10.5263	-3.30257	0.0519547		5.55556	8.90946	4.89606e-07		0	-1.12104	0.355002
daf-16	haao-1(RNAi)	15°C	67														28	28.5	5.44702	0.544702	100		32	33.9375	7.12655	0.727351	96						14.2857	19.0789	1.25088e-07
daf-16	haao-1(RNAi)	15°C	15		32	31.8208	6.1288	0.595282	106		43	43.8878	7.43939	0.751492	98		28	31.0928	5.93449	0.602556	97		36	37.6509	7.36519	0.715371	106		34.375	37.9218	2.14184e-23		28.5714	21.0922	9.62162e-09		-12.5	-2.28772	0.389834		-16.2791	-14.2108	3.49168e-08
daf-16	haao-1(RNAi)	15°C	6		32	32.2273	4.87276	0.519438	88		43	42.0732	7.97218	0.88038	82		29	29.9174	4.65963	0.423603	121		32	33.3636	6.41251	0.644482	99		34.375	30.5514	1.28142e-17		10.3448	11.5193	7.15463e-06		-9.375	-7.16759	0.00143875		-25.5814	-20.7009	7.80025e-13
daf-16	kynu-1(RNAi)	15°C	12														28	27.7222	5.43451	0.572848	90		28	29.8737	5.44686	0.558836	95						0	7.76078	0.0160451
daf-16	kynu-1(RNAi)	15°C	67														28	28.5	5.44702	0.544702	100		35	35.3423	7.74887	0.73549	111						25	24.0082	2.7532e-11
daf-16	kynu-1(RNAi)	15°C	15		32	31.8208	6.1288	0.595282	106		37	39.75	9.00463	0.919031	96		28	31.0928	5.93449	0.602556	97		37	36.4211	6.67529	0.684871	95		15.625	24.9185	1.68201e-11		32.1429	17.1367	1.01355e-07		-12.5	-2.28772	0.389834		0	-8.37471	0.00227497
daf-16	kynu-1(RNAi)	15°C	22		31	32.266	6.74801	0.696004	94		38	38.7528	8.39245	0.889598	89		31	30.4206	6.0497	0.584846	107		38	37.8571	6.68535	0.675322	98		22.5806	20.1043	7.06953e-08		22.5806	24.4459	2.27458e-13		0	-5.71933	0.0334326		0	-2.31123	0.1567
daf-16	tdo-2(RNAi)	15°C	67														28	28.5	5.44702	0.544702	100		35	34.686	6.15547	0.663761	86						25	21.7054	1.79592e-09
daf-16	tdo-2(RNAi)	15°C	15		32	31.8208	6.1288	0.595282	106		43	42.1429	7.15	0.955458	56		28	31.0928	5.93449	0.602556	97		36	38.2717	6.58243	0.686265	92		34.375	32.4383	8.38528e-12		28.5714	23.0888	1.86244e-09		-12.5	-2.28772	0.389834		-16.2791	-9.1857	0.00203953
daf-16	tdo-2(RNAi)	15°C	6		32	32.2273	4.87276	0.519438	88		39	38.3684	8.0096	0.918764	76		29	29.9174	4.65963	0.423603	121		36	35.6184	5.56769	0.638657	76		21.875	19.0557	3.75139e-09		24.1379	19.056	5.29754e-11		-9.375	-7.16759	0.00143875		-7.69231	-7.16735	0.00186118
eat-2	haao-1(RNAi)	15°C	67														35	36.6535	9.76398	0.971553	101		38	39.2941	9.58777	1.03994	85						8.57143	7.20437	0.110457
eat-2	haao-1(RNAi)	15°C	15		32	31.8208	6.1288	0.595282	106		43	43.8878	7.43939	0.751492	98		32	35.038	8.32024	0.9361	79		37	40.4022	8.80225	0.917698	92		34.375	37.9218	2.14184e-23		15.625	15.3097	0.000378165		0	10.1104	0.00288864		-13.9535	-7.94204	0.0269926
eat-2	haao-1(RNAi)	15°C	6		32	32.2273	4.87276	0.519438	88		43	42.0732	7.97218	0.88038	82		36	36	6.75949	0.686322	97		46	45.2857	8.82714	0.925336	91		34.375	30.5514	1.28142e-17		27.7778	25.7937	3.39095e-13		12.5	11.7066	1.38267e-05		6.97674	7.63561	0.0104938
eat-2	kynu-1(RNAi)	15°C	67														35	36.6535	9.76398	0.971553	101		38	40.9717	10.4416	1.01418	106						8.57143	11.7812	0.00364163
eat-2	kynu-1(RNAi)	15°C	15		32	31.8208	6.1288	0.595282	106		37	39.75	9.00463	0.919031	96		32	35.038	8.32024	0.9361	79		43	43.7222	9.17407	0.882775	108		15.625	24.9185	1.68201e-11		34.375	24.7852	1.74733e-09		0	10.1104	0.00288864		16.2162	9.99301	0.0034963
eat-2	tdo-2(RNAi)	15°C	67														35	36.6535	9.76398	0.971553	101		32	33.6333	8.13695	0.85771	90						-8.57143	-8.23969	0.0186875
eat-2	tdo-2(RNAi)	15°C	15		32	31.8208	6.1288	0.595282	106		43	42.1429	7.15	0.955458	56		32	35.038	8.32024	0.9361	79		37	37.375	6.74653	0.843316	64		34.375	32.4383	8.38528e-12		15.625	6.66998	0.194169		0	10.1104	0.00288864		-13.9535	-11.3136	0.00360126
eat-2	tdo-2(RNAi)	15°C	6		32	32.2273	4.87276	0.519438	88		39	38.3684	8.0096	0.918764	76		36	36	6.75949	0.686322	97		39	39.6535	8.02895	0.798911	101		21.875	19.0557	3.75139e-09		8.33333	10.1485	0.000580144		12.5	11.7066	1.38267e-05		0	3.34922	0.23761
hif-1	haao-1(RNAi)	15°C	10														28	29.1802	4.40147	0.417769	111		28	29.4956	5.64922	0.531434	113						0	1.08085	0.425666
hif-1	haao-1(RNAi)	15°C	67														28	27.958	5.52366	0.506353	119		38	39.4796	10.4493	1.05554	98						35.7143	41.2104	5.09848e-20
hif-1	haao-1(RNAi)	15°C	69														31	30.7946	5.86171	0.553879	112		35	36.6055	8.67985	0.831379	109						12.9032	18.8697	8.26431e-09
hif-1	haao-1(RNAi)	15°C	15		32	31.8208	6.1288	0.595282	106		43	43.8878	7.43939	0.751492	98		28	29.7364	5.52791	0.527065	110		36	38.0476	8.79976	0.858769	105		34.375	37.9218	2.14184e-23		28.5714	27.9498	1.15037e-14		-12.5	-6.55041	0.00173784		-16.2791	-13.307	3.19058e-05
hif-1	haao-1(RNAi)	15°C	22		31	32.266	6.74801	0.696004	94		45	44.2747	7.23403	0.758332	91		35	33.8381	6.67065	0.650989	105		35	37.3187	7.94331	0.832686	91		45.1613	37.2181	1.95046e-20		0	10.286	0.00070316		12.9032	4.87243	0.186889		-22.2222	-15.7111	3.19725e-07
hif-1	kynu-1(RNAi)	15°C	9														30	31.4144	4.49317	0.426473	111		34	32.9167	4.9256	0.473966	108						13.3333	4.78205	0.00910592
hif-1	kynu-1(RNAi)	15°C	10														28	29.1802	4.40147	0.417769	111		30	30.5321	4.24819	0.406903	109						7.14286	4.63304	0.0240934
hif-1	kynu-1(RNAi)	15°C	67														28	27.958	5.52366	0.506353	119		32	33.3917	8.01072	0.731275	120						14.2857	19.4352	1.13427e-08
hif-1	kynu-1(RNAi)	15°C	69														31	30.7946	5.86171	0.553879	112		31	33.6774	6.17689	0.640514	93						0	9.36129	0.00145514
hif-1	kynu-1(RNAi)	15°C	15		32	31.8208	6.1288	0.595282	106		37	39.75	9.00463	0.919031	96		28	29.7364	5.52791	0.527065	110		32	33.9231	6.32865	0.620575	104		15.625	24.9185	1.68201e-11		14.2857	14.0794	5.84337e-07		-12.5	-6.55041	0.00173784		-13.5135	-14.6589	3.82608e-09
hif-1	tdo-2(RNAi)	15°C	10														28	29.1802	4.40147	0.417769	111		32	32.4343	6.18104	0.621218	99						14.2857	11.152	9.15518e-06
hif-1	tdo-2(RNAi)	15°C	67														28	27.958	5.52366	0.506353	119		35	37	9.507	0.980572	94						25	32.3414	1.09001e-14
hif-1	tdo-2(RNAi)	15°C	69														31	30.7946	5.86171	0.553879	112		39	39.6154	7.37648	0.773266	91						25.8065	28.6438	8.78456e-16
hif-1	tdo-2(RNAi)	15°C	15		32	31.8208	6.1288	0.595282	106		43	42.1429	7.15	0.955458	56		28	29.7364	5.52791	0.527065	110		32	35.5521	7.74982	0.790963	96		34.375	32.4383	8.38528e-12		14.2857	19.5576	4.47889e-09		-12.5	-6.55041	0.00173784		-25.5814	-15.6391	1.94943e-05
hif-1	tdo-2(RNAi)	15°C	22		31	32.266	6.74801	0.696004	94		42	41.2273	6.99306	0.745463	88		35	33.8381	6.67065	0.650989	105		35	32.9273	5.98439	0.806935	55		35.4839	27.7733	1.1942e-12		0	-2.69171	0.249254		12.9032	4.87243	0.186889		-16.6667	-20.1323	1.21697e-11
rsks-1	haao-1(RNAi)	15°C	67														32	33.55	8.5421	0.85421	100		35	36.6903	9.89599	0.930936	113						9.375	9.35996	0.0141954
rsks-1	haao-1(RNAi)	15°C	69														35	36.4865	9.59905	0.911101	111		31	33.0093	8.73332	0.844282	107						-11.4286	-9.52994	0.00493708
rsks-1	haao-1(RNAi)	15°C	15		32	31.8208	6.1288	0.595282	106		43	43.8878	7.43939	0.751492	98		31	32.2	7.52444	0.73431	105		37	36.6337	9.3953	0.934868	101		34.375	37.9218	2.14184e-23		19.3548	13.7691	0.00034394		-3.125	1.19182	0.972403		-13.9535	-16.5287	2.33781e-06
rsks-1	kynu-1(RNAi)	15°C	67														32	33.55	8.5421	0.85421	100		38	40.0396	10.2329	1.01821	101						18.75	19.3431	2.49516e-06
rsks-1	kynu-1(RNAi)	15°C	69														35	36.4865	9.59905	0.911101	111		39	39.3467	12.0858	1.39555	75						11.4286	7.83901	0.0810534
rsks-1	kynu-1(RNAi)	15°C	15		32	31.8208	6.1288	0.595282	106		37	39.75	9.00463	0.919031	96		31	32.2	7.52444	0.73431	105		32	35.1053	8.71112	0.893742	95		15.625	24.9185	1.68201e-11		3.22581	9.02256	0.00640518		-3.125	1.19182	0.972403		-13.5135	-11.6849	0.00148156
rsks-1	tdo-2(RNAi)	15°C	67														32	33.55	8.5421	0.85421	100		28	29.1304	6.44916	0.601387	115						-12.5	-13.1731	2.22249e-05
rsks-1	tdo-2(RNAi)	15°C	69														35	36.4865	9.59905	0.911101	111		35	34.6526	8.22035	0.84339	95						0	-5.02612	0.127393
rsks-1	tdo-2(RNAi)	15°C	15		32	31.8208	6.1288	0.595282	106		43	42.1429	7.15	0.955458	56		31	32.2	7.52444	0.73431	105		32	34.2688	7.50647	0.778385	93		34.375	32.4383	8.38528e-12		3.22581	6.4249	0.0329954		-3.125	1.19182	0.972403		-25.5814	-18.6842	3.97367e-06
sir-2.1	haao-1(RNAi)	15°C	11														28	29.2661	4.24835	0.406918	109		30	30.5	4.39802	0.4232	108						7.14286	4.2163	0.0727254
sir-2.1	haao-1(RNAi)	15°C	67														28	29.95	5.95042	0.595042	100		38	37.9556	8.21234	0.865656	90						35.7143	26.7297	1.82151e-12
sir-2.1	haao-1(RNAi)	15°C	69														31	31.3333	5.96906	0.574373	108		35	37.5763	7.62068	0.992127	59						12.9032	19.9243	2.92203e-07
sir-2.1	haao-1(RNAi)	15°C	15		32	31.8208	6.1288	0.595282	106		43	43.8878	7.43939	0.751492	98		31	31.3789	6.35143	0.651643	95		37	36.1646	7.00891	0.788564	79		34.375	37.9218	2.14184e-23		19.3548	15.251	2.26431e-05		-3.125	-1.38843	0.284181		-13.9535	-17.5976	3.64431e-10
sir-2.1	kynu-1(RNAi)	15°C	11														28	29.2661	4.24835	0.406918	109		30	29.819	3.55308	0.346745	105						7.14286	1.88954	0.564411
sir-2.1	kynu-1(RNAi)	15°C	67														28	29.95	5.95042	0.595042	100		35	34.8571	7.39674	0.698926	112						25	16.3845	1.90485e-07
sir-2.1	kynu-1(RNAi)	15°C	69														31	31.3333	5.96906	0.574373	108		35	35.2647	6.65527	0.65897	102						12.9032	12.5469	2.63507e-05
sir-2.1	kynu-1(RNAi)	15°C	15		32	31.8208	6.1288	0.595282	106		37	39.75	9.00463	0.919031	96		31	31.3789	6.35143	0.651643	95		31	35.8367	7.8203	0.789969	98		15.625	24.9185	1.68201e-11		0	14.2063	4.10492e-05		-3.125	-1.38843	0.284181		-16.2162	-9.84469	0.000923338
sir-2.1	tdo-2(RNAi)	15°C	11														28	29.2661	4.24835	0.406918	109		32	34.2558	6.29541	0.678852	86						14.2857	17.0496	8.11769e-10
sir-2.1	tdo-2(RNAi)	15°C	67														28	29.95	5.95042	0.595042	100		35	36.4717	6.55774	0.900774	53						25	21.7753	1.41399e-07
sir-2.1	tdo-2(RNAi)	15°C	69														31	31.3333	5.96906	0.574373	108		39	37.7692	6.36481	0.720673	78						25.8065	20.5401	3.8611e-09
sir-2.1	tdo-2(RNAi)	15°C	15		32	31.8208	6.1288	0.595282	106		43	42.1429	7.15	0.955458	56		31	31.3789	6.35143	0.651643	95		37	38.4658	7.77083	0.909507	73		34.375	32.4383	8.38528e-12		19.3548	22.5846	1.59431e-08		-3.125	-1.38843	0.284181		-13.9535	-8.72533	0.0345077
daf-16	haao-1(RNAi)	25°C	16		18.5	21.1489	6.10364	0.629542	94		21	22.8889	7.80377	0.822589	90		16	15.9905	2.60949	0.25466	105		17	17.8438	4.95464	0.505681	96		13.5135	8.22714	0.0623005		6.25	11.5899	0.0003314		-13.5135	-24.3911	6.61564e-16		-19.0476	-22.0419	4.56362e-08
daf-16	haao-1(RNAi)	25°C	8		18	19.2973	4.086	0.387826	111		23	24.4608	7.24727	0.717587	102		15.5	16.3304	3.91058	0.369515	112		17	17.4932	4.67908	0.547645	73		27.7778	26.7576	1.30963e-10		9.67742	7.12044	0.0469903		-13.8889	-15.3749	9.91462e-07		-26.087	-28.4849	1.09762e-12
daf-16	haao-1(RNAi)	25°C	66		18	20.1727	5.71737	0.54513	110		28	27.4112	8.5445	0.826028	107		16.5	17.6373	4.01416	0.397461	102		18	21.1028	6.04799	0.584682	107		55.5556	35.8825	5.52795e-12		9.09091	19.649	1.04893e-06		-8.33333	-12.5688	0.00014899		-35.7143	-23.014	5.61203e-09
daf-16	kynu-1(RNAi)	25°C	30														15	15.8476	3.84158	0.3749	105		14	15.7075	4.04215	0.392609	106						-6.66667	-0.883867	0.812132
daf-16	kynu-1(RNAi)	25°C	5		19	20.6337	6.31315	0.628182	101		23	25.1524	9.00664	0.878958	105		16	16.902	3.64748	0.361154	102		17	18.4537	5.31139	0.511088	108		21.0526	21.8997	3.11301e-05		6.25	9.18085	0.0113845		-15.7895	-18.0855	2.59251e-08		-26.087	-26.6324	3.98719e-11
daf-16	kynu-1(RNAi)	25°C	16		18.5	21.1489	6.10364	0.629542	94		23	23.9469	6.85997	0.645331	113		16	15.9905	2.60949	0.25466	105		16	17.4811	4.01232	0.389711	106		24.3243	13.2298	0.00321549		0	9.32215	0.00149028		-13.5135	-24.3911	6.61564e-16		-30.4348	-27.0004	8.803e-17
daf-16	tdo-2(RNAi)	25°C	16		18.5	21.1489	6.10364	0.629542	94		21	22.3814	5.24541	0.53259	97		16	15.9905	2.60949	0.25466	105		16	15.92	3.00227	0.300227	100		13.5135	5.82775	0.211499		0	-0.440739	0.775016		-13.5135	-24.3911	6.61564e-16		-23.8095	-28.8696	2.71888e-23
daf-16	tdo-2(RNAi)	25°C	8		18	19.2973	4.086	0.387826	111		21	20.6632	5.08374	0.521581	95		15.5	16.3304	3.91058	0.369515	112		15	15.209	2.34704	0.286736	67		16.6667	7.07799	0.0178377		-3.22581	-6.86698	0.00911168		-13.8889	-15.3749	9.91462e-07		-28.5714	-26.3958	4.96141e-19
daf-16	tdo-2(RNAi)	25°C	66		18	20.1727	5.71737	0.54513	110		21	21.2234	5.14297	0.530456	94		16.5	17.6373	4.01416	0.397461	102		17	16.9375	3.17481	0.324028	96		16.6667	5.2084	0.252685		3.0303	-3.96748	0.156634		-8.33333	-12.5688	0.00014899		-19.0476	-20.1942	2.11556e-11
eat-2	haao-1(RNAi)	25°C	16		18.5	21.1489	6.10364	0.629542	94		21	22.8889	7.80377	0.822589	90		18	18.1333	2.99227	0.292015	105		17	18.3441	4.29677	0.445555	93		13.5135	8.22714	0.0623005		-5.55556	1.16224	0.682713		-2.7027	-14.2589	6.28689e-06		-19.0476	-19.8559	2.45505e-07
eat-2	haao-1(RNAi)	25°C	8		18	19.2973	4.086	0.387826	111		23	24.4608	7.24727	0.717587	102		23	23.2424	6.89179	0.692651	99		28	27.3814	8.54273	0.867383	97		27.7778	26.7576	1.30963e-10		21.7391	17.808	0.000191199		27.7778	20.4439	2.74916e-07		21.7391	11.9402	0.00792922
eat-2	haao-1(RNAi)	25°C	66		18	20.1727	5.71737	0.54513	110		28	27.4112	8.5445	0.826028	107		23	24.2523	6.96868	0.673688	107		25	26.0962	8.70402	0.853499	104		55.5556	35.8825	5.52795e-12		8.69565	7.60264	0.0419915		27.7778	20.2234	7.099e-06		-10.7143	-4.79753	0.352668
eat-2	haao-1(RNAi)	25°C	14		18	20.0098	5.59498	0.553986	102		23	24.9143	8.87706	0.866312	105		17	17.8073	4.13638	0.396194	109		19	20.0762	5.7482	0.560967	105		27.7778	24.5104	2.45383e-06		11.7647	12.7411	0.000484179		-5.55556	-11.0069	0.00114444		-17.3913	-19.419	5.18858e-06
eat-2	kynu-1(RNAi)	25°C	30														21	21.9429	5.45951	0.532794	105		21	23.2039	6.27889	0.618677	103						0	5.74686	0.14969
eat-2	kynu-1(RNAi)	25°C	13														18	19.3587	4.84225	0.50484	92		21	21.4327	5.57771	0.54694	104						16.6667	10.7135	0.00890219
eat-2	kynu-1(RNAi)	25°C	16		18.5	21.1489	6.10364	0.629542	94		23	23.9469	6.85997	0.645331	113		18	18.1333	2.99227	0.292015	105		18	18.9737	5.09379	0.584298	76		24.3243	13.2298	0.00321549		0	4.63429	0.103983		-2.7027	-14.2589	6.28689e-06		-21.7391	-20.7677	3.03055e-08
eat-2	kynu-1(RNAi)	25°C	7		18	19.6891	5.00713	0.459003	119		23	25.3333	8.44847	0.761773	123		18	20.3069	7.18461	0.714896	101		25	26.4712	8.79571	0.862491	104		27.7778	28.667	3.99421e-10		38.8889	30.3553	4.86573e-07		0	3.13806	0.46131		8.69565	4.4914	0.359323
eat-2	tdo-2(RNAi)	25°C	16		18.5	21.1489	6.10364	0.629542	94		21	22.3814	5.24541	0.53259	97		18	18.1333	2.99227	0.292015	105		17	18.0102	2.83382	0.286259	98		13.5135	5.82775	0.211499		-5.55556	-0.679022	0.72283		-2.7027	-14.2589	6.28689e-06		-19.0476	-19.5306	5.11713e-13
eat-2	tdo-2(RNAi)	25°C	8		18	19.2973	4.086	0.387826	111		21	20.6632	5.08374	0.521581	95		23	23.2424	6.89179	0.692651	99		25	25.4831	7.01861	0.743972	89		16.6667	7.07799	0.0178377		8.69565	9.64065	0.041914		27.7778	20.4439	2.74916e-07		19.0476	23.3265	7.93281e-08
eat-2	tdo-2(RNAi)	25°C	66		18	20.1727	5.71737	0.54513	110		21	21.2234	5.14297	0.530456	94		23	24.2523	6.96868	0.673688	107		28	27.6714	8.29237	0.991128	70		16.6667	5.2084	0.252685		21.7391	14.098	0.00176416		27.7778	20.2234	7.099e-06		33.3333	30.3817	1.08344e-10
hif-1	haao-1(RNAi)	25°C	16		18.5	21.1489	6.10364	0.629542	94		21	22.8889	7.80377	0.822589	90		19	21.5607	6.91899	0.668884	107		25	27.6719	8.77328	0.775456	128		13.5135	8.22714	0.0623005		31.5789	28.3438	1.95401e-08		2.7027	1.9472	0.677675		19.0476	20.8965	0.000209795
hif-1	haao-1(RNAi)	25°C	8		18	19.2973	4.086	0.387826	111		23	24.4608	7.24727	0.717587	102		20	20.9667	5.24817	0.553206	90		25	26.7258	7.8271	0.994043	62		27.7778	26.7576	1.30963e-10		25	27.4681	5.30925e-07		11.1111	8.65079	0.0132549		8.69565	9.25981	0.0718657
hif-1	haao-1(RNAi)	25°C	66		18	20.1727	5.71737	0.54513	110		28	27.4112	8.5445	0.826028	107		21	22.9434	7.44772	0.723386	106		23	23.3731	7.04535	0.860726	67		55.5556	35.8825	5.52795e-12		9.52381	1.87304	0.717634		16.6667	13.7347	0.00218367		-17.8571	-14.7315	0.00117442
hif-1	kynu-1(RNAi)	25°C	13														25	25.9828	8.50556	0.789721	116		29	28.3596	10.1887	0.954258	114						16	9.14795	0.0573525
hif-1	kynu-1(RNAi)	25°C	5		19	20.6337	6.31315	0.628182	101		23	25.1524	9.00664	0.878958	105		21	23.8155	9.85107	0.970655	103		22	24.1389	9.70916	0.934264	108		21.0526	21.8997	3.11301e-05		4.7619	1.35775	0.761216		10.5263	15.4208	0.0105601		-4.34783	-4.02941	0.521645
hif-1	kynu-1(RNAi)	25°C	16		18.5	21.1489	6.10364	0.629542	94		23	23.9469	6.85997	0.645331	113		19	21.5607	6.91899	0.668884	107		23	25.934	8.58066	0.833427	106		24.3243	13.2298	0.00321549		21.0526	20.2832	5.15948e-05		2.7027	1.9472	0.677675		0	8.29777	0.0412379
hif-1	tdo-2(RNAi)	25°C	16		18.5	21.1489	6.10364	0.629542	94		21	22.3814	5.24541	0.53259	97		19	21.5607	6.91899	0.668884	107		21	22.2364	6.10503	0.582092	110		13.5135	5.82775	0.211499		10.5263	3.13355	0.541236		2.7027	1.9472	0.677675		0	-0.648214	0.906547
hif-1	tdo-2(RNAi)	25°C	8		18	19.2973	4.086	0.387826	111		21	20.6632	5.08374	0.521581	95		20	20.9667	5.24817	0.553206	90		23	23.6429	6.14438	0.670407	84		16.6667	7.07799	0.0178377		15	12.764	0.00221033		11.1111	8.65079	0.0132549		9.52381	14.4203	0.000436747
hif-1	tdo-2(RNAi)	25°C	66		18	20.1727	5.71737	0.54513	110		21	21.2234	5.14297	0.530456	94		21	22.9434	7.44772	0.723386	106		24	24.0109	6.56654	0.684609	92		16.6667	5.2084	0.252685		14.2857	4.65264	0.480681		16.6667	13.7347	0.00218367		14.2857	13.1339	0.000408082
rsks-1	haao-1(RNAi)	25°C	16		18.5	21.1489	6.10364	0.629542	94		21	22.8889	7.80377	0.822589	90		19	20.4706	4.47368	0.442961	102		21	23.0561	7.07877	0.684331	107		13.5135	8.22714	0.0623005		10.5263	12.6303	0.00181814		2.7027	-3.20748	0.324093		0	0.730424	0.911526
rsks-1	haao-1(RNAi)	25°C	8		18	19.2973	4.086	0.387826	111		23	24.4608	7.24727	0.717587	102		23	22.9109	5.79706	0.576829	101		25	25.3973	7.43509	0.870211	73		27.7778	26.7576	1.30963e-10		8.69565	10.8523	0.0194747		27.7778	18.7259	1.52223e-07		8.69565	3.82848	0.441055
rsks-1	haao-1(RNAi)	25°C	66		18	20.1727	5.71737	0.54513	110		28	27.4112	8.5445	0.826028	107		21	21.9608	4.625	0.457943	102		25	24.7544	7.66693	1.01551	57		55.5556	35.8825	5.52795e-12		19.0476	12.7209	0.00171751		16.6667	8.86373	0.0410563		-10.7143	-9.69249	0.0530422
rsks-1	kynu-1(RNAi)	25°C	30														20	21.1376	4.32078	0.413856	109		23	23.5741	5.67679	0.54625	108						15	11.5267	0.000723842
rsks-1	kynu-1(RNAi)	25°C	5		19	20.6337	6.31315	0.628182	101		23	25.1524	9.00664	0.878958	105		21	22.3434	6.90068	0.693545	99		23	23.9048	7.39308	0.72149	105		21.0526	21.8997	3.11301e-05		9.52381	6.98786	0.129054		10.5263	8.28632	0.0580226		0	-4.96024	0.231155
rsks-1	kynu-1(RNAi)	25°C	16		18.5	21.1489	6.10364	0.629542	94		23	23.9469	6.85997	0.645331	113		19	20.4706	4.47368	0.442961	102		23	24.4327	5.83056	0.571734	104		24.3243	13.2298	0.00321549		21.0526	19.3551	2.13323e-07		2.7027	-3.20748	0.324093		0	2.02861	0.846429
rsks-1	tdo-2(RNAi)	25°C	16		18.5	21.1489	6.10364	0.629542	94		21	22.3814	5.24541	0.53259	97		19	20.4706	4.47368	0.442961	102		21	22.3366	4.69311	0.466982	101		13.5135	5.82775	0.211499		10.5263	9.11574	0.00719608		2.7027	-3.20748	0.324093		0	-0.200209	0.780681
rsks-1	tdo-2(RNAi)	25°C	8		18	19.2973	4.086	0.387826	111		21	20.6632	5.08374	0.521581	95		23	22.9109	5.79706	0.576829	101		23	23.5301	4.42702	0.485928	83		16.6667	7.07799	0.0178377		0	2.70277	0.907872		27.7778	18.7259	1.52223e-07		9.52381	13.8748	0.000936548
rsks-1	tdo-2(RNAi)	25°C	66		18	20.1727	5.71737	0.54513	110		21	21.2234	5.14297	0.530456	94		21	21.9608	4.625	0.457943	102		23	24.1757	5.16579	0.600511	74		16.6667	5.2084	0.252685		9.52381	10.0857	0.00462986		16.6667	8.86373	0.0410563		9.52381	13.9105	0.00222001
sir-2.1	haao-1(RNAi)	25°C	16		18.5	21.1489	6.10364	0.629542	94		21	22.8889	7.80377	0.822589	90		19	21.3551	6.28193	0.607297	107		19	21.7103	7.49082	0.724165	107		13.5135	8.22714	0.0623005		0	1.66302	0.713128		2.7027	0.975009	0.744546		-9.52381	-5.14926	0.22762
sir-2.1	haao-1(RNAi)	25°C	8		18	19.2973	4.086	0.387826	111		23	24.4608	7.24727	0.717587	102		21	21.7531	5.41724	0.601915	81		21	20.9765	6.09335	0.660916	85		27.7778	26.7576	1.30963e-10		0	-3.57014	0.458293		16.6667	12.7261	0.000522535		-8.69565	-14.2445	0.000542216
sir-2.1	haao-1(RNAi)	25°C	66		18	20.1727	5.71737	0.54513	110		28	27.4112	8.5445	0.826028	107		21	22.8155	7.01004	0.69072	103		23	23.9468	7.98185	0.823265	94		55.5556	35.8825	5.52795e-12		9.52381	4.95835	0.19757		16.6667	13.1009	0.00392212		-17.8571	-12.6386	0.00827539
sir-2.1	kynu-1(RNAi)	25°C	30														20	22.8302	7.47887	0.726412	106		23	23.6183	6.67164	0.582904	131						15	3.45215	0.444883
sir-2.1	kynu-1(RNAi)	25°C	5		19	20.6337	6.31315	0.628182	101		23	25.1524	9.00664	0.878958	105		19	23.3482	8.69083	0.821206	112		21	24.4299	8.57306	0.828789	107		21.0526	21.8997	3.11301e-05		10.5263	4.63287	0.359793		0	13.1559	0.0139133		-8.69565	-2.87239	0.472989
sir-2.1	kynu-1(RNAi)	25°C	16		18.5	21.1489	6.10364	0.629542	94		23	23.9469	6.85997	0.645331	113		19	21.3551	6.28193	0.607297	107		21	23.4667	8.17087	0.797396	105		24.3243	13.2298	0.00321549		10.5263	9.88767	0.0204252		2.7027	0.975009	0.744546		-8.69565	-2.00542	0.930027
sir-2.1	tdo-2(RNAi)	25°C	16		18.5	21.1489	6.10364	0.629542	94		21	22.3814	5.24541	0.53259	97		19	21.3551	6.28193	0.607297	107		19	20.2336	4.86179	0.470007	107		13.5135	5.82775	0.211499		0	-5.25164	0.114358		2.7027	0.975009	0.744546		-9.52381	-9.59634	0.00465376
sir-2.1	tdo-2(RNAi)	25°C	8		18	19.2973	4.086	0.387826	111		21	20.6632	5.08374	0.521581	95		21	21.7531	5.41724	0.601915	81		21	21.6705	4.30307	0.458709	88		16.6667	7.07799	0.0178377		0	-0.379863	0.680152		16.6667	12.7261	0.000522535		0	4.87484	0.328838
sir-2.1	tdo-2(RNAi)	25°C	66		18	20.1727	5.71737	0.54513	110		21	21.2234	5.14297	0.530456	94		21	22.8155	7.01004	0.69072	103		21	21.79	5.18516	0.518516	100		16.6667	5.2084	0.252685		0	-4.49489	0.0921841		16.6667	13.1009	0.00392212		0	2.66967	0.521918

## Sheet: 7
Supplementary Table 7. Summary statistics for kynurenine pathway metabolites in 8-day-old worms subjected to RNAi targeting kynurenine pathway genes at 15°C (Figure 2c, Supplementary Figure 6a-f). P values were calculated using a two-sided Welch's t test without multiple test correction. * p < 0.05, ** p < 0.01, *** p < 0.001.
				Metabolite Concentration Relative to EV(RNAi)
Metabolite	Abbreviation	RNAi Target		Median	Mean	SD	SE	N	P	Significance
3-hydroxyanthranilic acid	3HAA	haao-1		12.7353	10.5612	6.32366	2.10789	9	0.00119915	**
3-hydroxyanthranilic acid	3HAA	kynu-1		1.04747	1.04354	0.174887	0.0582955	9	0.465969
3-hydroxyanthranilic acid	3HAA	tdo-2		1.64067	1.63558	0.319796	0.106599	9	1.07689e-05	***
anthranilic acid	AA	haao-1		0.25091	0.238311	0.0573269	0.019109	9	1.83174e-16	***
anthranilic acid	AA	kynu-1		0.0744718	0.0915829	0.035596	0.0118653	9	3.73475e-20	***
anthranilic acid	AA	tdo-2		0.089503	0.0870256	0.0121145	0.00403818	9	3.23435e-19	***
kynurenic acid	KA	haao-1		3.30634	3.4433	0.806591	0.268864	9	1.30548e-08	***
kynurenic acid	KA	kynu-1		2.06673	2.08927	0.318389	0.10613	9	1.73676e-06	***
kynurenic acid	KA	tdo-2		3.6589	3.47102	0.447928	0.149309	9	5.73715e-11	***
kynurenine	KYN	haao-1		1.95999	2.4894	1.19893	0.399643	9	0.000540135	***
kynurenine	KYN	kynu-1		9.9245	10.2806	2.38203	0.794011	9	3.07073e-09	***
kynurenine	KYN	tdo-2		0.429753	0.436669	0.2418	0.0805999	9	2.81693e-06	***
tryptophan	TRP	haao-1		3.42212	3.55336	0.953593	0.317864	9	6.71628e-08	***
tryptophan	TRP	kynu-1		2.12101	2.24445	0.352214	0.117405	9	1.83223e-08	***
tryptophan	TRP	tdo-2		3.66525	3.76522	0.683016	0.227672	9	5.96121e-10	***

## Sheet: 8
Supplementary Table 8. Summary statistics for kynurenine pathway metabolites in 6- and 14-day-old kynurenine pathway mutant worms at 20°C (Supplementary Figure 6g-k). SD = standard deviation; SE = standard error. P values were calculated using a two-sided Welch's t test without multiple test correction. * p < 0.05, ** p < 0.01, *** p < 0.001.
						Group 1 Metabolite Concentration (pmol/mg-protein)						Group 2 Metabolite Concentration (pmol/mg-protein)						Change in Concentration (Group 2 vs. Group 1)
Metabolite	Abbreviation	Group 1 Genotype	Group 2 Genotype	Age		Median	Mean	SD	SE	N		Median	Mean	SD	SE	N		% Median	% Mean	P	Significance
3-hydroxyanthranilic acid	3HAA	wild type	kynu-1	6		0.85835	0.822754	0.270919	0.156415	3		0	0	0	0	3		-100	-100	0.000278376	***
3-hydroxyanthranilic acid	3HAA	wild type	haao-1	6		0.85835	0.822754	0.270919	0.156415	3		12.0308	13.5201	4.27526	2.46832	3		1301.62	1543.28	0.0376572	*
3-hydroxyanthranilic acid	3HAA	wild type	kynu-1	14		1.48752	1.31206	0.457319	0.264033	3		0	0.333392	0.577452	0.333392	3		-100	-74.5902	0.122813
3-hydroxyanthranilic acid	3HAA	wild type	haao-1	14		1.48752	1.31206	0.457319	0.264033	3		37.1987	37.7483	5.9466	3.43327	3		2400.72	2777.02	0.00973712	**
anthranilic acid	AA	wild type	kynu-1	6		6.8685	5.86393	2.90174	1.67532	3		0.0118886	0.00819129	0.00710504	0.0041021	3		-99.8269	-99.8603	0.0182774	*
anthranilic acid	AA	wild type	haao-1	6		6.8685	5.86393	2.90174	1.67532	3		0.89294	0.970974	0.208374	0.120305	3		-86.9995	-83.4416	0.0253143	*
anthranilic acid	AA	wild type	kynu-1	14		13.4668	13.2927	5.33778	3.08177	3		0.0211835	0.0753208	0.0984278	0.0568273	3		-99.8427	-99.4334	0.0292853	*
anthranilic acid	AA	wild type	haao-1	14		13.4668	13.2927	5.33778	3.08177	3		2.29791	2.45019	0.427354	0.246733	3		-82.9365	-81.5675	0.0519963
kynurenic acid	KA	wild type	kynu-1	6		0	0	0	0	3		0.0089433	0.0140407	0.0116032	0.0066991	3		n/a	n/a	0.110115
kynurenic acid	KA	wild type	haao-1	6		0	0	0	0	3		0	0.00226085	0.00391591	0.00226085	3		n/a	n/a	0.42265
kynurenic acid	KA	wild type	kynu-1	14		0.0026902	0.00278512	0.00283377	0.00163608	3		0.00644882	0.0128795	0.0128717	0.00743146	3		139.716	362.441	0.353706
kynurenic acid	KA	wild type	haao-1	14		0.0026902	0.00278512	0.00283377	0.00163608	3		0.00205955	0.00198248	0.0019451	0.001123	3		-23.4426	-28.8187	0.925504
kynurenine	KYN	wild type	kynu-1	6		0.075194	0.0796232	0.0511857	0.0295521	3		1.5555	1.8595	1.14927	0.663532	3		1968.66	2235.38	0.05385
kynurenine	KYN	wild type	haao-1	6		0.075194	0.0796232	0.0511857	0.0295521	3		0.441166	0.487265	0.112557	0.064985	3		486.704	511.963	0.00160683	**
kynurenine	KYN	wild type	kynu-1	14		0.0122357	0.0190757	0.0157177	0.00907463	3		0.400349	0.383232	0.0630165	0.0363826	3		3171.96	1909	0.000371003	***
kynurenine	KYN	wild type	haao-1	14		0.0122357	0.0190757	0.0157177	0.00907463	3		0.0753468	0.0635901	0.0286012	0.0165129	3		515.793	233.356	0.0741909
tryptophan	TRP	wild type	kynu-1	6		33.4677	34.3216	8.78639	5.07282	3		44.8102	41.297	10.9042	6.29553	3		33.8908	20.3238	0.658173
tryptophan	TRP	wild type	haao-1	6		33.4677	34.3216	8.78639	5.07282	3		44.6389	43.3443	11.2235	6.47989	3		33.3788	26.2889	0.135293
tryptophan	TRP	wild type	kynu-1	14		8.06595	11.7106	7.68468	4.43675	3		22.7515	22.1905	5.84684	3.37568	3		182.069	89.49	0.107295
tryptophan	TRP	wild type	haao-1	14		8.06595	11.7106	7.68468	4.43675	3		15.9486	14.8516	6.58193	3.80008	3		97.7282	26.8215	0.193529

## Sheet: 9
Supplementary Table 9. Summary statistics for 3-hydroxyanthranilic acid (3HAA), 4-chloro-3HAA (4CL-3HAA), kynurenine (KYN), and anthranilic acid (AA) lifespan dose response (Figure 2d; Supplementary Figure 6l-p). SD = standard deviation; SE = standard error. P values were calculated using a log rank test and are provided both uncorrected and corrected for multiple tests with each experiment using…
					Group 1 Lifespan Statistics						Group 2 Lifespan Statistics						Change in Lifespan (Group 2 vs. Group 1)
Group 1	Group2	Temperature	Experiment ID		Median	Mean	SD	SE	N		Median	Mean	SD	SE	N		% Median	% Mean	P	P (Holm)	Significance
0mM 3HAA	0.01mM 3HAA	20°C	pooled		26	26.8754	5.14566	0.29464	305		28	28.234	5.98657	0.367752	265		7.69231	5.055	0.000699248	0.00559398	**
0mM 3HAA	0.1mM 3HAA	20°C	pooled		26	26.8754	5.14566	0.29464	305		32	31.6945	6.81517	0.41097	275		23.0769	17.9314	1.9515e-21	1.5612e-20	***
0mM 3HAA	1mM 3HAA	20°C	pooled		26	26.8754	5.14566	0.29464	305		32	32.9922	6.6262	0.412529	258		23.0769	22.76	1.96736e-31	1.57389e-30	***
0mM 3HAA	10mM 3HAA	20°C	pooled		26	26.8754	5.14566	0.29464	305		26	25.7609	5.10624	0.376437	184		0	-4.14706	0.03374	0.26992
0mM 3HAA	0.01mM 3HAA	25°C	pooled		19	20.6434	5.48133	0.273725	401		21	23.0976	7.09185	0.495316	205		10.5263	11.8884	3.56923e-06	2.85539e-05	***
0mM 3HAA	0.1mM 3HAA	25°C	pooled		19	20.6434	5.48133	0.273725	401		22	23.2713	6.19693	0.451958	188		15.7895	12.7299	5.95587e-07	4.76469e-06	***
0mM 3HAA	1mM 3HAA	25°C	pooled		19	20.6434	5.48133	0.273725	401		24	26.5183	9.54843	0.646701	218		26.3158	28.4593	1.02185e-19	8.17482e-19	***
0mM 3HAA	2.5mM 3HAA	25°C	pooled		19	20.6434	5.48133	0.273725	401		26	27.544	10.2789	0.739891	193		36.8421	33.4279	2.78113e-22	2.2249e-21	***
0mM 3HAA	0.01mM 3HAA	20°C	1		22	21.734	5.32629	0.549365	94		22	21.6392	3.47067	0.352393	97		0	-0.436492	0.0573028	0.171908
0mM 3HAA	0.1mM 3HAA	20°C	1		22	21.734	5.32629	0.549365	94		22	22	3.09906	0.314662	97		0	1.22369	0.102625	0.307875
0mM 3HAA	1mM 3HAA	20°C	1		22	21.734	5.32629	0.549365	94		24	23.7383	4.56677	0.441486	107		9.09091	9.22182	0.0401646	0.120494
0mM 3HAA	0.01mM 3HAA	20°C	2		24	22.961	5.11047	0.582392	77		22	22.5	4.7173	0.50868	86		-8.33333	-2.00792	0.435472	1
0mM 3HAA	0.1mM 3HAA	20°C	2		24	22.961	5.11047	0.582392	77		24	22.9756	4.38002	0.483692	82		0	0.0634588	0.546478	1
0mM 3HAA	1mM 3HAA	20°C	2		24	22.961	5.11047	0.582392	77		24	24.7634	3.38281	0.350781	93		0	7.84983	0.190138	0.570413
0mM 3HAA	0.01mM 3HAA	20°C	3		24	23.5667	5.02997	0.649366	60		22	21.1882	4.17331	0.452659	85		-8.33333	-10.0924	0.000288878	0.000866635	***
0mM 3HAA	0.1mM 3HAA	20°C	3		24	23.5667	5.02997	0.649366	60		19	21.6931	4.00435	0.398448	101		-20.8333	-7.9502	0.00261302	0.00783906	**
0mM 3HAA	1mM 3HAA	20°C	3		24	23.5667	5.02997	0.649366	60		24	25	3.58135	0.371369	93		0	6.08204	0.353892	1
0mM 3HAA	0.01mM 3HAA	20°C	46		27	27.5204	4.9497	0.499996	98		29	30.6711	5.92259	0.679367	76		7.40741	11.4484	0.000242035	0.000968141	***
0mM 3HAA	0.1mM 3HAA	20°C	46		27	27.5204	4.9497	0.499996	98		33.5	33.3684	6.77218	0.776823	76		24.0741	21.2497	2.10736e-09	8.42946e-09	***
0mM 3HAA	1mM 3HAA	20°C	46		27	27.5204	4.9497	0.499996	98		32	31.3976	6.68442	0.73371	83		18.5185	14.0884	1.04754e-05	4.19016e-05	***
0mM 3HAA	10mM 3HAA	20°C	46		27	27.5204	4.9497	0.499996	98		27	27.0377	5.00754	0.687839	53		0	-1.75387	0.571685	1
0mM 3HAA	0.01mM 3HAA	20°C	47		26	26.51	5.40201	0.540201	100		28	27.8554	5.5307	0.607073	83		7.69231	5.07515	0.0943966	0.377586
0mM 3HAA	0.1mM 3HAA	20°C	47		26	26.51	5.40201	0.540201	100		30	30.83	6.087	0.6087	100		15.3846	16.2957	2.44994e-07	9.79976e-07	***
0mM 3HAA	1mM 3HAA	20°C	47		26	26.51	5.40201	0.540201	100		34	33.8701	6.71477	0.765219	77		30.7692	27.7636	3.85826e-14	1.5433e-13	***
0mM 3HAA	10mM 3HAA	20°C	47		26	26.51	5.40201	0.540201	100		26	26.8889	5.35646	0.631265	72		0	1.42923	0.70314	1
0mM 3HAA	0.01mM 3HAA	20°C	48		26	26.6262	5.06844	0.489985	107		26	26.783	5.88461	0.571564	106		0	0.589085	0.59787	1
0mM 3HAA	0.1mM 3HAA	20°C	48		26	26.6262	5.06844	0.489985	107		32	31.2828	7.36378	0.740088	99		23.0769	17.489	8.42768e-08	3.37107e-07	***
0mM 3HAA	1mM 3HAA	20°C	48		26	26.6262	5.06844	0.489985	107		34	33.6531	6.32472	0.638893	98		30.7692	26.3909	1.22823e-15	4.91292e-15	***
0mM 3HAA	10mM 3HAA	20°C	48		26	26.6262	5.06844	0.489985	107		22	23.2373	3.88782	0.506151	59		-15.3846	-12.7276	3.5122e-06	1.40488e-05	***
0mM 3HAA	0.01mM 3HAA	25°C	37		19	21.3088	6.33605	0.443612	204		22	24.64	7.81674	0.781674	100		15.7895	15.6329	0.00016358	0.000654319	***
0mM 3HAA	0.1mM 3HAA	25°C	37		19	21.3088	6.33605	0.443612	204		23	24.8105	6.87316	0.705171	95		21.0526	16.4331	4.25372e-05	0.000170149	***
0mM 3HAA	1mM 3HAA	25°C	37		19	21.3088	6.33605	0.443612	204		25	28.419	10.8891	1.06267	105		31.5789	33.3675	3.12916e-11	1.25166e-10	***
0mM 3HAA	2.5mM 3HAA	25°C	37		19	21.3088	6.33605	0.443612	204		28	28.1978	10.4363	1.09402	91		47.3684	32.3292	2.31669e-10	9.26675e-10	***
0mM 3HAA	0.01mM 3HAA	25°C	38		19	19.9543	4.33577	0.308911	197		20	21.6286	6.00201	0.585737	105		5.26316	8.39045	0.00408167	0.0163267	*
0mM 3HAA	0.1mM 3HAA	25°C	38		19	19.9543	4.33577	0.308911	197		21	21.6989	4.98429	0.516847	93		10.5263	8.74302	0.00506696	0.0202678	*
0mM 3HAA	1mM 3HAA	25°C	38		19	19.9543	4.33577	0.308911	197		24	24.7522	7.74658	0.728737	113		26.3158	24.0444	6.28023e-11	2.51209e-10	***
0mM 3HAA	2.5mM 3HAA	25°C	38		19	19.9543	4.33577	0.308911	197		26	26.9608	10.1522	1.00522	102		36.8421	35.1126	2.18497e-14	8.73989e-14	***
0uM 4CL-3HAA	0.01uM 4CL-3HAA	20°C	pooled		23	22.9298	3.7036	0.182242	413		26	25.5319	4.39584	0.3206	188		13.0435	11.3483	3.10776e-17	1.55388e-16	***
0uM 4CL-3HAA	0.1uM 4CL-3HAA	20°C	pooled		23	22.9298	3.7036	0.182242	413		26	25.1111	4.33191	0.340347	162		13.0435	9.51308	6.40211e-12	2.56084e-11	***
0uM 4CL-3HAA	1uM 4CL-3HAA	20°C	pooled		23	22.9298	3.7036	0.182242	413		26	23.6644	5.03626	0.412586	149		13.0435	3.2039	5.21497e-05	0.000104299	***
0uM 4CL-3HAA	10uM 4CL-3HAA	20°C	pooled		23	22.9298	3.7036	0.182242	413		25	24.1481	4.55992	0.212839	459		8.69565	5.31347	5.08178e-09	1.52454e-08	***
0uM 4CL-3HAA	100uM 4CL-3HAA	20°C	pooled		23	22.9298	3.7036	0.182242	413		23	22.5023	4.03113	0.271163	221		0	-1.86447	0.447333	0.447333
0uM 4CL-3HAA	1000uM 4CL-3HAA	20°C	pooled		23	22.9298	3.7036	0.182242	413		18	19.01	3.68373	0.260479	200		-21.7391	-17.0947	1.66974e-32	1.00185e-31	***
0uM 4CL-3HAA	10uM 4CL-3HAA	20°C	58		25	23.6133	3.1151	0.3597	75		25	23.3	4.91585	0.518176	90		0	-1.32693	0.257602	0.257602
0uM 4CL-3HAA	100uM 4CL-3HAA	20°C	58		25	23.6133	3.1151	0.3597	75		23	21.8302	3.03275	0.41658	53		-8	-7.55143	0.00018817	0.000376339	***
0uM 4CL-3HAA	1000uM 4CL-3HAA	20°C	58		25	23.6133	3.1151	0.3597	75		18	19.4462	3.69212	0.457951	65		-28	-17.6476	3.55086e-10	1.06526e-09	***
0uM 4CL-3HAA	10uM 4CL-3HAA	20°C	59		23	23.6829	3.56432	0.393613	82		25	25.3294	3.37251	0.3658	85		8.69565	6.9522	0.0044116	0.0088232	**
0uM 4CL-3HAA	100uM 4CL-3HAA	20°C	59		23	23.6829	3.56432	0.393613	82		23	23.6829	3.56432	0.393613	82		0	0	1	1
0uM 4CL-3HAA	1000uM 4CL-3HAA	20°C	59		23	23.6829	3.56432	0.393613	82		21	18.5714	3.70328	0.52904	49		-8.69565	-21.5831	2.54711e-13	7.64133e-13	***
0uM 4CL-3HAA	10uM 4CL-3HAA	20°C	60		21	21.6585	2.24814	0.248266	82		21	21.1744	3.47145	0.374336	86		0	-2.23523	0.873763	0.873763
0uM 4CL-3HAA	100uM 4CL-3HAA	20°C	60		21	21.6585	2.24814	0.248266	82		23	21.7907	4.67581	0.504205	86		9.52381	0.610203	0.0105035	0.021007	*
0uM 4CL-3HAA	1000uM 4CL-3HAA	20°C	60		21	21.6585	2.24814	0.248266	82		18	18.9302	3.63059	0.391497	86		-14.2857	-12.5969	4.15322e-05	0.000124597	***
0uM 4CL-3HAA	0.01uM 4CL-3HAA	20°C	61		26	24.6491	3.36385	0.445553	57		26	26.1481	2.44501	0.470542	27		0	6.08146	0.13442	0.13442
0uM 4CL-3HAA	0.1uM 4CL-3HAA	20°C	61		26	24.6491	3.36385	0.445553	57		26	26.7627	3.96313	0.515956	59		0	8.5747	0.000389723	0.000779446	***
0uM 4CL-3HAA	10uM 4CL-3HAA	20°C	61		26	24.6491	3.36385	0.445553	57		28	27.8966	3.02113	0.56101	29		7.69231	13.1746	6.17658e-05	0.000185297	***
0uM 4CL-3HAA	0.01uM 4CL-3HAA	20°C	62		24.5	23.5972	3.86458	0.455445	72		26	26.0693	4.73926	0.471574	101		6.12245	10.4762	1.46512e-06	5.8605e-06	***
0uM 4CL-3HAA	0.1uM 4CL-3HAA	20°C	62		24.5	23.5972	3.86458	0.455445	72		26	25.7273	4.22312	0.73515	33		6.12245	9.0267	0.00349036	0.00529372	**
0uM 4CL-3HAA	1uM 4CL-3HAA	20°C	62		24.5	23.5972	3.86458	0.455445	72		26	24.8904	4.75585	0.55663	73		6.12245	5.48026	0.00264686	0.00529372	**
0uM 4CL-3HAA	10uM 4CL-3HAA	20°C	62		24.5	23.5972	3.86458	0.455445	72		26	25.5412	4.82531	0.523378	85		6.12245	8.23806	0.00106505	0.00319515	**
0uM 4CL-3HAA	0.01uM 4CL-3HAA	20°C	63		21	19.4889	4.25113	0.633721	45		27	24.35	4.24195	0.547634	60		28.5714	24.943	1.80568e-08	5.41703e-08	***
0uM 4CL-3HAA	0.1uM 4CL-3HAA	20°C	63		21	19.4889	4.25113	0.633721	45		23	23.4286	4.05875	0.485114	70		9.52381	20.215	2.90968e-06	5.81936e-06	***
0uM 4CL-3HAA	1uM 4CL-3HAA	20°C	63		21	19.4889	4.25113	0.633721	45		23	22.4868	5.01706	0.575496	76		9.52381	15.3829	0.000173951	0.000173951	***
0uM 4CL-3HAA	10uM 4CL-3HAA	20°C	63		21	19.4889	4.25113	0.633721	45		27	24.2024	4.37193	0.477017	84		28.5714	24.1855	1.08753e-08	4.35011e-08	***
0mM KYN	0.01mM KYN	20°C	pooled		29	27.7222	3.50458	0.213282	270		26	25.524	3.99733	0.264151	229		-10.3448	-7.9294	6.10828e-12	1.83248e-11	***
0mM KYN	0.1mM KYN	20°C	pooled		29	27.7222	3.50458	0.213282	270		27	25.502	3.87128	0.246324	247		-6.89655	-8.00873	2.88133e-12	1.15253e-11	***
0mM KYN	1mM KYN	20°C	pooled		29	27.7222	3.50458	0.213282	270		27	26.1502	5.31323	0.33404	253		-6.89655	-5.67063	0.269578	0.269578
0mM KYN	10mM KYN	20°C	pooled		29	27.7222	3.50458	0.213282	270		27	24.902	5.08074	0.410753	153		-6.89655	-10.1733	1.18484e-05	2.36969e-05	***
0mM KYN	0.01mM KYN	20°C	64		27	27.4875	3.52134	0.393698	80		24	24.2188	5.53813	0.692266	64		-11.1111	-11.8918	0.00213598	0.00427195	**
0mM KYN	0.1mM KYN	20°C	64		27	27.4875	3.52134	0.393698	80		24	24.1029	3.75006	0.454761	68		-11.1111	-12.3131	3.44355e-09	1.03307e-08	***
0mM KYN	1mM KYN	20°C	64		27	27.4875	3.52134	0.393698	80		27	26.1707	5.45448	0.602346	82		0	-4.79043	0.878229	0.878229
0mM KYN	10mM KYN	20°C	64		27	27.4875	3.52134	0.393698	80		20	20.2742	3.43215	0.435884	62		-25.9259	-26.2421	1.65731e-21	6.62925e-21	***
0mM KYN	0.01mM KYN	20°C	65		29	27.58	4.26657	0.426657	100		26	26.1895	2.58862	0.265587	95		-10.3448	-5.04179	4.24257e-06	1.27277e-05	***
0mM KYN	0.1mM KYN	20°C	65		29	27.58	4.26657	0.426657	100		26	26.0729	4.22356	0.431065	96		-10.3448	-5.46441	0.00565448	0.011309	*
0mM KYN	1mM KYN	20°C	65		29	27.58	4.26657	0.426657	100		29	26.3516	4.95335	0.519252	91		0	-4.45378	0.166305	0.166305
0mM KYN	0.01mM KYN	20°C	66		29	28.0889	2.32209	0.24477	90		27	25.8143	3.59083	0.429187	70		-6.89655	-8.09788	3.17203e-06	9.51608e-06	***
0mM KYN	0.1mM KYN	20°C	66		29	28.0889	2.32209	0.24477	90		27	25.988	3.19824	0.351053	83		-6.89655	-7.4796	2.06791e-06	8.27165e-06	***
0mM KYN	1mM KYN	20°C	66		29	28.0889	2.32209	0.24477	90		27	25.9	5.54662	0.620131	80		-6.89655	-7.79272	0.410685	0.798568
0mM KYN	10mM KYN	20°C	66		29	28.0889	2.32209	0.24477	90		29	28.0549	3.29289	0.345189	91		0	-0.120844	0.399284	0.798568
0mM AA	0.01mM AA	20°C	pooled		27	26.9742	4.20456	0.255409	271		27	26.188	4.20463	0.257803	266		0	-2.91464	0.0240908	0.0240908	*
0mM AA	0.1mM AA	20°C	pooled		27	26.9742	4.20456	0.255409	271		27	26.2674	3.81028	0.230609	273		0	-2.62018	0.00784044	0.0156809	*
0mM AA	1mM AA	20°C	pooled		27	26.9742	4.20456	0.255409	271		23	22.9625	6.01671	0.368217	267		-14.8148	-14.8721	1.99332e-09	5.97997e-09	***
0mM AA	10mM AA	20°C	pooled		27	26.9742	4.20456	0.255409	271		20	19.1692	5.07352	0.444977	130		-25.9259	-28.9349	3.8158e-44	1.52632e-43	***
0mM AA	0.01mM AA	20°C	67		27	27.48	3.89482	0.389482	100		27	25.8415	4.27263	0.471833	82		0	-5.96265	0.00129222	0.00387667	**
0mM AA	0.1mM AA	20°C	67		27	27.48	3.89482	0.389482	100		29	27.5882	3.83266	0.41571	85		7.40741	0.393869	0.719673	0.719673
0mM AA	1mM AA	20°C	67		27	27.48	3.89482	0.389482	100		27	25.0225	5.45869	0.57862	89		0	-8.94297	0.0122834	0.0245667	*
0mM AA	10mM AA	20°C	67		27	27.48	3.89482	0.389482	100		17	18.2188	5.84559	1.03336	32		-37.037	-33.7018	2.60384e-16	1.04154e-15	***
0mM AA	0.01mM AA	20°C	68		29	28.1818	4.39813	0.501214	77		29	28.0562	4.11454	0.43614	89		0	-0.445814	0.729034	0.729034
0mM AA	0.1mM AA	20°C	68		29	28.1818	4.39813	0.501214	77		27	25.8966	4.05149	0.434366	87		-6.89655	-8.10901	7.70574e-05	0.000154115	***
0mM AA	1mM AA	20°C	68		29	28.1818	4.39813	0.501214	77		17	16.8434	2.94316	0.323054	83		-41.3793	-40.2332	8.88173e-34	3.55269e-33	***
0mM AA	10mM AA	20°C	68		29	28.1818	4.39813	0.501214	77		17	16.875	4.05085	0.640495	40		-41.3793	-40.121	4.60082e-26	1.38024e-25	***
0mM AA	0.01mM AA	20°C	69		25	25.4468	3.89658	0.401902	94		25	24.7368	3.52199	0.361349	95		0	-2.79	0.0663079	0.132616
0mM AA	0.1mM AA	20°C	69		25	25.4468	3.89658	0.401902	94		25	25.4752	3.24447	0.322837	101		0	0.111759	0.458744	0.458744
0mM AA	1mM AA	20°C	69		25	25.4468	3.89658	0.401902	94		28	26.3789	4.23066	0.434057	95		12	3.66309	0.0386427	0.115928
0mM AA	10mM AA	20°C	69		25	25.4468	3.89658	0.401902	94		21	21.2759	4.35412	0.571724	58		-16	-16.3908	5.26919e-08	2.10768e-07	***

## Sheet: 10
Supplementary Table 10. Summary statistics for 3-hydroxyanthranilic acid (3HAA) lifespan in comparison to haao-1 knockdown or knockout (Figure 2e). SD = standard deviation; SE = standard error. P values were calculated using a log rank test and are provided both uncorrected and corrected for multiple tests with each experiment using the Holm method. * p < 0.05, ** p < 0.01, *** p < 0.001.
				Group 1 Lifespan Statistics						Group 2 Lifespan Statistics						Change in Lifespan (Group 2 vs. Group 1)
Group 1	Group2	Experiment ID		Median	Mean	SD	SE	N		Median	Mean	SD	SE	N		% Median	% Mean	P	P (Holm)	Significance
control	haao-1(RNAi)	pooled		26	26.5833	5.11616	0.236494	468		32	32.4006	6.1563	0.348532	312		23.0769	21.8833	7.38333e-37	4.43e-36	***
control	haao-1(tm4627)	pooled		26	26.5833	5.11616	0.236494	468		32	33.5412	6.73361	0.302044	497		23.0769	26.174	2.97267e-62	1.7836e-61	***
control	1mM 3HAA	pooled		26	26.5833	5.11616	0.236494	468		32	32.5152	6.85346	0.330888	429		23.0769	22.314	2.87977e-46	1.72786e-45	***
haao-1(RNAi)	haao-1(tm4627)	pooled		32	32.4006	6.1563	0.348532	312		32	33.5412	6.73361	0.302044	497		0	3.52032	0.0115554	0.0693323
haao-1(RNAi)	1mM 3HAA	pooled		32	32.4006	6.1563	0.348532	312		32	32.5152	6.85346	0.330888	429		0	0.35342	0.40057	1
haao-1(tm4627)	1mM 3HAA	pooled		32	33.5412	6.73361	0.302044	497		32	32.5152	6.85346	0.330888	429		0	-3.05921	0.0766655	0.459993
control	haao-1(tm4627)	44		25	26.812	5.1977	0.480527	117		35	35.2376	7.55533	0.751783	101		40	31.425	9.6463e-18	2.89389e-17	***
control	1mM 3HAA	44		25	26.812	5.1977	0.480527	117		32	33.2385	7.12572	0.68252	109		28	23.969	1.29214e-13	3.87643e-13	***
haao-1(tm4627)	1mM 3HAA	44		35	35.2376	7.55533	0.751783	101		32	33.2385	7.12572	0.68252	109		-8.57143	-5.67317	0.0781517	0.234455
control	haao-1(tm4627)	45		24	24.0652	3.99111	0.588458	46		33	33.9054	7.64659	0.888898	74		37.5	40.8897	3.66842e-16	1.10053e-15	***
control	1mM 3HAA	45		24	24.0652	3.99111	0.588458	46		28	29.2581	6.48058	0.823034	62		16.6667	21.5782	1.39039e-06	4.17117e-06	***
haao-1(tm4627)	1mM 3HAA	45		33	33.9054	7.64659	0.888898	74		28	29.2581	6.48058	0.823034	62		-15.1515	-13.7068	0.000252296	0.000756889	***
control	haao-1(RNAi)	46		27	27.5204	4.9497	0.499996	98		32	32.5	6.55779	0.625261	110		18.5185	18.0942	3.39947e-09	2.03968e-08	***
control	haao-1(tm4627)	46		27	27.5204	4.9497	0.499996	98		32	33.018	6.73793	0.639536	111		18.5185	19.9765	1.41734e-10	8.50405e-10	***
control	1mM 3HAA	46		27	27.5204	4.9497	0.499996	98		32	31.3976	6.68442	0.73371	83		18.5185	14.0884	1.04754e-05	6.28523e-05	***
haao-1(RNAi)	haao-1(tm4627)	46		32	32.5	6.55779	0.625261	110		32	33.018	6.73793	0.639536	111		0	1.5939	0.555741	1
haao-1(RNAi)	1mM 3HAA	46		32	32.5	6.55779	0.625261	110		32	31.3976	6.68442	0.73371	83		0	-3.39203	0.308301	1
haao-1(tm4627)	1mM 3HAA	46		32	33.018	6.73793	0.639536	111		32	31.3976	6.68442	0.73371	83		0	-4.90771	0.109808	0.658848
control	haao-1(RNAi)	47		26	26.51	5.40201	0.540201	100		32	32.9495	5.5206	0.554841	99		23.0769	24.2908	4.5856e-13	2.75136e-12	***
control	haao-1(tm4627)	47		26	26.51	5.40201	0.540201	100		34	33.3645	5.46411	0.528235	107		30.7692	25.8562	3.48108e-15	2.08865e-14	***
control	1mM 3HAA	47		26	26.51	5.40201	0.540201	100		34	33.8701	6.71477	0.765219	77		30.7692	27.7636	3.85826e-14	2.31496e-13	***
haao-1(RNAi)	haao-1(tm4627)	47		32	32.9495	5.5206	0.554841	99		34	33.3645	5.46411	0.528235	107		6.25	1.25948	0.633123	1
haao-1(RNAi)	1mM 3HAA	47		32	32.9495	5.5206	0.554841	99		34	33.8701	6.71477	0.765219	77		6.25	2.79408	0.123286	0.739717
haao-1(tm4627)	1mM 3HAA	47		34	33.3645	5.46411	0.528235	107		34	33.8701	6.71477	0.765219	77		0	1.51552	0.246231	1
control	haao-1(RNAi)	48		26	26.6262	5.06844	0.489985	107		32	31.767	6.29379	0.620146	103		23.0769	19.3074	1.19673e-09	7.18039e-09	***
control	haao-1(tm4627)	48		26	26.6262	5.06844	0.489985	107		32	32.375	6.1363	0.601713	104		23.0769	21.5909	7.32438e-12	4.39463e-11	***
control	1mM 3HAA	48		26	26.6262	5.06844	0.489985	107		34	33.6531	6.32472	0.638893	98		30.7692	26.3909	1.22823e-15	7.36937e-15	***
haao-1(RNAi)	haao-1(tm4627)	48		32	31.767	6.29379	0.620146	103		32	32.375	6.1363	0.601713	104		0	1.91397	0.554607	1
haao-1(RNAi)	1mM 3HAA	48		32	31.767	6.29379	0.620146	103		34	33.6531	6.32472	0.638893	98		6.25	5.9372	0.0398734	0.239241
haao-1(tm4627)	1mM 3HAA	48		32	32.375	6.1363	0.601713	104		34	33.6531	6.32472	0.638893	98		6.25	3.94768	0.190482	1

[truncated: 13 more sheets: 11, 12, 13, 14, 15, 16, 17, 18, 19, 20, 21, 22, 23]
