# Supplementary material for: On the benefits of the tryptophan metabolite 3-hydroxyanthranilic acid in Caenorhabditis elegans and mouse aging
Source: Nat Commun. 2023 Dec 14;14:8338. doi: 10.1038/s41467-023-43527-1 (PMC10721613; doi:10.1038/s41467-023-43527-1)
Supplement: Supplementary file 6 — Source Data [file 41467_2023_43527_MOESM6_ESM.xlsx]

## Sheet: Figure 1b
Experiment	Group	Plate	Class	Age
15	EV(RNAi) 15°C	1	dead	23
15	EV(RNAi) 15°C	1	dead	23
15	EV(RNAi) 15°C	1	dead	23
15	EV(RNAi) 15°C	1	dead	23
15	EV(RNAi) 15°C	1	dead	23
15	EV(RNAi) 15°C	1	dead	28
15	EV(RNAi) 15°C	1	dead	28
15	EV(RNAi) 15°C	1	dead	28
15	EV(RNAi) 15°C	1	dead	28
15	EV(RNAi) 15°C	1	dead	28
15	EV(RNAi) 15°C	1	dead	28
15	EV(RNAi) 15°C	1	dead	28
15	EV(RNAi) 15°C	1	dead	28
15	EV(RNAi) 15°C	1	dead	28
15	EV(RNAi) 15°C	1	dead	32
15	EV(RNAi) 15°C	1	dead	32
15	EV(RNAi) 15°C	1	dead	32
15	EV(RNAi) 15°C	1	dead	32
15	EV(RNAi) 15°C	1	dead	32
15	EV(RNAi) 15°C	1	dead	32
15	EV(RNAi) 15°C	1	dead	32
15	EV(RNAi) 15°C	1	dead	32
15	EV(RNAi) 15°C	1	dead	32
15	EV(RNAi) 15°C	1	dead	37
15	EV(RNAi) 15°C	1	dead	37
15	EV(RNAi) 15°C	1	dead	37
15	EV(RNAi) 15°C	1	dead	37
15	EV(RNAi) 15°C	1	dead	37
15	EV(RNAi) 15°C	1	dead	37
15	EV(RNAi) 15°C	1	dead	37
15	EV(RNAi) 15°C	1	dead	43
15	EV(RNAi) 15°C	1	dead	43
15	EV(RNAi) 15°C	1	dead	49
15	EV(RNAi) 15°C	1	dead	53
15	EV(RNAi) 15°C	2	dead	23
15	EV(RNAi) 15°C	2	dead	23
15	EV(RNAi) 15°C	2	dead	23
15	EV(RNAi) 15°C	2	dead	28
15	EV(RNAi) 15°C	2	dead	28
15	EV(RNAi) 15°C	2	dead	28
15	EV(RNAi) 15°C	2	dead	28
15	EV(RNAi) 15°C	2	dead	28
15	EV(RNAi) 15°C	2	dead	28
15	EV(RNAi) 15°C	2	dead	28
15	EV(RNAi) 15°C	2	dead	28
15	EV(RNAi) 15°C	2	dead	28
15	EV(RNAi) 15°C	2	dead	28
15	EV(RNAi) 15°C	2	dead	28
15	EV(RNAi) 15°C	2	dead	28
15	EV(RNAi) 15°C	2	dead	28
15	EV(RNAi) 15°C	2	dead	32
15	EV(RNAi) 15°C	2	dead	32
15	EV(RNAi) 15°C	2	dead	32
15	EV(RNAi) 15°C	2	dead	32
15	EV(RNAi) 15°C	2	dead	32
15	EV(RNAi) 15°C	2	dead	32
15	EV(RNAi) 15°C	2	dead	32
15	EV(RNAi) 15°C	2	dead	32
15	EV(RNAi) 15°C	2	dead	32
15	EV(RNAi) 15°C	2	dead	32
15	EV(RNAi) 15°C	2	dead	37
15	EV(RNAi) 15°C	2	dead	37
15	EV(RNAi) 15°C	2	dead	37
15	EV(RNAi) 15°C	2	dead	37
15	EV(RNAi) 15°C	2	dead	37
15	EV(RNAi) 15°C	2	dead	37
15	EV(RNAi) 15°C	2	dead	37
15	EV(RNAi) 15°C	2	dead	37
15	EV(RNAi) 15°C	2	dead	37
15	EV(RNAi) 15°C	2	dead	37
15	EV(RNAi) 15°C	2	dead	43
15	EV(RNAi) 15°C	2	dead	49
15	EV(RNAi) 15°C	3	dead	23
15	EV(RNAi) 15°C	3	dead	23
15	EV(RNAi) 15°C	3	dead	23
15	EV(RNAi) 15°C	3	dead	23
15	EV(RNAi) 15°C	3	dead	23
15	EV(RNAi) 15°C	3	dead	23
15	EV(RNAi) 15°C	3	dead	23
15	EV(RNAi) 15°C	3	dead	28
15	EV(RNAi) 15°C	3	dead	28
15	EV(RNAi) 15°C	3	dead	28
15	EV(RNAi) 15°C	3	dead	28
15	EV(RNAi) 15°C	3	dead	28
15	EV(RNAi) 15°C	3	dead	28
15	EV(RNAi) 15°C	3	dead	28
15	EV(RNAi) 15°C	3	dead	28
15	EV(RNAi) 15°C	3	dead	28
15	EV(RNAi) 15°C	3	dead	32
15	EV(RNAi) 15°C	3	dead	32
15	EV(RNAi) 15°C	3	dead	32
15	EV(RNAi) 15°C	3	dead	32
15	EV(RNAi) 15°C	3	dead	32
15	EV(RNAi) 15°C	3	dead	32
15	EV(RNAi) 15°C	3	dead	32
15	EV(RNAi) 15°C	3	dead	37
15	EV(RNAi) 15°C	3	dead	37
15	EV(RNAi) 15°C	3	dead	37
15	EV(RNAi) 15°C	3	dead	37
15	EV(RNAi) 15°C	3	dead	37
15	EV(RNAi) 15°C	3	dead	37
15	EV(RNAi) 15°C	3	dead	37
15	EV(RNAi) 15°C	3	dead	37
15	EV(RNAi) 15°C	3	dead	37
15	EV(RNAi) 15°C	3	dead	43
15	EV(RNAi) 15°C	3	dead	43
22	EV(RNAi) 15°C	1	dead	21
22	EV(RNAi) 15°C	1	dead	24
22	EV(RNAi) 15°C	1	dead	24
22	EV(RNAi) 15°C	1	dead	24
22	EV(RNAi) 15°C	1	dead	28
22	EV(RNAi) 15°C	1	dead	28
22	EV(RNAi) 15°C	1	dead	28
22	EV(RNAi) 15°C	1	dead	28
22	EV(RNAi) 15°C	1	dead	28
22	EV(RNAi) 15°C	1	dead	28
22	EV(RNAi) 15°C	1	dead	28
22	EV(RNAi) 15°C	1	dead	28
22	EV(RNAi) 15°C	1	dead	28
22	EV(RNAi) 15°C	1	dead	31
22	EV(RNAi) 15°C	1	dead	31
22	EV(RNAi) 15°C	1	dead	31
22	EV(RNAi) 15°C	1	dead	31
22	EV(RNAi) 15°C	1	dead	35
22	EV(RNAi) 15°C	1	dead	35
22	EV(RNAi) 15°C	1	dead	35
22	EV(RNAi) 15°C	1	dead	35
22	EV(RNAi) 15°C	1	dead	35
22	EV(RNAi) 15°C	1	dead	38
22	EV(RNAi) 15°C	1	dead	38
22	EV(RNAi) 15°C	1	dead	38
22	EV(RNAi) 15°C	1	dead	42
22	EV(RNAi) 15°C	1	dead	42
22	EV(RNAi) 15°C	1	dead	42
22	EV(RNAi) 15°C	1	dead	45
22	EV(RNAi) 15°C	2	dead	21
22	EV(RNAi) 15°C	2	dead	24
22	EV(RNAi) 15°C	2	dead	24
22	EV(RNAi) 15°C	2	dead	24
22	EV(RNAi) 15°C	2	dead	24
22	EV(RNAi) 15°C	2	dead	28
22	EV(RNAi) 15°C	2	dead	28
22	EV(RNAi) 15°C	2	dead	28
22	EV(RNAi) 15°C	2	dead	28
22	EV(RNAi) 15°C	2	dead	28
22	EV(RNAi) 15°C	2	dead	28
22	EV(RNAi) 15°C	2	dead	28
22	EV(RNAi) 15°C	2	dead	28
22	EV(RNAi) 15°C	2	dead	28
22	EV(RNAi) 15°C	2	dead	31
22	EV(RNAi) 15°C	2	dead	31
22	EV(RNAi) 15°C	2	dead	31
22	EV(RNAi) 15°C	2	dead	31
22	EV(RNAi) 15°C	2	dead	31
22	EV(RNAi) 15°C	2	dead	35
22	EV(RNAi) 15°C	2	dead	35
22	EV(RNAi) 15°C	2	dead	35
22	EV(RNAi) 15°C	2	dead	35
22	EV(RNAi) 15°C	2	dead	38
22	EV(RNAi) 15°C	2	dead	38
22	EV(RNAi) 15°C	2	dead	38
22	EV(RNAi) 15°C	2	dead	38
22	EV(RNAi) 15°C	2	dead	38
22	EV(RNAi) 15°C	2	dead	38
22	EV(RNAi) 15°C	2	dead	42
22	EV(RNAi) 15°C	2	dead	42
22	EV(RNAi) 15°C	2	dead	45
22	EV(RNAi) 15°C	2	dead	45
22	EV(RNAi) 15°C	2	dead	49
22	EV(RNAi) 15°C	2	dead	52
22	EV(RNAi) 15°C	3	dead	24
22	EV(RNAi) 15°C	3	dead	24
22	EV(RNAi) 15°C	3	dead	24
22	EV(RNAi) 15°C	3	dead	24
22	EV(RNAi) 15°C	3	dead	24
22	EV(RNAi) 15°C	3	dead	28
22	EV(RNAi) 15°C	3	dead	28
22	EV(RNAi) 15°C	3	dead	28
22	EV(RNAi) 15°C	3	dead	28
22	EV(RNAi) 15°C	3	dead	28
22	EV(RNAi) 15°C	3	dead	28
22	EV(RNAi) 15°C	3	dead	28
22	EV(RNAi) 15°C	3	dead	28
22	EV(RNAi) 15°C	3	dead	28
22	EV(RNAi) 15°C	3	dead	28
22	EV(RNAi) 15°C	3	dead	28
22	EV(RNAi) 15°C	3	dead	31
22	EV(RNAi) 15°C	3	dead	31
22	EV(RNAi) 15°C	3	dead	31
22	EV(RNAi) 15°C	3	dead	31
22	EV(RNAi) 15°C	3	dead	31
22	EV(RNAi) 15°C	3	dead	31
22	EV(RNAi) 15°C	3	dead	35
22	EV(RNAi) 15°C	3	dead	35
22	EV(RNAi) 15°C	3	dead	38
22	EV(RNAi) 15°C	3	dead	38
22	EV(RNAi) 15°C	3	dead	42
22	EV(RNAi) 15°C	3	dead	45
22	EV(RNAi) 15°C	3	dead	45
22	EV(RNAi) 15°C	3	dead	45
31	EV(RNAi) 15°C	1	dead	23
31	EV(RNAi) 15°C	1	dead	23
31	EV(RNAi) 15°C	1	dead	23
31	EV(RNAi) 15°C	1	dead	23
31	EV(RNAi) 15°C	1	dead	23
31	EV(RNAi) 15°C	1	dead	23
31	EV(RNAi) 15°C	1	dead	28
31	EV(RNAi) 15°C	1	dead	28
31	EV(RNAi) 15°C	1	dead	28
31	EV(RNAi) 15°C	1	dead	28
31	EV(RNAi) 15°C	1	dead	28
31	EV(RNAi) 15°C	1	dead	28
31	EV(RNAi) 15°C	1	dead	28
31	EV(RNAi) 15°C	1	dead	28
31	EV(RNAi) 15°C	1	dead	28
31	EV(RNAi) 15°C	1	dead	28
31	EV(RNAi) 15°C	1	dead	28
31	EV(RNAi) 15°C	1	dead	28
31	EV(RNAi) 15°C	1	dead	28
31	EV(RNAi) 15°C	1	dead	30
31	EV(RNAi) 15°C	1	dead	30
31	EV(RNAi) 15°C	1	dead	30
31	EV(RNAi) 15°C	1	dead	30
31	EV(RNAi) 15°C	1	dead	30
31	EV(RNAi) 15°C	1	dead	30
31	EV(RNAi) 15°C	1	dead	30
31	EV(RNAi) 15°C	1	dead	30
31	EV(RNAi) 15°C	1	dead	30
31	EV(RNAi) 15°C	1	dead	30
31	EV(RNAi) 15°C	1	dead	30
31	EV(RNAi) 15°C	1	dead	30
31	EV(RNAi) 15°C	1	dead	30
31	EV(RNAi) 15°C	1	dead	30
31	EV(RNAi) 15°C	1	dead	30
31	EV(RNAi) 15°C	1	dead	32
31	EV(RNAi) 15°C	1	dead	32
31	EV(RNAi) 15°C	1	dead	32
31	EV(RNAi) 15°C	1	dead	32
31	EV(RNAi) 15°C	1	dead	34
31	EV(RNAi) 15°C	1	dead	36
31	EV(RNAi) 15°C	1	dead	36
31	EV(RNAi) 15°C	1	dead	39
31	EV(RNAi) 15°C	2	dead	23
31	EV(RNAi) 15°C	2	dead	23
31	EV(RNAi) 15°C	2	dead	28
31	EV(RNAi) 15°C	2	dead	28
31	EV(RNAi) 15°C	2	dead	28
31	EV(RNAi) 15°C	2	dead	28
31	EV(RNAi) 15°C	2	dead	28
31	EV(RNAi) 15°C	2	dead	28
31	EV(RNAi) 15°C	2	dead	28
31	EV(RNAi) 15°C	2	dead	28
31	EV(RNAi) 15°C	2	dead	28
31	EV(RNAi) 15°C	2	dead	28
31	EV(RNAi) 15°C	2	dead	28
31	EV(RNAi) 15°C	2	dead	30
31	EV(RNAi) 15°C	2	dead	30
31	EV(RNAi) 15°C	2	dead	30
31	EV(RNAi) 15°C	2	dead	30
31	EV(RNAi) 15°C	2	dead	30
31	EV(RNAi) 15°C	2	dead	30
31	EV(RNAi) 15°C	2	dead	30
31	EV(RNAi) 15°C	2	dead	30
31	EV(RNAi) 15°C	2	dead	30
31	EV(RNAi) 15°C	2	dead	30
31	EV(RNAi) 15°C	2	dead	30
31	EV(RNAi) 15°C	2	dead	30
31	EV(RNAi) 15°C	2	dead	30
31	EV(RNAi) 15°C	2	dead	30
31	EV(RNAi) 15°C	2	dead	30
31	EV(RNAi) 15°C	2	dead	30
31	EV(RNAi) 15°C	2	dead	32
31	EV(RNAi) 15°C	2	dead	34
31	EV(RNAi) 15°C	2	dead	34
31	EV(RNAi) 15°C	2	dead	34
31	EV(RNAi) 15°C	3	dead	23
31	EV(RNAi) 15°C	3	dead	23
31	EV(RNAi) 15°C	3	dead	23
31	EV(RNAi) 15°C	3	dead	28
31	EV(RNAi) 15°C	3	dead	28
31	EV(RNAi) 15°C	3	dead	28
31	EV(RNAi) 15°C	3	dead	28
31	EV(RNAi) 15°C	3	dead	28
31	EV(RNAi) 15°C	3	dead	28
31	EV(RNAi) 15°C	3	dead	28
31	EV(RNAi) 15°C	3	dead	28
31	EV(RNAi) 15°C	3	dead	28
31	EV(RNAi) 15°C	3	dead	28
31	EV(RNAi) 15°C	3	dead	28
31	EV(RNAi) 15°C	3	dead	28
31	EV(RNAi) 15°C	3	dead	30
31	EV(RNAi) 15°C	3	dead	30
31	EV(RNAi) 15°C	3	dead	30
31	EV(RNAi) 15°C	3	dead	30
31	EV(RNAi) 15°C	3	dead	30
31	EV(RNAi) 15°C	3	dead	30
31	EV(RNAi) 15°C	3	dead	30
31	EV(RNAi) 15°C	3	dead	30
31	EV(RNAi) 15°C	3	dead	30
31	EV(RNAi) 15°C	3	dead	30
31	EV(RNAi) 15°C	3	dead	30
31	EV(RNAi) 15°C	3	dead	30
31	EV(RNAi) 15°C	3	dead	32
31	EV(RNAi) 15°C	3	dead	32
31	EV(RNAi) 15°C	3	dead	32
31	EV(RNAi) 15°C	3	dead	34
31	EV(RNAi) 15°C	3	dead	34
31	EV(RNAi) 15°C	3	dead	36
32	EV(RNAi) 15°C	1	dead	18
32	EV(RNAi) 15°C	1	dead	23
32	EV(RNAi) 15°C	1	dead	23
32	EV(RNAi) 15°C	1	dead	23
32	EV(RNAi) 15°C	1	dead	23
32	EV(RNAi) 15°C	1	dead	25
32	EV(RNAi) 15°C	1	dead	25
32	EV(RNAi) 15°C	1	dead	25
32	EV(RNAi) 15°C	1	dead	25
32	EV(RNAi) 15°C	1	dead	25
32	EV(RNAi) 15°C	1	dead	25
32	EV(RNAi) 15°C	1	dead	25
32	EV(RNAi) 15°C	1	dead	25
32	EV(RNAi) 15°C	1	dead	28
32	EV(RNAi) 15°C	1	dead	28
32	EV(RNAi) 15°C	1	dead	28
32	EV(RNAi) 15°C	1	dead	28
32	EV(RNAi) 15°C	1	dead	28
32	EV(RNAi) 15°C	1	dead	28
32	EV(RNAi) 15°C	1	dead	28
32	EV(RNAi) 15°C	1	dead	31
32	EV(RNAi) 15°C	1	dead	31
32	EV(RNAi) 15°C	1	dead	31
32	EV(RNAi) 15°C	1	dead	31
32	EV(RNAi) 15°C	1	dead	31
32	EV(RNAi) 15°C	1	dead	31
32	EV(RNAi) 15°C	1	dead	31
32	EV(RNAi) 15°C	1	dead	31
32	EV(RNAi) 15°C	1	dead	31
32	EV(RNAi) 15°C	1	dead	35
32	EV(RNAi) 15°C	1	dead	35
32	EV(RNAi) 15°C	1	dead	35
32	EV(RNAi) 15°C	1	dead	35
32	EV(RNAi) 15°C	1	dead	35
32	EV(RNAi) 15°C	1	dead	35
32	EV(RNAi) 15°C	1	dead	39
32	EV(RNAi) 15°C	1	dead	39
32	EV(RNAi) 15°C	1	dead	39
32	EV(RNAi) 15°C	1	dead	43
32	EV(RNAi) 15°C	1	dead	49
32	EV(RNAi) 15°C	2	dead	23
32	EV(RNAi) 15°C	2	dead	23
32	EV(RNAi) 15°C	2	dead	23
32	EV(RNAi) 15°C	2	dead	23
32	EV(RNAi) 15°C	2	dead	25
32	EV(RNAi) 15°C	2	dead	25
32	EV(RNAi) 15°C	2	dead	25
32	EV(RNAi) 15°C	2	dead	25
32	EV(RNAi) 15°C	2	dead	25
32	EV(RNAi) 15°C	2	dead	28
32	EV(RNAi) 15°C	2	dead	28
32	EV(RNAi) 15°C	2	dead	28
32	EV(RNAi) 15°C	2	dead	28
32	EV(RNAi) 15°C	2	dead	28
32	EV(RNAi) 15°C	2	dead	28
32	EV(RNAi) 15°C	2	dead	31
32	EV(RNAi) 15°C	2	dead	31
32	EV(RNAi) 15°C	2	dead	31
32	EV(RNAi) 15°C	2	dead	31
32	EV(RNAi) 15°C	2	dead	31
32	EV(RNAi) 15°C	2	dead	31
32	EV(RNAi) 15°C	2	dead	35
32	EV(RNAi) 15°C	2	dead	35
32	EV(RNAi) 15°C	2	dead	35
32	EV(RNAi) 15°C	2	dead	35
32	EV(RNAi) 15°C	2	dead	35
32	EV(RNAi) 15°C	2	dead	35
32	EV(RNAi) 15°C	2	dead	39
32	EV(RNAi) 15°C	2	dead	39
32	EV(RNAi) 15°C	2	dead	39
32	EV(RNAi) 15°C	2	dead	39
32	EV(RNAi) 15°C	2	dead	43
32	EV(RNAi) 15°C	2	dead	49
32	EV(RNAi) 15°C	2	dead	49
32	EV(RNAi) 15°C	2	dead	64
32	EV(RNAi) 15°C	3	dead	23
32	EV(RNAi) 15°C	3	dead	23
32	EV(RNAi) 15°C	3	dead	23
32	EV(RNAi) 15°C	3	dead	23
32	EV(RNAi) 15°C	3	dead	23
32	EV(RNAi) 15°C	3	dead	23
32	EV(RNAi) 15°C	3	dead	23
32	EV(RNAi) 15°C	3	dead	23
32	EV(RNAi) 15°C	3	dead	25
32	EV(RNAi) 15°C	3	dead	25
32	EV(RNAi) 15°C	3	dead	25
32	EV(RNAi) 15°C	3	dead	25
32	EV(RNAi) 15°C	3	dead	25
32	EV(RNAi) 15°C	3	dead	25
32	EV(RNAi) 15°C	3	dead	28
32	EV(RNAi) 15°C	3	dead	28
32	EV(RNAi) 15°C	3	dead	28
32	EV(RNAi) 15°C	3	dead	28
32	EV(RNAi) 15°C	3	dead	28
32	EV(RNAi) 15°C	3	dead	28
32	EV(RNAi) 15°C	3	dead	28
32	EV(RNAi) 15°C	3	dead	31
32	EV(RNAi) 15°C	3	dead	31
32	EV(RNAi) 15°C	3	dead	31
32	EV(RNAi) 15°C	3	dead	31
32	EV(RNAi) 15°C	3	dead	35
32	EV(RNAi) 15°C	3	dead	35
32	EV(RNAi) 15°C	3	dead	35
32	EV(RNAi) 15°C	3	dead	39
32	EV(RNAi) 15°C	3	dead	39
32	EV(RNAi) 15°C	3	dead	43
34	EV(RNAi) 15°C	1	dead	22
34	EV(RNAi) 15°C	1	dead	22
34	EV(RNAi) 15°C	1	dead	24
34	EV(RNAi) 15°C	1	dead	24
34	EV(RNAi) 15°C	1	dead	24
34	EV(RNAi) 15°C	1	dead	24
34	EV(RNAi) 15°C	1	dead	24
34	EV(RNAi) 15°C	1	dead	24
34	EV(RNAi) 15°C	1	dead	24
34	EV(RNAi) 15°C	1	dead	24
34	EV(RNAi) 15°C	1	dead	28
34	EV(RNAi) 15°C	1	dead	28
34	EV(RNAi) 15°C	1	dead	28
34	EV(RNAi) 15°C	1	dead	28
34	EV(RNAi) 15°C	1	dead	28
34	EV(RNAi) 15°C	1	dead	28
34	EV(RNAi) 15°C	1	dead	28
34	EV(RNAi) 15°C	1	dead	28
34	EV(RNAi) 15°C	1	dead	32
34	EV(RNAi) 15°C	1	dead	32
34	EV(RNAi) 15°C	1	dead	32
34	EV(RNAi) 15°C	1	dead	32
34	EV(RNAi) 15°C	1	dead	32
34	EV(RNAi) 15°C	1	dead	32
34	EV(RNAi) 15°C	1	dead	32
34	EV(RNAi) 15°C	1	dead	32
34	EV(RNAi) 15°C	1	dead	32
34	EV(RNAi) 15°C	1	dead	32
34	EV(RNAi) 15°C	1	dead	36
34	EV(RNAi) 15°C	1	dead	36
34	EV(RNAi) 15°C	1	dead	36
34	EV(RNAi) 15°C	1	dead	36
34	EV(RNAi) 15°C	1	dead	36
34	EV(RNAi) 15°C	1	dead	36
34	EV(RNAi) 15°C	1	dead	39
34	EV(RNAi) 15°C	1	dead	39
34	EV(RNAi) 15°C	1	dead	39
34	EV(RNAi) 15°C	2	dead	22
34	EV(RNAi) 15°C	2	dead	22
34	EV(RNAi) 15°C	2	dead	22
34	EV(RNAi) 15°C	2	dead	24
34	EV(RNAi) 15°C	2	dead	24
34	EV(RNAi) 15°C	2	dead	24
34	EV(RNAi) 15°C	2	dead	24
34	EV(RNAi) 15°C	2	dead	24
34	EV(RNAi) 15°C	2	dead	24
34	EV(RNAi) 15°C	2	dead	28
34	EV(RNAi) 15°C	2	dead	28
34	EV(RNAi) 15°C	2	dead	28
34	EV(RNAi) 15°C	2	dead	28
34	EV(RNAi) 15°C	2	dead	28
34	EV(RNAi) 15°C	2	dead	28
34	EV(RNAi) 15°C	2	dead	28
34	EV(RNAi) 15°C	2	dead	28
34	EV(RNAi) 15°C	2	dead	28
34	EV(RNAi) 15°C	2	dead	28
34	EV(RNAi) 15°C	2	dead	32
34	EV(RNAi) 15°C	2	dead	32
34	EV(RNAi) 15°C	2	dead	32
34	EV(RNAi) 15°C	2	dead	32
34	EV(RNAi) 15°C	2	dead	32
34	EV(RNAi) 15°C	2	dead	32
34	EV(RNAi) 15°C	2	dead	32
34	EV(RNAi) 15°C	2	dead	32
34	EV(RNAi) 15°C	2	dead	32
34	EV(RNAi) 15°C	2	dead	36
34	EV(RNAi) 15°C	2	dead	36
34	EV(RNAi) 15°C	2	dead	36
34	EV(RNAi) 15°C	2	dead	36
34	EV(RNAi) 15°C	2	dead	36
34	EV(RNAi) 15°C	2	dead	39
34	EV(RNAi) 15°C	2	dead	39
34	EV(RNAi) 15°C	3	dead	22
34	EV(RNAi) 15°C	3	dead	22
34	EV(RNAi) 15°C	3	dead	22
34	EV(RNAi) 15°C	3	dead	24
34	EV(RNAi) 15°C	3	dead	24
34	EV(RNAi) 15°C	3	dead	24
34	EV(RNAi) 15°C	3	dead	24
34	EV(RNAi) 15°C	3	dead	24
34	EV(RNAi) 15°C	3	dead	24
34	EV(RNAi) 15°C	3	dead	24
34	EV(RNAi) 15°C	3	dead	28
34	EV(RNAi) 15°C	3	dead	28
34	EV(RNAi) 15°C	3	dead	28
34	EV(RNAi) 15°C	3	dead	28
34	EV(RNAi) 15°C	3	dead	28
34	EV(RNAi) 15°C	3	dead	28
34	EV(RNAi) 15°C	3	dead	28
34	EV(RNAi) 15°C	3	dead	28
34	EV(RNAi) 15°C	3	dead	28
34	EV(RNAi) 15°C	3	dead	28
34	EV(RNAi) 15°C	3	dead	28
34	EV(RNAi) 15°C	3	dead	28
34	EV(RNAi) 15°C	3	dead	28
34	EV(RNAi) 15°C	3	dead	32
34	EV(RNAi) 15°C	3	dead	32
34	EV(RNAi) 15°C	3	dead	32
34	EV(RNAi) 15°C	3	dead	32
34	EV(RNAi) 15°C	3	dead	32
34	EV(RNAi) 15°C	3	dead	32
34	EV(RNAi) 15°C	3	dead	32
34	EV(RNAi) 15°C	3	dead	36
34	EV(RNAi) 15°C	3	dead	36
34	EV(RNAi) 15°C	3	dead	36
34	EV(RNAi) 15°C	3	dead	36
34	EV(RNAi) 15°C	3	dead	36
34	EV(RNAi) 15°C	3	dead	36
34	EV(RNAi) 15°C	3	dead	39
34	EV(RNAi) 15°C	3	dead	39
36	EV(RNAi) 15°C	1	dead	22
36	EV(RNAi) 15°C	1	dead	22
36	EV(RNAi) 15°C	1	dead	25
36	EV(RNAi) 15°C	1	dead	25
36	EV(RNAi) 15°C	1	dead	25
36	EV(RNAi) 15°C	1	dead	25
36	EV(RNAi) 15°C	1	dead	25
36	EV(RNAi) 15°C	1	dead	25
36	EV(RNAi) 15°C	1	dead	25
36	EV(RNAi) 15°C	1	dead	25
36	EV(RNAi) 15°C	1	dead	25
36	EV(RNAi) 15°C	1	dead	25
36	EV(RNAi) 15°C	1	dead	25
36	EV(RNAi) 15°C	1	dead	27
36	EV(RNAi) 15°C	1	dead	27
36	EV(RNAi) 15°C	1	dead	27
36	EV(RNAi) 15°C	1	dead	27
36	EV(RNAi) 15°C	1	dead	27
36	EV(RNAi) 15°C	1	dead	29
36	EV(RNAi) 15°C	1	dead	29
36	EV(RNAi) 15°C	1	dead	29
36	EV(RNAi) 15°C	1	dead	29
36	EV(RNAi) 15°C	1	dead	29
36	EV(RNAi) 15°C	1	dead	29
36	EV(RNAi) 15°C	1	dead	32
36	EV(RNAi) 15°C	1	dead	32
36	EV(RNAi) 15°C	1	dead	36
36	EV(RNAi) 15°C	1	dead	36
36	EV(RNAi) 15°C	1	dead	36
36	EV(RNAi) 15°C	1	dead	36
36	EV(RNAi) 15°C	1	dead	40
36	EV(RNAi) 15°C	1	dead	40
36	EV(RNAi) 15°C	1	dead	43
36	EV(RNAi) 15°C	2	dead	22
36	EV(RNAi) 15°C	2	dead	22
36	EV(RNAi) 15°C	2	dead	22
36	EV(RNAi) 15°C	2	dead	25
36	EV(RNAi) 15°C	2	dead	25
36	EV(RNAi) 15°C	2	dead	25
36	EV(RNAi) 15°C	2	dead	25
36	EV(RNAi) 15°C	2	dead	25
36	EV(RNAi) 15°C	2	dead	25
36	EV(RNAi) 15°C	2	dead	25
36	EV(RNAi) 15°C	2	dead	25
36	EV(RNAi) 15°C	2	dead	27
36	EV(RNAi) 15°C	2	dead	27
36	EV(RNAi) 15°C	2	dead	27
36	EV(RNAi) 15°C	2	dead	27
36	EV(RNAi) 15°C	2	dead	27
36	EV(RNAi) 15°C	2	dead	27
36	EV(RNAi) 15°C	2	dead	27
36	EV(RNAi) 15°C	2	dead	29
36	EV(RNAi) 15°C	2	dead	29
36	EV(RNAi) 15°C	2	dead	29
36	EV(RNAi) 15°C	2	dead	29
36	EV(RNAi) 15°C	2	dead	29
36	EV(RNAi) 15°C	2	dead	29
36	EV(RNAi) 15°C	2	dead	29
36	EV(RNAi) 15°C	2	dead	32
36	EV(RNAi) 15°C	2	dead	32
36	EV(RNAi) 15°C	2	dead	32
36	EV(RNAi) 15°C	2	dead	32
36	EV(RNAi) 15°C	2	dead	32
36	EV(RNAi) 15°C	2	dead	36
36	EV(RNAi) 15°C	2	dead	40
36	EV(RNAi) 15°C	2	dead	40
36	EV(RNAi) 15°C	2	dead	46
36	EV(RNAi) 15°C	2	dead	54
36	EV(RNAi) 15°C	2	dead	68
36	EV(RNAi) 15°C	3	dead	22
36	EV(RNAi) 15°C	3	dead	22
36	EV(RNAi) 15°C	3	dead	25
36	EV(RNAi) 15°C	3	dead	25
36	EV(RNAi) 15°C	3	dead	25
36	EV(RNAi) 15°C	3	dead	27
36	EV(RNAi) 15°C	3	dead	27
36	EV(RNAi) 15°C	3	dead	29
36	EV(RNAi) 15°C	3	dead	29
36	EV(RNAi) 15°C	3	dead	32
36	EV(RNAi) 15°C	3	dead	36
36	EV(RNAi) 15°C	3	dead	40
40	EV(RNAi) 15°C	1	dead	22
40	EV(RNAi) 15°C	1	dead	24
40	EV(RNAi) 15°C	1	dead	24
40	EV(RNAi) 15°C	1	dead	24
40	EV(RNAi) 15°C	1	dead	24
40	EV(RNAi) 15°C	1	dead	24
40	EV(RNAi) 15°C	1	dead	24
40	EV(RNAi) 15°C	1	dead	24
40	EV(RNAi) 15°C	1	dead	24
40	EV(RNAi) 15°C	1	dead	24
40	EV(RNAi) 15°C	1	dead	28
40	EV(RNAi) 15°C	1	dead	28
40	EV(RNAi) 15°C	1	dead	28
40	EV(RNAi) 15°C	1	dead	28
40	EV(RNAi) 15°C	1	dead	32
40	EV(RNAi) 15°C	1	dead	32
40	EV(RNAi) 15°C	1	dead	32
40	EV(RNAi) 15°C	1	dead	32
40	EV(RNAi) 15°C	1	dead	32
40	EV(RNAi) 15°C	1	dead	32
40	EV(RNAi) 15°C	1	dead	32
40	EV(RNAi) 15°C	1	dead	32
40	EV(RNAi) 15°C	1	dead	32
40	EV(RNAi) 15°C	1	dead	32
40	EV(RNAi) 15°C	1	dead	36
40	EV(RNAi) 15°C	1	dead	36
40	EV(RNAi) 15°C	1	dead	36
40	EV(RNAi) 15°C	1	dead	36
40	EV(RNAi) 15°C	1	dead	39
40	EV(RNAi) 15°C	1	dead	39
40	EV(RNAi) 15°C	1	dead	43
40	EV(RNAi) 15°C	1	dead	43
40	EV(RNAi) 15°C	1	dead	46
40	EV(RNAi) 15°C	2	dead	22
40	EV(RNAi) 15°C	2	dead	22
40	EV(RNAi) 15°C	2	dead	24
40	EV(RNAi) 15°C	2	dead	24
40	EV(RNAi) 15°C	2	dead	24
40	EV(RNAi) 15°C	2	dead	24
40	EV(RNAi) 15°C	2	dead	24
40	EV(RNAi) 15°C	2	dead	24
40	EV(RNAi) 15°C	2	dead	24
40	EV(RNAi) 15°C	2	dead	28
40	EV(RNAi) 15°C	2	dead	28
40	EV(RNAi) 15°C	2	dead	28
40	EV(RNAi) 15°C	2	dead	28
40	EV(RNAi) 15°C	2	dead	28
40	EV(RNAi) 15°C	2	dead	28
40	EV(RNAi) 15°C	2	dead	28
40	EV(RNAi) 15°C	2	dead	32
40	EV(RNAi) 15°C	2	dead	32
40	EV(RNAi) 15°C	2	dead	32
40	EV(RNAi) 15°C	2	dead	32
40	EV(RNAi) 15°C	2	dead	32
40	EV(RNAi) 15°C	2	dead	32
40	EV(RNAi) 15°C	2	dead	36
40	EV(RNAi) 15°C	2	dead	36
40	EV(RNAi) 15°C	2	dead	36
40	EV(RNAi) 15°C	2	dead	36
40	EV(RNAi) 15°C	2	dead	36
40	EV(RNAi) 15°C	2	dead	36
40	EV(RNAi) 15°C	2	dead	39
40	EV(RNAi) 15°C	2	dead	39
40	EV(RNAi) 15°C	2	dead	39
40	EV(RNAi) 15°C	2	dead	43
40	EV(RNAi) 15°C	2	dead	46
40	EV(RNAi) 15°C	2	dead	51
40	EV(RNAi) 15°C	3	dead	22
40	EV(RNAi) 15°C	3	dead	24
40	EV(RNAi) 15°C	3	dead	24
40	EV(RNAi) 15°C	3	dead	24
40	EV(RNAi) 15°C	3	dead	24
40	EV(RNAi) 15°C	3	dead	24
40	EV(RNAi) 15°C	3	dead	24
40	EV(RNAi) 15°C	3	dead	28
40	EV(RNAi) 15°C	3	dead	28
40	EV(RNAi) 15°C	3	dead	28
40	EV(RNAi) 15°C	3	dead	28
40	EV(RNAi) 15°C	3	dead	28
40	EV(RNAi) 15°C	3	dead	28
40	EV(RNAi) 15°C	3	dead	28
40	EV(RNAi) 15°C	3	dead	32
40	EV(RNAi) 15°C	3	dead	32
40	EV(RNAi) 15°C	3	dead	32
40	EV(RNAi) 15°C	3	dead	32
40	EV(RNAi) 15°C	3	dead	32
40	EV(RNAi) 15°C	3	dead	36
40	EV(RNAi) 15°C	3	dead	36
40	EV(RNAi) 15°C	3	dead	36
40	EV(RNAi) 15°C	3	dead	36
40	EV(RNAi) 15°C	3	dead	36
40	EV(RNAi) 15°C	3	dead	36
40	EV(RNAi) 15°C	3	dead	36
40	EV(RNAi) 15°C	3	dead	39
40	EV(RNAi) 15°C	3	dead	39
40	EV(RNAi) 15°C	3	dead	39
40	EV(RNAi) 15°C	3	dead	43
40	EV(RNAi) 15°C	3	dead	46
40	EV(RNAi) 15°C	3	dead	46
42	EV(RNAi) 15°C	1	dead	23
42	EV(RNAi) 15°C	1	dead	26
42	EV(RNAi) 15°C	1	dead	26
42	EV(RNAi) 15°C	1	dead	26
42	EV(RNAi) 15°C	1	dead	29
42	EV(RNAi) 15°C	1	dead	29
42	EV(RNAi) 15°C	1	dead	29
42	EV(RNAi) 15°C	1	dead	29
42	EV(RNAi) 15°C	1	dead	29
42	EV(RNAi) 15°C	1	dead	29
42	EV(RNAi) 15°C	1	dead	29
42	EV(RNAi) 15°C	1	dead	29
42	EV(RNAi) 15°C	1	dead	32
42	EV(RNAi) 15°C	1	dead	32
42	EV(RNAi) 15°C	1	dead	32
42	EV(RNAi) 15°C	1	dead	32
42	EV(RNAi) 15°C	1	dead	32
42	EV(RNAi) 15°C	1	dead	32
42	EV(RNAi) 15°C	1	dead	32
42	EV(RNAi) 15°C	1	dead	32
42	EV(RNAi) 15°C	1	dead	36
42	EV(RNAi) 15°C	1	dead	36
42	EV(RNAi) 15°C	1	dead	36
42	EV(RNAi) 15°C	1	dead	36
42	EV(RNAi) 15°C	1	dead	36
42	EV(RNAi) 15°C	1	dead	36
42	EV(RNAi) 15°C	1	dead	39
42	EV(RNAi) 15°C	1	dead	39
42	EV(RNAi) 15°C	1	dead	39
42	EV(RNAi) 15°C	1	dead	43
42	EV(RNAi) 15°C	1	dead	43
42	EV(RNAi) 15°C	1	dead	47
42	EV(RNAi) 15°C	1	dead	50
42	EV(RNAi) 15°C	2	dead	26
42	EV(RNAi) 15°C	2	dead	26
42	EV(RNAi) 15°C	2	dead	29
42	EV(RNAi) 15°C	2	dead	29
42	EV(RNAi) 15°C	2	dead	29
42	EV(RNAi) 15°C	2	dead	29
42	EV(RNAi) 15°C	2	dead	29
42	EV(RNAi) 15°C	2	dead	29
42	EV(RNAi) 15°C	2	dead	29
42	EV(RNAi) 15°C	2	dead	29
42	EV(RNAi) 15°C	2	dead	32
42	EV(RNAi) 15°C	2	dead	32
42	EV(RNAi) 15°C	2	dead	32
42	EV(RNAi) 15°C	2	dead	32
42	EV(RNAi) 15°C	2	dead	32
42	EV(RNAi) 15°C	2	dead	32
42	EV(RNAi) 15°C	2	dead	32
42	EV(RNAi) 15°C	2	dead	36
42	EV(RNAi) 15°C	2	dead	36
42	EV(RNAi) 15°C	2	dead	36
42	EV(RNAi) 15°C	2	dead	36
42	EV(RNAi) 15°C	2	dead	36
42	EV(RNAi) 15°C	2	dead	36
42	EV(RNAi) 15°C	2	dead	36
42	EV(RNAi) 15°C	2	dead	39
42	EV(RNAi) 15°C	2	dead	39
42	EV(RNAi) 15°C	2	dead	39
42	EV(RNAi) 15°C	2	dead	43
42	EV(RNAi) 15°C	2	dead	47
42	EV(RNAi) 15°C	2	dead	57
42	EV(RNAi) 15°C	3	dead	23
42	EV(RNAi) 15°C	3	dead	23
42	EV(RNAi) 15°C	3	dead	23
42	EV(RNAi) 15°C	3	dead	23
42	EV(RNAi) 15°C	3	dead	26
42	EV(RNAi) 15°C	3	dead	26
42	EV(RNAi) 15°C	3	dead	29
42	EV(RNAi) 15°C	3	dead	29
42	EV(RNAi) 15°C	3	dead	29
42	EV(RNAi) 15°C	3	dead	29
42	EV(RNAi) 15°C	3	dead	29
42	EV(RNAi) 15°C	3	dead	32
42	EV(RNAi) 15°C	3	dead	32
42	EV(RNAi) 15°C	3	dead	32
42	EV(RNAi) 15°C	3	dead	32
42	EV(RNAi) 15°C	3	dead	32
42	EV(RNAi) 15°C	3	dead	32
42	EV(RNAi) 15°C	3	dead	32
42	EV(RNAi) 15°C	3	dead	32
42	EV(RNAi) 15°C	3	dead	32
42	EV(RNAi) 15°C	3	dead	32
42	EV(RNAi) 15°C	3	dead	36
42	EV(RNAi) 15°C	3	dead	36
42	EV(RNAi) 15°C	3	dead	36
42	EV(RNAi) 15°C	3	dead	36
42	EV(RNAi) 15°C	3	dead	36
42	EV(RNAi) 15°C	3	dead	36
42	EV(RNAi) 15°C	3	dead	39
42	EV(RNAi) 15°C	3	dead	43
42	EV(RNAi) 15°C	3	dead	47
42	EV(RNAi) 15°C	3	dead	50
42	EV(RNAi) 15°C	4	dead	26
42	EV(RNAi) 15°C	4	dead	29
42	EV(RNAi) 15°C	4	dead	29
42	EV(RNAi) 15°C	4	dead	29
42	EV(RNAi) 15°C	4	dead	29
42	EV(RNAi) 15°C	4	dead	29
42	EV(RNAi) 15°C	4	dead	29
42	EV(RNAi) 15°C	4	dead	29
42	EV(RNAi) 15°C	4	dead	32
42	EV(RNAi) 15°C	4	dead	32
42	EV(RNAi) 15°C	4	dead	32
42	EV(RNAi) 15°C	4	dead	32
42	EV(RNAi) 15°C	4	dead	32
42	EV(RNAi) 15°C	4	dead	32
42	EV(RNAi) 15°C	4	dead	32
42	EV(RNAi) 15°C	4	dead	32
42	EV(RNAi) 15°C	4	dead	32
42	EV(RNAi) 15°C	4	dead	32
42	EV(RNAi) 15°C	4	dead	36
42	EV(RNAi) 15°C	4	dead	36
42	EV(RNAi) 15°C	4	dead	36
42	EV(RNAi) 15°C	4	dead	36
42	EV(RNAi) 15°C	4	dead	36
42	EV(RNAi) 15°C	4	dead	36
42	EV(RNAi) 15°C	4	dead	36
42	EV(RNAi) 15°C	4	dead	36
42	EV(RNAi) 15°C	4	dead	36
42	EV(RNAi) 15°C	4	dead	36
42	EV(RNAi) 15°C	4	dead	39
42	EV(RNAi) 15°C	4	dead	39
42	EV(RNAi) 15°C	4	dead	39
42	EV(RNAi) 15°C	4	dead	39
42	EV(RNAi) 15°C	4	dead	43
42	EV(RNAi) 15°C	4	dead	43
42	EV(RNAi) 15°C	4	dead	53
42	EV(RNAi) 15°C	5	dead	23
42	EV(RNAi) 15°C	5	dead	26
42	EV(RNAi) 15°C	5	dead	26
42	EV(RNAi) 15°C	5	dead	26
42	EV(RNAi) 15°C	5	dead	29
42	EV(RNAi) 15°C	5	dead	29
42	EV(RNAi) 15°C	5	dead	29
42	EV(RNAi) 15°C	5	dead	29
42	EV(RNAi) 15°C	5	dead	29
42	EV(RNAi) 15°C	5	dead	29
42	EV(RNAi) 15°C	5	dead	32
42	EV(RNAi) 15°C	5	dead	32
42	EV(RNAi) 15°C	5	dead	32
42	EV(RNAi) 15°C	5	dead	32
42	EV(RNAi) 15°C	5	dead	32
42	EV(RNAi) 15°C	5	dead	32
42	EV(RNAi) 15°C	5	dead	32
42	EV(RNAi) 15°C	5	dead	32
42	EV(RNAi) 15°C	5	dead	32
42	EV(RNAi) 15°C	5	dead	32
42	EV(RNAi) 15°C	5	dead	36
42	EV(RNAi) 15°C	5	dead	36
42	EV(RNAi) 15°C	5	dead	36
42	EV(RNAi) 15°C	5	dead	36
42	EV(RNAi) 15°C	5	dead	36
42	EV(RNAi) 15°C	5	dead	36
42	EV(RNAi) 15°C	5	dead	39
42	EV(RNAi) 15°C	5	dead	39
42	EV(RNAi) 15°C	5	dead	39
42	EV(RNAi) 15°C	5	dead	43
42	EV(RNAi) 15°C	5	dead	43
42	EV(RNAi) 15°C	5	dead	47
42	EV(RNAi) 15°C	5	dead	47
42	EV(RNAi) 15°C	5	dead	50
42	EV(RNAi) 15°C	5	dead	50
42	EV(RNAi) 15°C	6	dead	26
42	EV(RNAi) 15°C	6	dead	26
42	EV(RNAi) 15°C	6	dead	26
42	EV(RNAi) 15°C	6	dead	26
42	EV(RNAi) 15°C	6	dead	29
42	EV(RNAi) 15°C	6	dead	29
42	EV(RNAi) 15°C	6	dead	29
42	EV(RNAi) 15°C	6	dead	29
42	EV(RNAi) 15°C	6	dead	29
42	EV(RNAi) 15°C	6	dead	29
42	EV(RNAi) 15°C	6	dead	29
42	EV(RNAi) 15°C	6	dead	29
42	EV(RNAi) 15°C	6	dead	29
42	EV(RNAi) 15°C	6	dead	29
42	EV(RNAi) 15°C	6	dead	32
42	EV(RNAi) 15°C	6	dead	32
42	EV(RNAi) 15°C	6	dead	32
42	EV(RNAi) 15°C	6	dead	32
42	EV(RNAi) 15°C	6	dead	32
42	EV(RNAi) 15°C	6	dead	32
42	EV(RNAi) 15°C	6	dead	32
42	EV(RNAi) 15°C	6	dead	32
42	EV(RNAi) 15°C	6	dead	32
42	EV(RNAi) 15°C	6	dead	36
42	EV(RNAi) 15°C	6	dead	36
42	EV(RNAi) 15°C	6	dead	36
42	EV(RNAi) 15°C	6	dead	36
42	EV(RNAi) 15°C	6	dead	36
42	EV(RNAi) 15°C	6	dead	36
42	EV(RNAi) 15°C	6	dead	39
42	EV(RNAi) 15°C	6	dead	39
42	EV(RNAi) 15°C	6	dead	39
42	EV(RNAi) 15°C	6	dead	43
23	EV(RNAi) 20°C	1	dead	14
23	EV(RNAi) 20°C	1	dead	16
23	EV(RNAi) 20°C	1	dead	16
23	EV(RNAi) 20°C	1	dead	16
23	EV(RNAi) 20°C	1	dead	19
23	EV(RNAi) 20°C	1	dead	19
23	EV(RNAi) 20°C	1	dead	19
23	EV(RNAi) 20°C	1	dead	20
23	EV(RNAi) 20°C	1	dead	20
23	EV(RNAi) 20°C	1	dead	20
23	EV(RNAi) 20°C	1	dead	21
23	EV(RNAi) 20°C	1	dead	21
23	EV(RNAi) 20°C	1	dead	21
23	EV(RNAi) 20°C	1	dead	22
23	EV(RNAi) 20°C	1	dead	22
23	EV(RNAi) 20°C	1	dead	22
23	EV(RNAi) 20°C	1	dead	22
23	EV(RNAi) 20°C	1	dead	23
23	EV(RNAi) 20°C	1	dead	23
23	EV(RNAi) 20°C	1	dead	23
23	EV(RNAi) 20°C	1	dead	23
23	EV(RNAi) 20°C	1	dead	26
23	EV(RNAi) 20°C	1	dead	26
23	EV(RNAi) 20°C	1	dead	26
23	EV(RNAi) 20°C	1	dead	26
23	EV(RNAi) 20°C	1	dead	28
23	EV(RNAi) 20°C	1	dead	28
23	EV(RNAi) 20°C	1	dead	28
23	EV(RNAi) 20°C	1	dead	28
23	EV(RNAi) 20°C	1	dead	28
23	EV(RNAi) 20°C	1	dead	32
23	EV(RNAi) 20°C	1	dead	32
23	EV(RNAi) 20°C	1	dead	32
23	EV(RNAi) 20°C	1	dead	32
23	EV(RNAi) 20°C	1	dead	36
23	EV(RNAi) 20°C	1	dead	36
23	EV(RNAi) 20°C	1	dead	36
23	EV(RNAi) 20°C	1	dead	36
23	EV(RNAi) 20°C	1	dead	40
23	EV(RNAi) 20°C	2	dead	14
23	EV(RNAi) 20°C	2	dead	16
23	EV(RNAi) 20°C	2	dead	16
23	EV(RNAi) 20°C	2	dead	19
23	EV(RNAi) 20°C	2	dead	19
23	EV(RNAi) 20°C	2	dead	19
23	EV(RNAi) 20°C	2	dead	19
23	EV(RNAi) 20°C	2	dead	19
23	EV(RNAi) 20°C	2	dead	19
23	EV(RNAi) 20°C	2	dead	19
23	EV(RNAi) 20°C	2	dead	20
23	EV(RNAi) 20°C	2	dead	20
23	EV(RNAi) 20°C	2	dead	20
23	EV(RNAi) 20°C	2	dead	20
23	EV(RNAi) 20°C	2	dead	21
23	EV(RNAi) 20°C	2	dead	21
23	EV(RNAi) 20°C	2	dead	21
23	EV(RNAi) 20°C	2	dead	21
23	EV(RNAi) 20°C	2	dead	21
23	EV(RNAi) 20°C	2	dead	22
23	EV(RNAi) 20°C	2	dead	22
23	EV(RNAi) 20°C	2	dead	22
23	EV(RNAi) 20°C	2	dead	22
23	EV(RNAi) 20°C	2	dead	23
23	EV(RNAi) 20°C	2	dead	23
23	EV(RNAi) 20°C	2	dead	23
23	EV(RNAi) 20°C	2	dead	23
23	EV(RNAi) 20°C	2	dead	26
23	EV(RNAi) 20°C	2	dead	26
23	EV(RNAi) 20°C	2	dead	28
23	EV(RNAi) 20°C	2	dead	28
23	EV(RNAi) 20°C	2	dead	32
23	EV(RNAi) 20°C	2	dead	32
23	EV(RNAi) 20°C	2	dead	32
23	EV(RNAi) 20°C	2	dead	36
23	EV(RNAi) 20°C	2	dead	36
23	EV(RNAi) 20°C	2	dead	36
23	EV(RNAi) 20°C	2	dead	36
23	EV(RNAi) 20°C	3	dead	16
23	EV(RNAi) 20°C	3	dead	19
23	EV(RNAi) 20°C	3	dead	19
23	EV(RNAi) 20°C	3	dead	19
23	EV(RNAi) 20°C	3	dead	19
23	EV(RNAi) 20°C	3	dead	20
23	EV(RNAi) 20°C	3	dead	20
23	EV(RNAi) 20°C	3	dead	20
23	EV(RNAi) 20°C	3	dead	21
23	EV(RNAi) 20°C	3	dead	21
23	EV(RNAi) 20°C	3	dead	21
23	EV(RNAi) 20°C	3	dead	21
23	EV(RNAi) 20°C	3	dead	21
23	EV(RNAi) 20°C	3	dead	22
23	EV(RNAi) 20°C	3	dead	22
23	EV(RNAi) 20°C	3	dead	22
23	EV(RNAi) 20°C	3	dead	22
23	EV(RNAi) 20°C	3	dead	22
23	EV(RNAi) 20°C	3	dead	23
23	EV(RNAi) 20°C	3	dead	23
23	EV(RNAi) 20°C	3	dead	26
23	EV(RNAi) 20°C	3	dead	26
23	EV(RNAi) 20°C	3	dead	26
23	EV(RNAi) 20°C	3	dead	26
23	EV(RNAi) 20°C	3	dead	26
23	EV(RNAi) 20°C	3	dead	28
23	EV(RNAi) 20°C	3	dead	28
23	EV(RNAi) 20°C	3	dead	28
23	EV(RNAi) 20°C	3	dead	28
23	EV(RNAi) 20°C	3	dead	32
23	EV(RNAi) 20°C	3	dead	32
23	EV(RNAi) 20°C	3	dead	32
23	EV(RNAi) 20°C	3	dead	36
23	EV(RNAi) 20°C	3	dead	36
23	EV(RNAi) 20°C	3	dead	40
43	EV(RNAi) 20°C	1	dead	22
43	EV(RNAi) 20°C	1	dead	22
43	EV(RNAi) 20°C	1	dead	23
43	EV(RNAi) 20°C	1	dead	23
43	EV(RNAi) 20°C	1	dead	24
43	EV(RNAi) 20°C	1	dead	24
43	EV(RNAi) 20°C	1	dead	24
43	EV(RNAi) 20°C	1	dead	25
43	EV(RNAi) 20°C	1	dead	25
43	EV(RNAi) 20°C	1	dead	25
43	EV(RNAi) 20°C	1	dead	25
43	EV(RNAi) 20°C	1	dead	26
43	EV(RNAi) 20°C	1	dead	26
43	EV(RNAi) 20°C	1	dead	26
43	EV(RNAi) 20°C	1	dead	26
43	EV(RNAi) 20°C	1	dead	27
43	EV(RNAi) 20°C	1	dead	27
43	EV(RNAi) 20°C	1	dead	28
43	EV(RNAi) 20°C	1	dead	28
43	EV(RNAi) 20°C	1	dead	28
43	EV(RNAi) 20°C	1	dead	29
43	EV(RNAi) 20°C	1	dead	29
43	EV(RNAi) 20°C	1	dead	31
43	EV(RNAi) 20°C	1	dead	31
43	EV(RNAi) 20°C	1	dead	31
43	EV(RNAi) 20°C	1	dead	34
43	EV(RNAi) 20°C	1	dead	34
43	EV(RNAi) 20°C	1	dead	36
43	EV(RNAi) 20°C	2	dead	13
43	EV(RNAi) 20°C	2	dead	17
43	EV(RNAi) 20°C	2	dead	23
43	EV(RNAi) 20°C	2	dead	24
43	EV(RNAi) 20°C	2	dead	24
43	EV(RNAi) 20°C	2	dead	25
43	EV(RNAi) 20°C	2	dead	25
43	EV(RNAi) 20°C	2	dead	25
43	EV(RNAi) 20°C	2	dead	25
43	EV(RNAi) 20°C	2	dead	25
43	EV(RNAi) 20°C	2	dead	25
43	EV(RNAi) 20°C	2	dead	25
43	EV(RNAi) 20°C	2	dead	25
43	EV(RNAi) 20°C	2	dead	26
43	EV(RNAi) 20°C	2	dead	26
43	EV(RNAi) 20°C	2	dead	26
43	EV(RNAi) 20°C	2	dead	26
43	EV(RNAi) 20°C	2	dead	27
43	EV(RNAi) 20°C	2	dead	27
43	EV(RNAi) 20°C	2	dead	27
43	EV(RNAi) 20°C	2	dead	28
43	EV(RNAi) 20°C	2	dead	28
43	EV(RNAi) 20°C	2	dead	28
43	EV(RNAi) 20°C	2	dead	29
43	EV(RNAi) 20°C	2	dead	29
43	EV(RNAi) 20°C	2	dead	34
43	EV(RNAi) 20°C	2	dead	36
43	EV(RNAi) 20°C	2	dead	40
43	EV(RNAi) 20°C	3	dead	13
43	EV(RNAi) 20°C	3	dead	22
43	EV(RNAi) 20°C	3	dead	22
43	EV(RNAi) 20°C	3	dead	23
43	EV(RNAi) 20°C	3	dead	24
43	EV(RNAi) 20°C	3	dead	24
43	EV(RNAi) 20°C	3	dead	25
43	EV(RNAi) 20°C	3	dead	25
43	EV(RNAi) 20°C	3	dead	25
43	EV(RNAi) 20°C	3	dead	25
43	EV(RNAi) 20°C	3	dead	25
43	EV(RNAi) 20°C	3	dead	25
43	EV(RNAi) 20°C	3	dead	26
43	EV(RNAi) 20°C	3	dead	26
43	EV(RNAi) 20°C	3	dead	26
43	EV(RNAi) 20°C	3	dead	26
43	EV(RNAi) 20°C	3	dead	26
43	EV(RNAi) 20°C	3	dead	27
43	EV(RNAi) 20°C	3	dead	27
43	EV(RNAi) 20°C	3	dead	28
43	EV(RNAi) 20°C	3	dead	28
43	EV(RNAi) 20°C	3	dead	28
43	EV(RNAi) 20°C	3	dead	29
43	EV(RNAi) 20°C	3	dead	31
43	EV(RNAi) 20°C	3	dead	31
43	EV(RNAi) 20°C	3	dead	31
43	EV(RNAi) 20°C	3	dead	34
43	EV(RNAi) 20°C	3	dead	36
49	EV(RNAi) 20°C	1	dead	18
49	EV(RNAi) 20°C	1	dead	21
49	EV(RNAi) 20°C	1	dead	23
49	EV(RNAi) 20°C	1	dead	23
49	EV(RNAi) 20°C	1	dead	23
49	EV(RNAi) 20°C	1	dead	25
49	EV(RNAi) 20°C	1	dead	25
49	EV(RNAi) 20°C	1	dead	25
49	EV(RNAi) 20°C	1	dead	25
49	EV(RNAi) 20°C	1	dead	25
49	EV(RNAi) 20°C	1	dead	25
49	EV(RNAi) 20°C	1	dead	25
49	EV(RNAi) 20°C	1	dead	25
49	EV(RNAi) 20°C	1	dead	28
49	EV(RNAi) 20°C	1	dead	28
49	EV(RNAi) 20°C	1	dead	28
49	EV(RNAi) 20°C	1	dead	28
49	EV(RNAi) 20°C	1	dead	28
49	EV(RNAi) 20°C	1	dead	28
49	EV(RNAi) 20°C	1	dead	28
49	EV(RNAi) 20°C	1	dead	28
49	EV(RNAi) 20°C	1	dead	28
49	EV(RNAi) 20°C	1	dead	28
49	EV(RNAi) 20°C	1	dead	30
49	EV(RNAi) 20°C	1	dead	30
49	EV(RNAi) 20°C	1	dead	32
49	EV(RNAi) 20°C	1	dead	32
49	EV(RNAi) 20°C	1	dead	32
49	EV(RNAi) 20°C	1	dead	35
49	EV(RNAi) 20°C	1	dead	35
49	EV(RNAi) 20°C	1	dead	35
49	EV(RNAi) 20°C	1	dead	37
49	EV(RNAi) 20°C	1	dead	39
49	EV(RNAi) 20°C	1	dead	42
49	EV(RNAi) 20°C	1	dead	42
49	EV(RNAi) 20°C	2	dead	16
49	EV(RNAi) 20°C	2	dead	18
49	EV(RNAi) 20°C	2	dead	18
49	EV(RNAi) 20°C	2	dead	21
49	EV(RNAi) 20°C	2	dead	21
49	EV(RNAi) 20°C	2	dead	21
49	EV(RNAi) 20°C	2	dead	21
49	EV(RNAi) 20°C	2	dead	21
49	EV(RNAi) 20°C	2	dead	21
49	EV(RNAi) 20°C	2	dead	21
49	EV(RNAi) 20°C	2	dead	23
49	EV(RNAi) 20°C	2	dead	23
49	EV(RNAi) 20°C	2	dead	23
49	EV(RNAi) 20°C	2	dead	23
49	EV(RNAi) 20°C	2	dead	25
49	EV(RNAi) 20°C	2	dead	25
49	EV(RNAi) 20°C	2	dead	25
49	EV(RNAi) 20°C	2	dead	25
49	EV(RNAi) 20°C	2	dead	25
49	EV(RNAi) 20°C	2	dead	25
49	EV(RNAi) 20°C	2	dead	28
49	EV(RNAi) 20°C	2	dead	28
49	EV(RNAi) 20°C	2	dead	30
49	EV(RNAi) 20°C	2	dead	30
49	EV(RNAi) 20°C	2	dead	30
49	EV(RNAi) 20°C	2	dead	32
49	EV(RNAi) 20°C	2	dead	32
49	EV(RNAi) 20°C	2	dead	35
49	EV(RNAi) 20°C	2	dead	35
49	EV(RNAi) 20°C	2	dead	35
49	EV(RNAi) 20°C	2	dead	35
49	EV(RNAi) 20°C	2	dead	35
49	EV(RNAi) 20°C	2	dead	35
49	EV(RNAi) 20°C	2	dead	37
49	EV(RNAi) 20°C	2	dead	37
49	EV(RNAi) 20°C	2	dead	39
49	EV(RNAi) 20°C	2	dead	44
49	EV(RNAi) 20°C	3	dead	16
49	EV(RNAi) 20°C	3	dead	16
49	EV(RNAi) 20°C	3	dead	16
49	EV(RNAi) 20°C	3	dead	18
49	EV(RNAi) 20°C	3	dead	18
49	EV(RNAi) 20°C	3	dead	18
49	EV(RNAi) 20°C	3	dead	18
49	EV(RNAi) 20°C	3	dead	18
49	EV(RNAi) 20°C	3	dead	21
49	EV(RNAi) 20°C	3	dead	21
49	EV(RNAi) 20°C	3	dead	21
49	EV(RNAi) 20°C	3	dead	21
49	EV(RNAi) 20°C	3	dead	21
49	EV(RNAi) 20°C	3	dead	21
49	EV(RNAi) 20°C	3	dead	21
49	EV(RNAi) 20°C	3	dead	23
49	EV(RNAi) 20°C	3	dead	23
49	EV(RNAi) 20°C	3	dead	23
49	EV(RNAi) 20°C	3	dead	23
49	EV(RNAi) 20°C	3	dead	25
49	EV(RNAi) 20°C	3	dead	25
49	EV(RNAi) 20°C	3	dead	25
49	EV(RNAi) 20°C	3	dead	25
49	EV(RNAi) 20°C	3	dead	25
49	EV(RNAi) 20°C	3	dead	25
49	EV(RNAi) 20°C	3	dead	28
49	EV(RNAi) 20°C	3	dead	28
49	EV(RNAi) 20°C	3	dead	28
49	EV(RNAi) 20°C	3	dead	30
49	EV(RNAi) 20°C	3	dead	30
49	EV(RNAi) 20°C	3	dead	30
49	EV(RNAi) 20°C	3	dead	30
49	EV(RNAi) 20°C	3	dead	32
49	EV(RNAi) 20°C	3	dead	35
49	EV(RNAi) 20°C	3	dead	35
49	EV(RNAi) 20°C	3	dead	42
50	EV(RNAi) 20°C	1	dead	16
50	EV(RNAi) 20°C	1	dead	18
50	EV(RNAi) 20°C	1	dead	18
50	EV(RNAi) 20°C	1	dead	21
50	EV(RNAi) 20°C	1	dead	21
50	EV(RNAi) 20°C	1	dead	21
50	EV(RNAi) 20°C	1	dead	21
50	EV(RNAi) 20°C	1	dead	23
50	EV(RNAi) 20°C	1	dead	23
50	EV(RNAi) 20°C	1	dead	25
50	EV(RNAi) 20°C	1	dead	25
50	EV(RNAi) 20°C	1	dead	25
50	EV(RNAi) 20°C	1	dead	25
50	EV(RNAi) 20°C	1	dead	25
50	EV(RNAi) 20°C	1	dead	25
50	EV(RNAi) 20°C	1	dead	25
50	EV(RNAi) 20°C	1	dead	25
50	EV(RNAi) 20°C	1	dead	25
50	EV(RNAi) 20°C	1	dead	28
50	EV(RNAi) 20°C	1	dead	28
50	EV(RNAi) 20°C	1	dead	28
50	EV(RNAi) 20°C	1	dead	28
50	EV(RNAi) 20°C	1	dead	28
50	EV(RNAi) 20°C	1	dead	28
50	EV(RNAi) 20°C	1	dead	28
50	EV(RNAi) 20°C	1	dead	30
50	EV(RNAi) 20°C	1	dead	30
50	EV(RNAi) 20°C	1	dead	30
50	EV(RNAi) 20°C	1	dead	30
50	EV(RNAi) 20°C	1	dead	30
50	EV(RNAi) 20°C	1	dead	32
50	EV(RNAi) 20°C	1	dead	32
50	EV(RNAi) 20°C	1	dead	32
50	EV(RNAi) 20°C	1	dead	35
50	EV(RNAi) 20°C	1	dead	37
50	EV(RNAi) 20°C	1	dead	37
50	EV(RNAi) 20°C	1	dead	37
50	EV(RNAi) 20°C	1	dead	39
50	EV(RNAi) 20°C	1	dead	39
50	EV(RNAi) 20°C	2	dead	16
50	EV(RNAi) 20°C	2	dead	18
50	EV(RNAi) 20°C	2	dead	18
50	EV(RNAi) 20°C	2	dead	21
50	EV(RNAi) 20°C	2	dead	21
50	EV(RNAi) 20°C	2	dead	21
50	EV(RNAi) 20°C	2	dead	21
50	EV(RNAi) 20°C	2	dead	23
50	EV(RNAi) 20°C	2	dead	23
50	EV(RNAi) 20°C	2	dead	23
50	EV(RNAi) 20°C	2	dead	25
50	EV(RNAi) 20°C	2	dead	25
50	EV(RNAi) 20°C	2	dead	25
50	EV(RNAi) 20°C	2	dead	25
50	EV(RNAi) 20°C	2	dead	28
50	EV(RNAi) 20°C	2	dead	28
50	EV(RNAi) 20°C	2	dead	28
50	EV(RNAi) 20°C	2	dead	28
50	EV(RNAi) 20°C	2	dead	28
50	EV(RNAi) 20°C	2	dead	28
50	EV(RNAi) 20°C	2	dead	28
50	EV(RNAi) 20°C	2	dead	28
50	EV(RNAi) 20°C	2	dead	28
50	EV(RNAi) 20°C	2	dead	28
50	EV(RNAi) 20°C	2	dead	28
50	EV(RNAi) 20°C	2	dead	30
50	EV(RNAi) 20°C	2	dead	30
50	EV(RNAi) 20°C	2	dead	30
50	EV(RNAi) 20°C	2	dead	32
50	EV(RNAi) 20°C	2	dead	32
50	EV(RNAi) 20°C	2	dead	32
50	EV(RNAi) 20°C	2	dead	32
50	EV(RNAi) 20°C	2	dead	32
50	EV(RNAi) 20°C	2	dead	35
50	EV(RNAi) 20°C	2	dead	35
50	EV(RNAi) 20°C	2	dead	35
50	EV(RNAi) 20°C	2	dead	35
50	EV(RNAi) 20°C	2	dead	37
50	EV(RNAi) 20°C	2	dead	37
50	EV(RNAi) 20°C	3	dead	16
50	EV(RNAi) 20°C	3	dead	16
50	EV(RNAi) 20°C	3	dead	18
50	EV(RNAi) 20°C	3	dead	18
50	EV(RNAi) 20°C	3	dead	18
50	EV(RNAi) 20°C	3	dead	21
50	EV(RNAi) 20°C	3	dead	21
50	EV(RNAi) 20°C	3	dead	21
50	EV(RNAi) 20°C	3	dead	21
50	EV(RNAi) 20°C	3	dead	21
50	EV(RNAi) 20°C	3	dead	21
50	EV(RNAi) 20°C	3	dead	21
50	EV(RNAi) 20°C	3	dead	21
50	EV(RNAi) 20°C	3	dead	23
50	EV(RNAi) 20°C	3	dead	25
50	EV(RNAi) 20°C	3	dead	25
50	EV(RNAi) 20°C	3	dead	25
50	EV(RNAi) 20°C	3	dead	25
50	EV(RNAi) 20°C	3	dead	25
50	EV(RNAi) 20°C	3	dead	28
50	EV(RNAi) 20°C	3	dead	28
50	EV(RNAi) 20°C	3	dead	28
50	EV(RNAi) 20°C	3	dead	28
50	EV(RNAi) 20°C	3	dead	28
50	EV(RNAi) 20°C	3	dead	30
50	EV(RNAi) 20°C	3	dead	30
50	EV(RNAi) 20°C	3	dead	30
50	EV(RNAi) 20°C	3	dead	30
50	EV(RNAi) 20°C	3	dead	32
50	EV(RNAi) 20°C	3	dead	32
50	EV(RNAi) 20°C	3	dead	32
50	EV(RNAi) 20°C	3	dead	35
50	EV(RNAi) 20°C	3	dead	35
50	EV(RNAi) 20°C	3	dead	37
51	EV(RNAi) 20°C	1	dead	17
51	EV(RNAi) 20°C	1	dead	17
51	EV(RNAi) 20°C	1	dead	21
51	EV(RNAi) 20°C	1	dead	21
51	EV(RNAi) 20°C	1	dead	21
51	EV(RNAi) 20°C	1	dead	22
51	EV(RNAi) 20°C	1	dead	22
51	EV(RNAi) 20°C	1	dead	22
51	EV(RNAi) 20°C	1	dead	22
51	EV(RNAi) 20°C	1	dead	24
51	EV(RNAi) 20°C	1	dead	24
51	EV(RNAi) 20°C	1	dead	24
51	EV(RNAi) 20°C	1	dead	24
51	EV(RNAi) 20°C	1	dead	24
51	EV(RNAi) 20°C	1	dead	24
51	EV(RNAi) 20°C	1	dead	24
51	EV(RNAi) 20°C	1	dead	24
51	EV(RNAi) 20°C	1	dead	26
51	EV(RNAi) 20°C	1	dead	26
51	EV(RNAi) 20°C	1	dead	26
51	EV(RNAi) 20°C	1	dead	26
51	EV(RNAi) 20°C	1	dead	26
51	EV(RNAi) 20°C	1	dead	28
51	EV(RNAi) 20°C	1	dead	28
51	EV(RNAi) 20°C	1	dead	28
51	EV(RNAi) 20°C	1	dead	28
51	EV(RNAi) 20°C	1	dead	31
51	EV(RNAi) 20°C	1	dead	31
51	EV(RNAi) 20°C	1	dead	31
51	EV(RNAi) 20°C	1	dead	31
51	EV(RNAi) 20°C	1	dead	31
51	EV(RNAi) 20°C	1	dead	35
51	EV(RNAi) 20°C	1	dead	35
51	EV(RNAi) 20°C	1	dead	35
51	EV(RNAi) 20°C	1	dead	35
51	EV(RNAi) 20°C	1	dead	38
51	EV(RNAi) 20°C	1	dead	38
51	EV(RNAi) 20°C	2	dead	14
51	EV(RNAi) 20°C	2	dead	14
51	EV(RNAi) 20°C	2	dead	14
51	EV(RNAi) 20°C	2	dead	14
51	EV(RNAi) 20°C	2	dead	17
51	EV(RNAi) 20°C	2	dead	17
51	EV(RNAi) 20°C	2	dead	17
51	EV(RNAi) 20°C	2	dead	17
51	EV(RNAi) 20°C	2	dead	17
51	EV(RNAi) 20°C	2	dead	21
51	EV(RNAi) 20°C	2	dead	21
51	EV(RNAi) 20°C	2	dead	21
51	EV(RNAi) 20°C	2	dead	21
51	EV(RNAi) 20°C	2	dead	21
51	EV(RNAi) 20°C	2	dead	22
51	EV(RNAi) 20°C	2	dead	22
51	EV(RNAi) 20°C	2	dead	22
51	EV(RNAi) 20°C	2	dead	22
51	EV(RNAi) 20°C	2	dead	24
51	EV(RNAi) 20°C	2	dead	24
51	EV(RNAi) 20°C	2	dead	24
51	EV(RNAi) 20°C	2	dead	24
51	EV(RNAi) 20°C	2	dead	26
51	EV(RNAi) 20°C	2	dead	26
51	EV(RNAi) 20°C	2	dead	26
51	EV(RNAi) 20°C	2	dead	26
51	EV(RNAi) 20°C	2	dead	26
51	EV(RNAi) 20°C	2	dead	28
51	EV(RNAi) 20°C	2	dead	28
51	EV(RNAi) 20°C	2	dead	28
51	EV(RNAi) 20°C	2	dead	31
51	EV(RNAi) 20°C	2	dead	31
51	EV(RNAi) 20°C	2	dead	31
51	EV(RNAi) 20°C	2	dead	31
51	EV(RNAi) 20°C	2	dead	31
51	EV(RNAi) 20°C	2	dead	31
51	EV(RNAi) 20°C	2	dead	35
51	EV(RNAi) 20°C	2	dead	35
51	EV(RNAi) 20°C	2	dead	38
51	EV(RNAi) 20°C	3	dead	17
51	EV(RNAi) 20°C	3	dead	17
51	EV(RNAi) 20°C	3	dead	17
51	EV(RNAi) 20°C	3	dead	17
51	EV(RNAi) 20°C	3	dead	17
51	EV(RNAi) 20°C	3	dead	21
51	EV(RNAi) 20°C	3	dead	21
51	EV(RNAi) 20°C	3	dead	21
51	EV(RNAi) 20°C	3	dead	21
51	EV(RNAi) 20°C	3	dead	21
51	EV(RNAi) 20°C	3	dead	21
51	EV(RNAi) 20°C	3	dead	22
51	EV(RNAi) 20°C	3	dead	22
51	EV(RNAi) 20°C	3	dead	22
51	EV(RNAi) 20°C	3	dead	22
51	EV(RNAi) 20°C	3	dead	22
51	EV(RNAi) 20°C	3	dead	22
51	EV(RNAi) 20°C	3	dead	24
51	EV(RNAi) 20°C	3	dead	24
51	EV(RNAi) 20°C	3	dead	24
51	EV(RNAi) 20°C	3	dead	24
51	EV(RNAi) 20°C	3	dead	26
51	EV(RNAi) 20°C	3	dead	26
51	EV(RNAi) 20°C	3	dead	28
51	EV(RNAi) 20°C	3	dead	31
51	EV(RNAi) 20°C	3	dead	31
51	EV(RNAi) 20°C	3	dead	31
51	EV(RNAi) 20°C	3	dead	31
51	EV(RNAi) 20°C	3	dead	35
51	EV(RNAi) 20°C	3	dead	35
51	EV(RNAi) 20°C	3	dead	35
51	EV(RNAi) 20°C	3	dead	38
51	EV(RNAi) 20°C	3	dead	41
51	EV(RNAi) 20°C	3	dead	43
16	EV(RNAi) 25°C	1	dead	11
16	EV(RNAi) 25°C	1	dead	15
16	EV(RNAi) 25°C	1	dead	15
16	EV(RNAi) 25°C	1	dead	15
16	EV(RNAi) 25°C	1	dead	15
16	EV(RNAi) 25°C	1	dead	16
16	EV(RNAi) 25°C	1	dead	16
16	EV(RNAi) 25°C	1	dead	16
16	EV(RNAi) 25°C	1	dead	16
16	EV(RNAi) 25°C	1	dead	17
16	EV(RNAi) 25°C	1	dead	17
16	EV(RNAi) 25°C	1	dead	17
16	EV(RNAi) 25°C	1	dead	17
16	EV(RNAi) 25°C	1	dead	18
16	EV(RNAi) 25°C	1	dead	18
16	EV(RNAi) 25°C	1	dead	18
16	EV(RNAi) 25°C	1	dead	19
16	EV(RNAi) 25°C	1	dead	19
16	EV(RNAi) 25°C	1	dead	21
16	EV(RNAi) 25°C	1	dead	21
16	EV(RNAi) 25°C	1	dead	21
16	EV(RNAi) 25°C	1	dead	23
16	EV(RNAi) 25°C	1	dead	23
16	EV(RNAi) 25°C	1	dead	25
16	EV(RNAi) 25°C	1	dead	25
16	EV(RNAi) 25°C	1	dead	25
16	EV(RNAi) 25°C	1	dead	25
16	EV(RNAi) 25°C	1	dead	25
16	EV(RNAi) 25°C	1	dead	28
16	EV(RNAi) 25°C	1	dead	28
16	EV(RNAi) 25°C	1	dead	28
16	EV(RNAi) 25°C	1	dead	28
16	EV(RNAi) 25°C	1	dead	28
16	EV(RNAi) 25°C	1	dead	31
16	EV(RNAi) 25°C	1	dead	36
16	EV(RNAi) 25°C	2	dead	15
16	EV(RNAi) 25°C	2	dead	15
16	EV(RNAi) 25°C	2	dead	15
16	EV(RNAi) 25°C	2	dead	16
16	EV(RNAi) 25°C	2	dead	16
16	EV(RNAi) 25°C	2	dead	16
16	EV(RNAi) 25°C	2	dead	17
16	EV(RNAi) 25°C	2	dead	17
16	EV(RNAi) 25°C	2	dead	17
16	EV(RNAi) 25°C	2	dead	17
16	EV(RNAi) 25°C	2	dead	18
16	EV(RNAi) 25°C	2	dead	18
16	EV(RNAi) 25°C	2	dead	18
16	EV(RNAi) 25°C	2	dead	18
16	EV(RNAi) 25°C	2	dead	18
16	EV(RNAi) 25°C	2	dead	19
16	EV(RNAi) 25°C	2	dead	19
16	EV(RNAi) 25°C	2	dead	21
16	EV(RNAi) 25°C	2	dead	23
16	EV(RNAi) 25°C	2	dead	23
16	EV(RNAi) 25°C	2	dead	25
16	EV(RNAi) 25°C	2	dead	25
16	EV(RNAi) 25°C	2	dead	28
16	EV(RNAi) 25°C	2	dead	28
16	EV(RNAi) 25°C	2	dead	28
16	EV(RNAi) 25°C	2	dead	28
16	EV(RNAi) 25°C	2	dead	28
16	EV(RNAi) 25°C	2	dead	36
16	EV(RNAi) 25°C	3	dead	11
16	EV(RNAi) 25°C	3	dead	15
16	EV(RNAi) 25°C	3	dead	15
16	EV(RNAi) 25°C	3	dead	16
16	EV(RNAi) 25°C	3	dead	16
16	EV(RNAi) 25°C	3	dead	16
16	EV(RNAi) 25°C	3	dead	16
16	EV(RNAi) 25°C	3	dead	17
16	EV(RNAi) 25°C	3	dead	17
16	EV(RNAi) 25°C	3	dead	17
16	EV(RNAi) 25°C	3	dead	17
16	EV(RNAi) 25°C	3	dead	18
16	EV(RNAi) 25°C	3	dead	18
16	EV(RNAi) 25°C	3	dead	18
16	EV(RNAi) 25°C	3	dead	18
16	EV(RNAi) 25°C	3	dead	18
16	EV(RNAi) 25°C	3	dead	19
16	EV(RNAi) 25°C	3	dead	19
16	EV(RNAi) 25°C	3	dead	21
16	EV(RNAi) 25°C	3	dead	23
16	EV(RNAi) 25°C	3	dead	23
16	EV(RNAi) 25°C	3	dead	25
16	EV(RNAi) 25°C	3	dead	25
16	EV(RNAi) 25°C	3	dead	25
16	EV(RNAi) 25°C	3	dead	28
16	EV(RNAi) 25°C	3	dead	28
16	EV(RNAi) 25°C	3	dead	28
16	EV(RNAi) 25°C	3	dead	31
16	EV(RNAi) 25°C	3	dead	31
16	EV(RNAi) 25°C	3	dead	36
16	EV(RNAi) 25°C	3	dead	45
4	EV(RNAi) 25°C	1	dead	14
4	EV(RNAi) 25°C	1	dead	14
4	EV(RNAi) 25°C	1	dead	15
4	EV(RNAi) 25°C	1	dead	16
4	EV(RNAi) 25°C	1	dead	16
4	EV(RNAi) 25°C	1	dead	16
4	EV(RNAi) 25°C	1	dead	16
4	EV(RNAi) 25°C	1	dead	17
4	EV(RNAi) 25°C	1	dead	17
4	EV(RNAi) 25°C	1	dead	18
4	EV(RNAi) 25°C	1	dead	18
4	EV(RNAi) 25°C	1	dead	18
4	EV(RNAi) 25°C	1	dead	19
4	EV(RNAi) 25°C	1	dead	19
4	EV(RNAi) 25°C	1	dead	21
4	EV(RNAi) 25°C	1	dead	21
4	EV(RNAi) 25°C	1	dead	21
4	EV(RNAi) 25°C	1	dead	21
4	EV(RNAi) 25°C	1	dead	21
4	EV(RNAi) 25°C	1	dead	23
4	EV(RNAi) 25°C	1	dead	23
4	EV(RNAi) 25°C	1	dead	23
4	EV(RNAi) 25°C	1	dead	23
4	EV(RNAi) 25°C	1	dead	23
4	EV(RNAi) 25°C	1	dead	25
4	EV(RNAi) 25°C	1	dead	25
4	EV(RNAi) 25°C	1	dead	25
4	EV(RNAi) 25°C	1	dead	28
4	EV(RNAi) 25°C	1	dead	28
4	EV(RNAi) 25°C	1	dead	28
4	EV(RNAi) 25°C	1	dead	30
4	EV(RNAi) 25°C	1	dead	30
4	EV(RNAi) 25°C	1	dead	30
4	EV(RNAi) 25°C	1	dead	30
4	EV(RNAi) 25°C	1	dead	30
4	EV(RNAi) 25°C	1	dead	33
4	EV(RNAi) 25°C	1	dead	33
4	EV(RNAi) 25°C	1	dead	39
4	EV(RNAi) 25°C	2	dead	15
4	EV(RNAi) 25°C	2	dead	17
4	EV(RNAi) 25°C	2	dead	17
4	EV(RNAi) 25°C	2	dead	17
4	EV(RNAi) 25°C	2	dead	17
4	EV(RNAi) 25°C	2	dead	17
4	EV(RNAi) 25°C	2	dead	18
4	EV(RNAi) 25°C	2	dead	18
4	EV(RNAi) 25°C	2	dead	18
4	EV(RNAi) 25°C	2	dead	19
4	EV(RNAi) 25°C	2	dead	19
4	EV(RNAi) 25°C	2	dead	19
4	EV(RNAi) 25°C	2	dead	19
4	EV(RNAi) 25°C	2	dead	19
4	EV(RNAi) 25°C	2	dead	21
4	EV(RNAi) 25°C	2	dead	21
4	EV(RNAi) 25°C	2	dead	21
4	EV(RNAi) 25°C	2	dead	21
4	EV(RNAi) 25°C	2	dead	21
4	EV(RNAi) 25°C	2	dead	21
4	EV(RNAi) 25°C	2	dead	21
4	EV(RNAi) 25°C	2	dead	23
4	EV(RNAi) 25°C	2	dead	23
4	EV(RNAi) 25°C	2	dead	23
4	EV(RNAi) 25°C	2	dead	25
4	EV(RNAi) 25°C	2	dead	25
4	EV(RNAi) 25°C	2	dead	28
4	EV(RNAi) 25°C	2	dead	28
4	EV(RNAi) 25°C	2	dead	28
4	EV(RNAi) 25°C	2	dead	28
4	EV(RNAi) 25°C	2	dead	30
4	EV(RNAi) 25°C	2	dead	30
4	EV(RNAi) 25°C	2	dead	30
4	EV(RNAi) 25°C	2	dead	33
4	EV(RNAi) 25°C	2	dead	36
4	EV(RNAi) 25°C	2	dead	39
4	EV(RNAi) 25°C	3	dead	14
4	EV(RNAi) 25°C	3	dead	16
4	EV(RNAi) 25°C	3	dead	16
4	EV(RNAi) 25°C	3	dead	17
4	EV(RNAi) 25°C	3	dead	18
4	EV(RNAi) 25°C	3	dead	18
4	EV(RNAi) 25°C	3	dead	18
4	EV(RNAi) 25°C	3	dead	18
4	EV(RNAi) 25°C	3	dead	19
4	EV(RNAi) 25°C	3	dead	19
4	EV(RNAi) 25°C	3	dead	21
4	EV(RNAi) 25°C	3	dead	21
4	EV(RNAi) 25°C	3	dead	21
4	EV(RNAi) 25°C	3	dead	21
4	EV(RNAi) 25°C	3	dead	21
4	EV(RNAi) 25°C	3	dead	21
4	EV(RNAi) 25°C	3	dead	23
4	EV(RNAi) 25°C	3	dead	25
4	EV(RNAi) 25°C	3	dead	25
4	EV(RNAi) 25°C	3	dead	25
4	EV(RNAi) 25°C	3	dead	25
4	EV(RNAi) 25°C	3	dead	28
4	EV(RNAi) 25°C	3	dead	28
4	EV(RNAi) 25°C	3	dead	28
4	EV(RNAi) 25°C	3	dead	28
4	EV(RNAi) 25°C	3	dead	30
4	EV(RNAi) 25°C	3	dead	30
4	EV(RNAi) 25°C	3	dead	30
4	EV(RNAi) 25°C	3	dead	30
4	EV(RNAi) 25°C	3	dead	30
4	EV(RNAi) 25°C	3	dead	33
4	EV(RNAi) 25°C	3	dead	33
4	EV(RNAi) 25°C	3	dead	33
4	EV(RNAi) 25°C	3	dead	36
4	EV(RNAi) 25°C	3	dead	42
4	EV(RNAi) 25°C	3	dead	42
4	EV(RNAi) 25°C	3	dead	42
33	EV(RNAi) 25°C	1	dead	14
33	EV(RNAi) 25°C	1	dead	15
33	EV(RNAi) 25°C	1	dead	15
33	EV(RNAi) 25°C	1	dead	15
33	EV(RNAi) 25°C	1	dead	15
33	EV(RNAi) 25°C	1	dead	15
33	EV(RNAi) 25°C	1	dead	16
33	EV(RNAi) 25°C	1	dead	16
33	EV(RNAi) 25°C	1	dead	16
33	EV(RNAi) 25°C	1	dead	17
33	EV(RNAi) 25°C	1	dead	17
33	EV(RNAi) 25°C	1	dead	17
33	EV(RNAi) 25°C	1	dead	17
33	EV(RNAi) 25°C	1	dead	17
33	EV(RNAi) 25°C	1	dead	17
33	EV(RNAi) 25°C	1	dead	18
33	EV(RNAi) 25°C	1	dead	18
33	EV(RNAi) 25°C	1	dead	18
33	EV(RNAi) 25°C	1	dead	18
33	EV(RNAi) 25°C	1	dead	18
33	EV(RNAi) 25°C	1	dead	18
33	EV(RNAi) 25°C	1	dead	18
33	EV(RNAi) 25°C	1	dead	18
33	EV(RNAi) 25°C	1	dead	18
33	EV(RNAi) 25°C	1	dead	19
33	EV(RNAi) 25°C	1	dead	19
33	EV(RNAi) 25°C	1	dead	19
33	EV(RNAi) 25°C	1	dead	19
33	EV(RNAi) 25°C	1	dead	19
33	EV(RNAi) 25°C	1	dead	21
33	EV(RNAi) 25°C	1	dead	21
33	EV(RNAi) 25°C	1	dead	21
33	EV(RNAi) 25°C	1	dead	23
33	EV(RNAi) 25°C	1	dead	23
33	EV(RNAi) 25°C	1	dead	25
33	EV(RNAi) 25°C	1	dead	28
33	EV(RNAi) 25°C	1	dead	28
33	EV(RNAi) 25°C	1	dead	28
33	EV(RNAi) 25°C	1	dead	30
33	EV(RNAi) 25°C	1	dead	35
33	EV(RNAi) 25°C	2	dead	15
33	EV(RNAi) 25°C	2	dead	15
33	EV(RNAi) 25°C	2	dead	15
33	EV(RNAi) 25°C	2	dead	15
33	EV(RNAi) 25°C	2	dead	15
33	EV(RNAi) 25°C	2	dead	16
33	EV(RNAi) 25°C	2	dead	16
33	EV(RNAi) 25°C	2	dead	16
33	EV(RNAi) 25°C	2	dead	16
33	EV(RNAi) 25°C	2	dead	16
33	EV(RNAi) 25°C	2	dead	16
33	EV(RNAi) 25°C	2	dead	17
33	EV(RNAi) 25°C	2	dead	17
33	EV(RNAi) 25°C	2	dead	17
33	EV(RNAi) 25°C	2	dead	17
33	EV(RNAi) 25°C	2	dead	18
33	EV(RNAi) 25°C	2	dead	18
33	EV(RNAi) 25°C	2	dead	18
33	EV(RNAi) 25°C	2	dead	18
33	EV(RNAi) 25°C	2	dead	18
33	EV(RNAi) 25°C	2	dead	18
33	EV(RNAi) 25°C	2	dead	18
33	EV(RNAi) 25°C	2	dead	19
33	EV(RNAi) 25°C	2	dead	19
33	EV(RNAi) 25°C	2	dead	19
33	EV(RNAi) 25°C	2	dead	19
33	EV(RNAi) 25°C	2	dead	21
33	EV(RNAi) 25°C	2	dead	21
33	EV(RNAi) 25°C	2	dead	21
33	EV(RNAi) 25°C	2	dead	21
33	EV(RNAi) 25°C	2	dead	21
33	EV(RNAi) 25°C	2	dead	21
33	EV(RNAi) 25°C	2	dead	25
33	EV(RNAi) 25°C	2	dead	25
33	EV(RNAi) 25°C	2	dead	28
33	EV(RNAi) 25°C	2	dead	28
33	EV(RNAi) 25°C	2	dead	30
33	EV(RNAi) 25°C	2	dead	46
33	EV(RNAi) 25°C	3	dead	14
33	EV(RNAi) 25°C	3	dead	14
33	EV(RNAi) 25°C	3	dead	14
33	EV(RNAi) 25°C	3	dead	15
33	EV(RNAi) 25°C	3	dead	15
33	EV(RNAi) 25°C	3	dead	15
33	EV(RNAi) 25°C	3	dead	15
33	EV(RNAi) 25°C	3	dead	15
33	EV(RNAi) 25°C	3	dead	15
33	EV(RNAi) 25°C	3	dead	15
33	EV(RNAi) 25°C	3	dead	16
33	EV(RNAi) 25°C	3	dead	16
33	EV(RNAi) 25°C	3	dead	17
33	EV(RNAi) 25°C	3	dead	17
33	EV(RNAi) 25°C	3	dead	17
33	EV(RNAi) 25°C	3	dead	18
33	EV(RNAi) 25°C	3	dead	18
33	EV(RNAi) 25°C	3	dead	18
33	EV(RNAi) 25°C	3	dead	18
33	EV(RNAi) 25°C	3	dead	18
33	EV(RNAi) 25°C	3	dead	18
33	EV(RNAi) 25°C	3	dead	18
33	EV(RNAi) 25°C	3	dead	19
33	EV(RNAi) 25°C	3	dead	19
33	EV(RNAi) 25°C	3	dead	19
33	EV(RNAi) 25°C	3	dead	19
33	EV(RNAi) 25°C	3	dead	19
33	EV(RNAi) 25°C	3	dead	19
33	EV(RNAi) 25°C	3	dead	21
33	EV(RNAi) 25°C	3	dead	21
33	EV(RNAi) 25°C	3	dead	21
33	EV(RNAi) 25°C	3	dead	21
33	EV(RNAi) 25°C	3	dead	21
33	EV(RNAi) 25°C	3	dead	21
33	EV(RNAi) 25°C	3	dead	23
33	EV(RNAi) 25°C	3	dead	23
33	EV(RNAi) 25°C	3	dead	25
33	EV(RNAi) 25°C	3	dead	28
33	EV(RNAi) 25°C	3	dead	30
35	EV(RNAi) 25°C	1	dead	12
35	EV(RNAi) 25°C	1	dead	13
35	EV(RNAi) 25°C	1	dead	14
35	EV(RNAi) 25°C	1	dead	14
35	EV(RNAi) 25°C	1	dead	14
35	EV(RNAi) 25°C	1	dead	15
35	EV(RNAi) 25°C	1	dead	15
35	EV(RNAi) 25°C	1	dead	15
35	EV(RNAi) 25°C	1	dead	16
35	EV(RNAi) 25°C	1	dead	16
35	EV(RNAi) 25°C	1	dead	16
35	EV(RNAi) 25°C	1	dead	16
35	EV(RNAi) 25°C	1	dead	16
35	EV(RNAi) 25°C	1	dead	17
35	EV(RNAi) 25°C	1	dead	17
35	EV(RNAi) 25°C	1	dead	18
35	EV(RNAi) 25°C	1	dead	18
35	EV(RNAi) 25°C	1	dead	19
35	EV(RNAi) 25°C	1	dead	19
35	EV(RNAi) 25°C	1	dead	19
35	EV(RNAi) 25°C	1	dead	20
35	EV(RNAi) 25°C	1	dead	23
35	EV(RNAi) 25°C	1	dead	23
35	EV(RNAi) 25°C	1	dead	23
35	EV(RNAi) 25°C	1	dead	26
35	EV(RNAi) 25°C	1	dead	26
35	EV(RNAi) 25°C	1	dead	26
35	EV(RNAi) 25°C	1	dead	28
35	EV(RNAi) 25°C	1	dead	30
35	EV(RNAi) 25°C	1	dead	30
35	EV(RNAi) 25°C	1	dead	33
35	EV(RNAi) 25°C	1	dead	33
35	EV(RNAi) 25°C	1	dead	35
35	EV(RNAi) 25°C	1	dead	43
35	EV(RNAi) 25°C	2	dead	12
35	EV(RNAi) 25°C	2	dead	12
35	EV(RNAi) 25°C	2	dead	13
35	EV(RNAi) 25°C	2	dead	14
35	EV(RNAi) 25°C	2	dead	14
35	EV(RNAi) 25°C	2	dead	15
35	EV(RNAi) 25°C	2	dead	15
35	EV(RNAi) 25°C	2	dead	15
35	EV(RNAi) 25°C	2	dead	15
35	EV(RNAi) 25°C	2	dead	16
35	EV(RNAi) 25°C	2	dead	16
35	EV(RNAi) 25°C	2	dead	16
35	EV(RNAi) 25°C	2	dead	16
35	EV(RNAi) 25°C	2	dead	17
35	EV(RNAi) 25°C	2	dead	17
35	EV(RNAi) 25°C	2	dead	18
35	EV(RNAi) 25°C	2	dead	18
35	EV(RNAi) 25°C	2	dead	18
35	EV(RNAi) 25°C	2	dead	18
35	EV(RNAi) 25°C	2	dead	19
35	EV(RNAi) 25°C	2	dead	19
35	EV(RNAi) 25°C	2	dead	19
35	EV(RNAi) 25°C	2	dead	20
35	EV(RNAi) 25°C	2	dead	20
35	EV(RNAi) 25°C	2	dead	21
35	EV(RNAi) 25°C	2	dead	21
35	EV(RNAi) 25°C	2	dead	23
35	EV(RNAi) 25°C	2	dead	23
35	EV(RNAi) 25°C	2	dead	23
35	EV(RNAi) 25°C	2	dead	26
35	EV(RNAi) 25°C	2	dead	26
35	EV(RNAi) 25°C	2	dead	28
35	EV(RNAi) 25°C	2	dead	30
35	EV(RNAi) 25°C	2	dead	30
35	EV(RNAi) 25°C	2	dead	30
35	EV(RNAi) 25°C	2	dead	33
35	EV(RNAi) 25°C	2	dead	33
35	EV(RNAi) 25°C	2	dead	37
35	EV(RNAi) 25°C	3	dead	12
35	EV(RNAi) 25°C	3	dead	12
35	EV(RNAi) 25°C	3	dead	13
35	EV(RNAi) 25°C	3	dead	14
35	EV(RNAi) 25°C	3	dead	14
35	EV(RNAi) 25°C	3	dead	14
35	EV(RNAi) 25°C	3	dead	15
35	EV(RNAi) 25°C	3	dead	15
35	EV(RNAi) 25°C	3	dead	16
35	EV(RNAi) 25°C	3	dead	16
35	EV(RNAi) 25°C	3	dead	16
35	EV(RNAi) 25°C	3	dead	16
35	EV(RNAi) 25°C	3	dead	17
35	EV(RNAi) 25°C	3	dead	17
35	EV(RNAi) 25°C	3	dead	17
35	EV(RNAi) 25°C	3	dead	18
35	EV(RNAi) 25°C	3	dead	18
35	EV(RNAi) 25°C	3	dead	18
35	EV(RNAi) 25°C	3	dead	18
35	EV(RNAi) 25°C	3	dead	18
35	EV(RNAi) 25°C	3	dead	18
35	EV(RNAi) 25°C	3	dead	19
35	EV(RNAi) 25°C	3	dead	19
35	EV(RNAi) 25°C	3	dead	19
35	EV(RNAi) 25°C	3	dead	19
35	EV(RNAi) 25°C	3	dead	20
35	EV(RNAi) 25°C	3	dead	20
35	EV(RNAi) 25°C	3	dead	21
35	EV(RNAi) 25°C	3	dead	21
35	EV(RNAi) 25°C	3	dead	23
35	EV(RNAi) 25°C	3	dead	26
35	EV(RNAi) 25°C	3	dead	26
35	EV(RNAi) 25°C	3	dead	28
35	EV(RNAi) 25°C	3	dead	28
35	EV(RNAi) 25°C	3	dead	33
35	EV(RNAi) 25°C	3	dead	35
35	EV(RNAi) 25°C	3	dead	35
35	EV(RNAi) 25°C	3	dead	37
35	EV(RNAi) 25°C	3	dead	40
39	EV(RNAi) 25°C	1	dead	15
39	EV(RNAi) 25°C	1	dead	15
39	EV(RNAi) 25°C	1	dead	16
39	EV(RNAi) 25°C	1	dead	16
39	EV(RNAi) 25°C	1	dead	17
39	EV(RNAi) 25°C	1	dead	17
39	EV(RNAi) 25°C	1	dead	17
39	EV(RNAi) 25°C	1	dead	18
39	EV(RNAi) 25°C	1	dead	18
39	EV(RNAi) 25°C	1	dead	18
39	EV(RNAi) 25°C	1	dead	18
39	EV(RNAi) 25°C	1	dead	18
39	EV(RNAi) 25°C	1	dead	18
39	EV(RNAi) 25°C	1	dead	18
39	EV(RNAi) 25°C	1	dead	18
39	EV(RNAi) 25°C	1	dead	18
39	EV(RNAi) 25°C	1	dead	19
39	EV(RNAi) 25°C	1	dead	19
39	EV(RNAi) 25°C	1	dead	19
39	EV(RNAi) 25°C	1	dead	19
39	EV(RNAi) 25°C	1	dead	19
39	EV(RNAi) 25°C	1	dead	20
39	EV(RNAi) 25°C	1	dead	20
39	EV(RNAi) 25°C	1	dead	20
39	EV(RNAi) 25°C	1	dead	20
39	EV(RNAi) 25°C	1	dead	21
39	EV(RNAi) 25°C	1	dead	21
39	EV(RNAi) 25°C	1	dead	21
39	EV(RNAi) 25°C	1	dead	21
39	EV(RNAi) 25°C	1	dead	23
39	EV(RNAi) 25°C	1	dead	23
39	EV(RNAi) 25°C	1	dead	28
39	EV(RNAi) 25°C	1	dead	28
39	EV(RNAi) 25°C	2	dead	11
39	EV(RNAi) 25°C	2	dead	16
39	EV(RNAi) 25°C	2	dead	16
39	EV(RNAi) 25°C	2	dead	17
39	EV(RNAi) 25°C	2	dead	18
39	EV(RNAi) 25°C	2	dead	18
39	EV(RNAi) 25°C	2	dead	18
39	EV(RNAi) 25°C	2	dead	18
39	EV(RNAi) 25°C	2	dead	18
39	EV(RNAi) 25°C	2	dead	18
39	EV(RNAi) 25°C	2	dead	18
39	EV(RNAi) 25°C	2	dead	18
39	EV(RNAi) 25°C	2	dead	18
39	EV(RNAi) 25°C	2	dead	19
39	EV(RNAi) 25°C	2	dead	19
39	EV(RNAi) 25°C	2	dead	19
39	EV(RNAi) 25°C	2	dead	19
39	EV(RNAi) 25°C	2	dead	20
39	EV(RNAi) 25°C	2	dead	20
39	EV(RNAi) 25°C	2	dead	20
39	EV(RNAi) 25°C	2	dead	20
39	EV(RNAi) 25°C	2	dead	21
39	EV(RNAi) 25°C	2	dead	21
39	EV(RNAi) 25°C	2	dead	21
39	EV(RNAi) 25°C	2	dead	23
39	EV(RNAi) 25°C	2	dead	23
39	EV(RNAi) 25°C	2	dead	23
39	EV(RNAi) 25°C	2	dead	25
39	EV(RNAi) 25°C	2	dead	28
39	EV(RNAi) 25°C	2	dead	28
39	EV(RNAi) 25°C	2	dead	43
39	EV(RNAi) 25°C	2	dead	48
39	EV(RNAi) 25°C	3	dead	16
39	EV(RNAi) 25°C	3	dead	17
39	EV(RNAi) 25°C	3	dead	17
39	EV(RNAi) 25°C	3	dead	18
39	EV(RNAi) 25°C	3	dead	18
39	EV(RNAi) 25°C	3	dead	18
39	EV(RNAi) 25°C	3	dead	18
39	EV(RNAi) 25°C	3	dead	18
39	EV(RNAi) 25°C	3	dead	18
39	EV(RNAi) 25°C	3	dead	18
39	EV(RNAi) 25°C	3	dead	18
39	EV(RNAi) 25°C	3	dead	19
39	EV(RNAi) 25°C	3	dead	19
39	EV(RNAi) 25°C	3	dead	19
39	EV(RNAi) 25°C	3	dead	20
39	EV(RNAi) 25°C	3	dead	20
39	EV(RNAi) 25°C	3	dead	20
39	EV(RNAi) 25°C	3	dead	21
39	EV(RNAi) 25°C	3	dead	21
39	EV(RNAi) 25°C	3	dead	21
39	EV(RNAi) 25°C	3	dead	23
39	EV(RNAi) 25°C	3	dead	23
39	EV(RNAi) 25°C	3	dead	23
39	EV(RNAi) 25°C	3	dead	25
39	EV(RNAi) 25°C	3	dead	31
41	EV(RNAi) 25°C	1	dead	13
41	EV(RNAi) 25°C	1	dead	15
41	EV(RNAi) 25°C	1	dead	15
41	EV(RNAi) 25°C	1	dead	16
41	EV(RNAi) 25°C	1	dead	16
41	EV(RNAi) 25°C	1	dead	16
41	EV(RNAi) 25°C	1	dead	16
41	EV(RNAi) 25°C	1	dead	17
41	EV(RNAi) 25°C	1	dead	17
41	EV(RNAi) 25°C	1	dead	18
41	EV(RNAi) 25°C	1	dead	18
41	EV(RNAi) 25°C	1	dead	18
41	EV(RNAi) 25°C	1	dead	18
41	EV(RNAi) 25°C	1	dead	18
41	EV(RNAi) 25°C	1	dead	18
41	EV(RNAi) 25°C	1	dead	18
41	EV(RNAi) 25°C	1	dead	18
41	EV(RNAi) 25°C	1	dead	19
41	EV(RNAi) 25°C	1	dead	19
41	EV(RNAi) 25°C	1	dead	20
41	EV(RNAi) 25°C	1	dead	20
41	EV(RNAi) 25°C	1	dead	20
41	EV(RNAi) 25°C	1	dead	21
41	EV(RNAi) 25°C	1	dead	21
41	EV(RNAi) 25°C	1	dead	21
41	EV(RNAi) 25°C	1	dead	21
41	EV(RNAi) 25°C	1	dead	22
41	EV(RNAi) 25°C	1	dead	22
41	EV(RNAi) 25°C	1	dead	24
41	EV(RNAi) 25°C	1	dead	24
41	EV(RNAi) 25°C	1	dead	24
41	EV(RNAi) 25°C	1	dead	27
41	EV(RNAi) 25°C	1	dead	27
41	EV(RNAi) 25°C	1	dead	30
41	EV(RNAi) 25°C	1	dead	34
41	EV(RNAi) 25°C	1	dead	34
41	EV(RNAi) 25°C	1	dead	40
41	EV(RNAi) 25°C	1	dead	44
41	EV(RNAi) 25°C	2	dead	13
41	EV(RNAi) 25°C	2	dead	14
41	EV(RNAi) 25°C	2	dead	14
41	EV(RNAi) 25°C	2	dead	14
41	EV(RNAi) 25°C	2	dead	15
41	EV(RNAi) 25°C	2	dead	15
41	EV(RNAi) 25°C	2	dead	15
41	EV(RNAi) 25°C	2	dead	15
41	EV(RNAi) 25°C	2	dead	16
41	EV(RNAi) 25°C	2	dead	16
41	EV(RNAi) 25°C	2	dead	16
[truncated: 5,839 more rows]

## Sheet: 1c,d
Experiment	Type	Date	Genotype	Video	Worm	Length	Width	Area	Track.Length	Speed	Peristaltic.Track.Length	Peristaltic.Speed	Straight.Line.Distance	Wavelength	Mean.Amplitude	Max.Amplitude	Thrash.Frequency	Age	Temperature	Duration	Frame.Duration	Censor	Censor.Time	Censor.Length	Censor.Width	Censor.Area	Censor.Size	Speed.Mot	Speed.Unmot
1	motivated	2015-05-29	EV	1	1	1.13712	0.10144	0.117291	2687.62	175.74	1409.56	92.17	421.97	548.42	140.17	203.68	NA	4	25°C	15.4014	0.108461	0	0	0	0	0	0	175.74	NA
1	motivated	2015-05-29	EV	1	2	1.13278	0.09862	0.113614	2675.64	174.96	2006.74	131.22	1443.77	618.76	84.46	160.47	NA	4	25°C	15.4014	0.108461	0	0	0	0	0	0	174.96	NA
1	motivated	2015-05-29	EV	1	3	1.17572	0.11482	0.137319	2847.16	186.18	1070.62	70.01	734.5	690.63	104.22	205.24	NA	4	25°C	15.4014	0.108461	0	0	0	0	0	0	186.18	NA
1	motivated	2015-05-29	EV	1	4	1.11236	0.10223	0.11568	2527.8	165.29	887.7	58.05	207.05	633.6	90.42	185.24	NA	4	25°C	15.4014	0.108461	0	0	0	0	0	0	165.29	NA
1	motivated	2015-05-29	EV	1	5	1.12087	0.10078	0.114918	2878.98	188.26	2437.14	159.36	1785.57	666.28	92.07	177.71	NA	4	25°C	15.4014	0.108461	0	0	0	0	0	0	188.26	NA
1	motivated	2015-05-29	EV	1	6	1.10548	0.09352	0.105172	4389.96	287.06	4244.82	277.57	3212.57	664.15	70.84	191.4	NA	4	25°C	15.4014	0.108461	0	0	0	0	0	0	287.06	NA
1	motivated	2015-05-29	EV	1	7	1.12068	0.10019	0.114367	3491.74	228.33	2039.02	133.33	1848.29	630.15	69.17	201.16	NA	4	25°C	15.4014	0.108461	0	0	0	0	0	0	228.33	NA
1	motivated	2015-05-29	EV	2	1	1.114	0.08242	0.0933991	2332.64	152.53	903.84	59.1	774.8	557.28	133.22	197.59	NA	4	25°C	15.4015	0.108461	0	0	0	0	0	0	152.53	NA
1	motivated	2015-05-29	EV	2	2	1.09283	0.07759	0.0862572	1909.05	124.83	887.7	58.05	437.79	681.89	98.39	175.43	NA	4	25°C	15.4015	0.108461	0	0	0	0	0	0	124.83	NA
1	motivated	2015-05-29	EV	2	6	1.11758	0.08012	0.0910537	3057.65	199.94	1388.04	90.76	426.27	447.06	116.28	218.85	NA	4	25°C	15.4015	0.108461	0	0	0	0	0	0	199.94	NA
1	motivated	2015-05-29	EV	2	7	1.1122	0.07628	0.0862709	3015.68	197.2	2447.9	160.07	1732.33	639.65	64.06	189.48	NA	4	25°C	15.4015	0.108461	0	0	0	0	0	0	197.2	NA
1	motivated	2015-05-29	EV	2	9	1.11442	0.08281	0.0938939	1194.98	78.14	559.52	36.59	278.94	604.8	52.55	88.95	NA	4	25°C	15.4015	0.108461	0	0	0	0	0	0	78.14	NA
1	motivated	2015-05-29	EV	2	10	1.15854	0.07814	0.092091	1883.72	123.18	1000.68	65.43	607.06	615.22	63.79	217.4	NA	4	25°C	15.4015	0.108461	0	0	0	0	0	0	123.18	NA
1	motivated	2015-05-29	EV	3	2	1.05776	0.08004	0.0861169	2407.39	159.68	1630.14	108.13	628.86	587.19	113.52	205.75	NA	4	25°C	15.1844	0.10846	0	0	0	0	0	0	159.68	NA
1	motivated	2015-05-29	EV	3	3	1.17834	0.08394	0.1006	2202.5	146.09	1538.68	102.06	772.22	683.09	90.74	197.96	NA	4	25°C	15.1844	0.10846	0	0	0	0	0	0	146.09	NA
1	motivated	2015-05-29	EV	3	4	1.13687	0.08971	0.103744	1875.19	124.38	823.14	54.6	122.29	631.08	85.03	172.6	NA	4	25°C	15.1844	0.10846	0	0	0	0	0	0	124.38	NA
1	motivated	2015-05-29	EV	3	5	1.10609	0.08072	0.090821	1495.97	99.23	457.3	30.33	7.32	652.28	127.8	199.02	NA	4	25°C	15.1844	0.10846	0	0	0	0	0	0	99.23	NA
1	motivated	2015-05-29	EV	3	7	1.09898	0.07991	0.0893256	1719.29	114.04	925.36	61.38	409.43	641.64	69.33	143.47	NA	4	25°C	15.1844	0.10846	0	0	0	0	0	0	114.04	NA
1	motivated	2015-06-02	EV	1	3	1.21181	0.09562	0.117854	2116.62	148.97	1720.02	121.06	1411.27	637.53	97.31	161.68	NA	8	25°C	14.3164	0.108458	0	0	0	0	0	0	148.97	NA
1	motivated	2015-06-02	EV	1	4	1.24789	0.087	0.110463	2319.67	163.26	2267.06	159.56	1979.2	797.83	66.24	137.3	NA	8	25°C	14.3164	0.108458	0	0	0	0	0	0	163.26	NA
1	motivated	2015-06-02	EV	1	6	1.17825	0.08166	0.0978705	3131	220.36	3071.84	216.2	2347.44	613.47	54.97	137.65	NA	8	25°C	14.3164	0.108458	0	0	0	0	0	0	220.36	NA
1	motivated	2015-06-02	EV	1	7	1.19243	0.07876	0.0955279	2657.77	187.06	2561.62	180.29	1906.95	643.69	90.96	178.02	NA	8	25°C	14.3164	0.108458	0	0	0	0	0	0	187.06	NA
1	motivated	2015-06-02	EV	1	8	1.27837	0.09667	0.125688	2810.64	197.82	2651.04	186.58	1726.51	785.58	76.32	190.03	NA	8	25°C	14.3164	0.108458	0	0	0	0	0	0	197.82	NA
1	motivated	2015-06-02	EV	1	9	1.19277	0.08108	0.0983825	3733.98	262.8	3371.66	237.3	2440.43	702.91	80.84	191.37	NA	8	25°C	14.3164	0.108458	0	0	0	0	0	0	262.8	NA
1	motivated	2015-06-02	EV	1	10	1.24546	0.0986	0.124868	2076.93	146.18	1988.28	139.94	1626.3	711.06	65.04	139.91	NA	8	25°C	14.3164	0.108458	0	0	0	0	0	0	146.18	NA
1	motivated	2015-06-02	EV	2	1	1.17307	0.08383	0.100048	1885.31	132.69	1693.72	119.21	1426.6	663.79	53.46	189.29	NA	8	25°C	14.3164	0.108457	0	0	0	0	0	0	132.69	NA
1	motivated	2015-06-02	EV	2	2	1.21651	0.08917	0.110354	2084.36	146.7	1409.68	99.22	799.37	704.09	87.43	209.3	NA	8	25°C	14.3164	0.108457	0	0	0	0	0	0	146.7	NA
1	motivated	2015-06-02	EV	2	3	1.20326	0.09795	0.119875	1240.88	87.34	1130.9	79.59	1022.76	607.87	38.49	77.34	NA	8	25°C	14.3164	0.108457	0	0	0	0	0	0	87.34	NA
1	motivated	2015-06-02	EV	2	5	1.15537	0.07818	0.091858	2339.92	164.69	2246.02	158.08	1646.8	679.74	61.22	194.03	NA	8	25°C	14.3164	0.108457	0	0	0	0	0	0	164.69	NA
1	motivated	2015-06-02	EV	2	6	1.21805	0.08478	0.105049	2142.98	150.83	1972.5	138.83	1678.96	646.51	72.75	158.85	NA	8	25°C	14.3164	0.108457	0	0	0	0	0	0	150.83	NA
1	motivated	2015-06-02	EV	2	7	1.29787	0.09225	0.121773	1524.08	107.27	1299.22	91.44	996.1	648.57	49.18	131.91	NA	8	25°C	14.3164	0.108457	0	0	0	0	0	0	107.27	NA
1	motivated	2015-06-02	EV	3	1	1.33191	0.09726	0.131769	2069.85	137.29	1036.22	68.73	466.69	695.57	155.17	224.72	NA	8	25°C	14.3164	0.108458	0	0	0	0	0	0	137.29	NA
1	motivated	2015-06-02	EV	3	2	1.14523	0.08491	0.098905	2062.04	136.78	1430.72	94.9	718.24	616.06	104.74	214.22	NA	8	25°C	14.3164	0.108458	0	0	0	0	0	0	136.78	NA
1	motivated	2015-06-02	EV	3	4	1.24717	0.09217	0.116938	2596.48	172.23	2461.68	163.29	1312.28	737.72	94.67	222.57	NA	8	25°C	14.3164	0.108458	0	0	0	0	0	0	172.23	NA
1	motivated	2015-06-02	EV	3	5	1.10068	0.09042	0.101208	3099.38	205.59	3040.28	201.66	2512.17	588.24	47.16	162.12	NA	8	25°C	14.3164	0.108458	0	0	0	0	0	0	205.59	NA
1	motivated	2015-06-02	EV	3	6	1.24324	0.08909	0.11265	2417.97	160.39	2330.18	154.56	1117.54	703.42	90.23	241.67	NA	8	25°C	14.3164	0.108458	0	0	0	0	0	0	160.39	NA
1	motivated	2015-06-02	EV	3	7	1.22338	0.08896	0.110682	3268.81	216.82	2935.08	194.69	2146.71	800.09	82.61	213.09	NA	8	25°C	14.3164	0.108458	0	0	0	0	0	0	216.82	NA
1	motivated	2015-06-02	EV	3	8	1.09788	0.09507	0.106148	1701.46	112.86	1341.3	88.97	960.46	585.07	75.27	180.02	NA	8	25°C	14.3164	0.108458	0	0	0	0	0	0	112.86	NA
1	motivated	2015-06-05	EV	1	2	1.2764	0.1018	0.132161	1772.51	117.57	1681.68	111.55	1534.21	664.1	52.44	138.78	NA	11	25°C	15.1845	0.10846	0	0	0	0	0	0	117.57	NA
1	motivated	2015-06-05	EV	1	3	1.37454	0.12489	0.174616	697.59	46.27	218.4	14.49	5.03	683.61	19.9	72.55	NA	11	25°C	15.1845	0.10846	0	0	0	0	0	0	46.27	NA
1	motivated	2015-06-05	EV	1	4	1.33464	0.1191	0.161689	933.03	61.89	338.52	22.45	173	935.18	61.5	101.4	NA	11	25°C	15.1845	0.10846	0	0	0	0	0	0	61.89	NA
1	motivated	2015-06-05	EV	1	5	1.32287	0.10711	0.144114	1877.45	124.53	1299.48	86.2	789.98	797.33	91.91	185.21	NA	11	25°C	15.1845	0.10846	0	0	0	0	0	0	124.53	NA
1	motivated	2015-06-05	EV	2	1	1.33891	0.11162	0.15198	1284.13	85.18	584.22	38.75	32.24	843.82	126.67	220.49	NA	11	25°C	15.1844	0.10846	0	0	0	0	0	0	85.18	NA
1	motivated	2015-06-05	EV	2	2	1.13803	0.09891	0.114503	722.3	47.91	354.9	23.54	55.95	572.35	53.01	100.63	NA	11	25°C	15.1844	0.10846	0	0	0	0	0	0	47.91	NA
1	motivated	2015-06-05	EV	2	5	1.24568	0.10005	0.126767	1695.89	112.49	1490.58	98.87	1382.23	718.57	44.37	134.3	NA	11	25°C	15.1844	0.10846	0	0	0	0	0	0	112.49	NA
1	motivated	2015-06-05	EV	2	6	1.20139	0.0957	0.116964	1331.97	88.35	851.76	56.5	590.98	660.48	109.11	186.32	NA	11	25°C	15.1844	0.10846	0	0	0	0	0	0	88.35	NA
1	motivated	2015-06-05	EV	3	1	1.23358	0.09163	0.115	2101.2	139.37	939.12	62.29	474.95	752.68	151	216.82	NA	11	25°C	15.1845	0.10846	0	0	0	0	0	0	139.37	NA
1	motivated	2015-06-05	EV	3	2	1.30954	0.11216	0.149414	1340.48	88.92	824.46	54.69	458.34	672.06	86.61	177.03	NA	11	25°C	15.1845	0.10846	0	0	0	0	0	0	88.92	NA
1	motivated	2015-06-05	EV	3	4	1.25551	0.0993	0.126798	1115.46	73.99	960.96	63.74	633.58	687.76	80.59	206.77	NA	11	25°C	15.1845	0.10846	0	0	0	0	0	0	73.99	NA
1	motivated	2015-06-05	EV	3	5	1.31035	0.09454	0.126004	1020.44	67.69	502.32	33.32	387.17	660.79	165.98	240.7	NA	11	25°C	15.1845	0.10846	0	0	0	0	0	0	67.69	NA
1	motivated	2015-06-05	EV	3	6	1.29073	0.09864	0.129517	631.97	41.92	376.74	24.99	261.35	792.94	82.57	136.75	NA	11	25°C	15.1845	0.10846	0	0	0	0	0	0	41.92	NA
1	motivated	2015-06-05	EV	3	7	1.41044	0.11347	0.16277	1487.58	98.67	977.34	64.83	511.01	802.39	105.88	208.27	NA	11	25°C	15.1845	0.10846	0	0	0	0	0	0	98.67	NA
1	motivated	2015-06-05	EV	3	8	1.34062	0.10247	0.139725	633.01	41.99	393.12	26.08	268.2	829.76	112.32	177.65	NA	11	25°C	15.1845	0.10846	0	0	0	0	0	0	41.99	NA
1	motivated	2015-06-05	EV	3	10	1.33797	0.11893	0.161865	628.56	41.69	294.84	19.56	140.73	711.94	47.28	111.4	NA	11	25°C	15.1845	0.10846	0	0	0	0	0	0	41.69	NA
1	motivated	2015-06-09	EV	1	1	1.33652	0.09613	0.130672	647.43	42.94	450.64	29.89	422.55	721.72	22.34	33.41	NA	15	25°C	15.1845	0.10846	0	0	0	0	0	0	42.94	NA
1	motivated	2015-06-09	EV	1	2	1.00417	0.11737	0.119892	230.91	15.32	15.72	1.04	13.36	429.65	27.11	32	NA	15	25°C	15.1845	0.10846	0	0	0	0	0	0	15.32	NA
1	motivated	2015-06-09	EV	1	5	1.32577	0.09519	0.128373	315.99	20.96	131	8.69	112.48	649.33	15.12	24.62	NA	15	25°C	15.1845	0.10846	0	0	0	0	0	0	20.96	NA
1	motivated	2015-06-09	EV	1	4	1.29651	0.08416	0.110989	638.62	42.36	429.68	28.5	277.96	739.65	153.56	207.64	NA	15	25°C	15.1845	0.10846	0	0	0	0	0	0	42.36	NA
1	motivated	2015-06-09	EV	1	3	1.14892	0.08231	0.0961977	1094.29	72.59	623.56	41.36	343.29	605.95	61.79	151.21	NA	15	25°C	15.1845	0.10846	0	0	0	0	0	0	72.59	NA
1	motivated	2015-06-09	EV	2	2	1.13109	0.09616	0.110643	207.71	13.78	5.24	0.35	0.71	493.93	22.42	27.22	NA	15	25°C	15.1845	0.10846	0	0	0	0	0	0	13.78	NA
1	motivated	2015-06-09	EV	2	1	1.30634	0.0938	0.124687	863.77	57.29	649.76	43.1	475.67	849.68	77.83	166.21	NA	15	25°C	15.1845	0.10846	0	0	0	0	0	0	57.29	NA
1	motivated	2015-06-09	EV	2	5	0.96751	0.08958	0.0881606	125.52	8.33	5.24	0.35	2.79	836.34	35.53	40.01	NA	15	25°C	15.1845	0.10846	0	0	0	0	0	0	8.33	NA
1	motivated	2015-06-09	EV	3	1	0.98604	0.11343	0.113773	105.65	7.01	0	0	0.44	255.77	65.04	66.13	NA	15	25°C	15.1845	0.10846	0	0	0	0	0	0	7.01	NA
1	motivated	2015-06-09	EV	3	5	1.23199	0.10092	0.126473	239.67	15.9	41.92	2.78	42.71	488.93	34.88	46.45	NA	15	25°C	15.1845	0.10846	0	0	0	0	0	0	15.9	NA
1	motivated	2015-06-09	EV	3	4	0.99365	0.1016	0.102697	176.94	11.74	15.72	1.04	8.16	397.23	77.23	79.39	NA	15	25°C	15.1845	0.10846	0	0	0	0	0	0	11.74	NA
1	thrashing	2015-05-29	EV	1	2	1.12616	0.09569	0.109607	11435.9	437.6	2163.42	82.78	962.45	641.22	101.82	187.96	0.79918	4	25°C	26.2667	0.133333	0	0	0	0	0	0	NA	NA
1	thrashing	2015-05-29	EV	1	1	1.1275	0.07631	0.0874886	12081	404.5	4585.07	153.52	819.03	741.81	93.83	186.65	0.963785	4	25°C	30	0.133333	0	0	0	0	0	0	NA	NA
1	thrashing	2015-05-29	EV	3	2	1.12126	0.0784	0.0893887	11996.1	401.65	3391.01	113.54	1374.97	733.6	96.14	197.36	0.839286	4	25°C	30.0002	0.133334	0	0	0	0	0	0	NA	NA
1	thrashing	2015-05-29	EV	3	5	1.13884	0.08572	0.0993108	6314.16	350.79	2793.26	155.18	1676.85	646.8	95.82	178.68	0.768443	4	25°C	18.1335	0.133334	0	0	0	0	0	0	NA	NA
1	thrashing	2015-05-29	EV	3	4	1.20574	0.07721	0.0946681	10034.9	533.77	3757.81	199.88	1300.51	766.56	109.31	198.44	0.974409	4	25°C	18.9335	0.133334	0	0	0	0	0	0	NA	NA
1	thrashing	2015-05-29	EV	4	1	1.09451	0.07989	0.0890143	16114.1	601.27	7080.83	264.21	1222.11	669.25	91.25	185.24	1.28289	4	25°C	26.9335	0.133334	0	0	0	0	0	0	NA	NA
1	thrashing	2015-06-02	EV	1	3	1.20005	0.07821	0.09583	17462.9	517.67	8286.12	245.64	3594.72	697.71	82.64	199.33	0.890625	8	25°C	33.8667	0.133333	0	0	0	0	0	0	NA	NA
1	thrashing	2015-06-02	EV	2	2	1.18077	0.09397	0.112786	6595.62	353.34	2962.54	158.71	1667.24	714.95	110.98	218.75	0.673077	8	25°C	18.7999	0.133333	0	0	0	0	0	0	NA	NA
1	thrashing	2015-06-02	EV	2	3	1.21576	0.08451	0.104516	7169.37	160.03	1840.39	41.08	535.06	705.71	117.76	193.49	0.232843	8	25°C	44.9332	0.133333	0	0	0	0	0	0	NA	NA
1	thrashing	2015-06-02	EV	2	5	1.21157	0.08353	0.102957	12435.2	461.7	6032.56	223.98	2809.44	889.34	83.12	205.14	0.987903	8	25°C	27.0666	0.133333	0	0	0	0	0	0	NA	NA
1	thrashing	2015-06-02	EV	2	1	1.09943	0.08957	0.10053	14782.7	344.32	10013.6	233.24	4738.17	694.55	93.87	166.93	0.614548	8	25°C	43.0665	0.133333	0	0	0	0	0	0	NA	NA
1	thrashing	2015-06-02	EV	2	4	1.16212	0.08097	0.0957168	8407.96	220.49	4238.38	111.15	1398.63	691.82	153.13	221.7	0.301724	8	25°C	38.2665	0.133333	0	0	0	0	0	0	NA	NA
1	thrashing	2015-06-02	EV	3	1	1.20747	0.0852	0.104665	12298.9	419.28	5684.77	193.8	1592.6	838.45	113.33	201.09	1.00121	8	25°C	29.4669	0.133335	0	0	0	0	0	0	NA	NA
1	thrashing	2015-06-02	EV	4	1	1.27774	0.09189	0.119591	13242.6	294.72	6998.97	155.76	1903.39	704.35	94.21	178.85	0.651639	8	25°C	45.0663	0.133332	0	0	0	0	0	0	NA	NA
1	thrashing	2015-06-02	EV	4	2	1.2706	0.08936	0.115503	10783.8	240	577.83	12.86	733.5	716.36	92.8	213.59	0.775463	8	25°C	45.0663	0.133332	0	0	0	0	0	0	NA	NA
1	thrashing	2015-06-02	EV	4	3	1.19081	0.08176	0.0990601	15484.7	344.62	8697.16	193.56	1419.34	707.72	129.29	201.76	0.700158	8	25°C	45.0663	0.133332	0	0	0	0	0	0	NA	NA
1	thrashing	2015-06-05	EV	1	2	1.2491	0.09324	0.11847	3826.9	85.17	776.3	17.28	924.79	751.25	102.13	155.63	0.0934164	11	25°C	44.9997	0.0666662	0	0	0	0	0	0	NA	NA
1	thrashing	2015-06-05	EV	1	3	1.32385	0.0997	0.134239	7266.37	161.71	1113.31	24.78	431.44	873.71	95.96	170.61	0.218872	11	25°C	44.9997	0.0666662	0	0	0	0	0	0	NA	NA
1	thrashing	2015-06-05	EV	2	1	1.20211	0.09304	0.113763	6819.95	151.78	2071.35	46.1	905.29	706.51	131.39	208.21	0.266047	11	25°C	44.9998	0.0666664	0	0	0	0	0	0	NA	NA
1	thrashing	2015-06-05	EV	2	4	1.29177	0.10094	0.132644	13345	320.79	5999.27	144.21	1649.1	752.13	94.27	198.77	0.585938	11	25°C	41.6665	0.0666664	0	0	0	0	0	0	NA	NA
1	thrashing	2015-06-05	EV	2	3	1.21281	0.08767	0.108151	4723.69	113.55	429.3	10.32	171.99	527.61	46.54	153.03	0.220157	11	25°C	41.6665	0.0666664	0	0	0	0	0	0	NA	NA
1	thrashing	2015-06-05	EV	2	2	1.3192	0.1056	0.141692	5944.01	132.28	2061.61	45.88	1174.1	776.94	101.74	178.49	0.185338	11	25°C	44.9998	0.0666664	0	0	0	0	0	0	NA	NA
1	thrashing	2015-06-05	EV	3	3	1.25814	0.08714	0.111524	3687.9	82.07	316.53	7.04	328.53	629.5	67.39	116.55	0.0751503	11	25°C	44.9998	0.0666663	0	0	0	0	0	0	NA	NA
1	thrashing	2015-06-05	EV	3	1	1.21615	0.08249	0.102048	6223.48	138.5	787.68	17.53	550.72	749.76	57.41	133.09	0.206645	11	25°C	44.9998	0.0666663	0	0	0	0	0	0	NA	NA
1	thrashing	2015-06-05	EV	3	2	1.17892	0.0841628	0.100911	12709.1	375.284	6630.17	195.785	4065.35	843.518	80.1219	175.789	0.911226	11	25°C	33.9998	0.0666663	0	0	0	0	0	0	NA	NA
1	thrashing	2015-06-05	EV	4	7	1.23652	0.0940575	0.118292	13989.1	368.871	6298.03	166.02	3523.8	753.439	84.1611	176.717	0.5544	11	25°C	38.0665	0.0666663	0	0	0	0	0	0	NA	NA
1	thrashing	2015-06-05	EV	4	2	1.17568	0.09045	0.108245	6642.46	147.83	3093.01	68.84	1707.1	752.41	76.69	184.54	0.32504	11	25°C	44.9998	0.0666663	0	0	0	0	0	0	NA	NA
1	thrashing	2015-06-05	EV	4	3	1.17056	0.08727	0.103914	2045.67	45.53	34.48	0.77	14.74	610.13	26.55	38.88	0.0820312	11	25°C	44.9998	0.0666663	0	0	0	0	0	0	NA	NA
1	thrashing	2015-06-05	EV	4	6	1.20859	0.08852	0.108833	13372.4	297.61	4143.12	92.21	980.69	678.08	73.09	171.81	0.712617	11	25°C	44.9998	0.0666663	0	0	0	0	0	0	NA	NA
1	thrashing	2015-06-05	EV	4	1	1.19567	0.10077	0.122811	4937.43	117.93	166.93	3.99	36.57	909.69	53.41	74.29	0.0930851	11	25°C	41.9331	0.0666663	0	0	0	0	0	0	NA	NA
1	thrashing	2015-06-05	EV	4	5	1.25682	0.09627	0.123111	6928.83	154.2	1116.59	24.85	1036.77	751.63	98.26	178.13	0.187861	11	25°C	44.9998	0.0666663	0	0	0	0	0	0	NA	NA
1	thrashing	2015-06-05	EV	4	4	1.2599	0.09525	0.122096	8253.35	183.68	2864.14	63.74	1571.39	837.45	117.37	195.11	0.17536	11	25°C	44.9998	0.0666663	0	0	0	0	0	0	NA	NA
1	thrashing	2015-06-09	EV	1	3	1.24191	0.08832	0.111578	3152.78	70.17	857.12	19.08	857.12	700.29	29.41	45.25	NA	15	25°C	45.0664	0.133333	0	0	0	0	0	0	NA	NA
1	thrashing	2015-06-09	EV	1	8	1.14191	0.08071	0.0937492	1477.17	32.87	351.79	7.83	359.06	768.25	29.43	30.81	NA	15	25°C	45.0664	0.133333	0	0	0	0	0	0	NA	NA
1	thrashing	2015-06-09	EV	1	4	1.25986	0.09387	0.120306	1000.72	22.27	47.11	1.05	411.41	624.71	20.91	25.66	0.109012	15	25°C	45.0664	0.133333	0	0	0	0	0	0	NA	NA
1	thrashing	2015-06-09	EV	1	5	1.23951	0.084	0.105914	1502.04	33.43	133.82	2.98	819.58	938.16	14.24	18.59	NA	15	25°C	45.0664	0.133333	0	0	0	0	0	0	NA	NA
1	thrashing	2015-06-09	EV	1	2	1.14142	0.09382	0.108936	1689.28	37.6	508.82	11.32	598.22	1023.25	7	10.89	0.816246	15	25°C	45.0664	0.133333	0	0	0	0	0	0	NA	NA
1	thrashing	2015-06-09	EV	1	9	0.984283	0.117297	0.117808	8629.07	192.426	599.88	13.379	533.16	519.504	51.8428	92.7272	0.127684	15	25°C	45.0664	0.133333	0	0	0	0	0	0	NA	NA
1	thrashing	2015-06-09	EV	1	1	1.05548	0.08979	0.0964039	808	17.98	473.2	10.53	504.51	580.4	110.95	115.11	NA	15	25°C	45.0664	0.133333	0	0	0	0	0	0	NA	NA
1	thrashing	2015-06-09	EV	1	7	1.15573	0.0891	0.104746	2650.3	58.98	492.14	10.95	524.45	720.32	5.89	14.23	NA	15	25°C	45.0664	0.133333	0	0	0	0	0	0	NA	NA
1	thrashing	2015-06-09	EV	1	11	1.32289	0.09128	0.12283	776.07	35.28	278.89	12.68	348.04	903.1	87.4	99.54	NA	15	25°C	22.1332	0.133333	0	0	0	0	0	0	NA	NA
1	thrashing	2015-06-09	EV	2	3	1.32028	0.08969	0.120457	2871.5	64.1	32.8	0.73	19.95	424.63	64.97	68.67	NA	15	25°C	44.9333	0.133333	0	0	0	0	0	0	NA	NA
1	thrashing	2015-06-09	EV	2	6	1.2541	0.097	0.123708	11560	368.94	1183.09	37.76	858.02	658.66	4.82	16.08	0.621859	15	25°C	31.4666	0.133333	0	0	0	0	0	0	NA	NA
1	thrashing	2015-06-09	EV	2	1	1.07251	0.09075	0.0990102	885.77	19.77	63.09	1.41	52.2	621.57	76.98	81.15	NA	15	25°C	44.9333	0.133333	0	0	0	0	0	0	NA	NA
1	thrashing	2015-06-09	EV	3	2	1.26378	0.10708	0.137663	775.9	17.32	131.29	2.93	154.65	520.33	63.99	73.71	NA	15	25°C	44.9333	0.133333	0	0	0	0	0	0	NA	NA
1	thrashing	2015-06-09	EV	3	3	1.23318	0.08398	0.105353	2174.92	48.55	42.53	0.95	22.04	612.58	47.44	51.48	NA	15	25°C	44.9333	0.133333	0	0	0	0	0	0	NA	NA
1	thrashing	2015-06-09	EV	3	1	1.2323	0.09981	0.125112	795.59	17.76	57.36	1.28	44.68	1058.37	107.2	118.1	NA	15	25°C	44.9333	0.133333	0	0	0	0	0	0	NA	NA
1	thrashing	2015-06-09	EV	4	1	1.25161	0.09006	0.114653	2848	63.57	396.2	8.84	284.37	753.06	79.42	158.94	0.0822368	15	25°C	44.9333	0.133333	0	0	0	0	0	0	NA	NA
1	thrashing	2015-06-09	EV	4	2	1.03179	0.09211	0.0966723	504.31	11.26	22.53	0.5	17.76	855.08	102.47	107	NA	15	25°C	44.9333	0.133333	0	0	0	0	0	0	NA	NA
1	unmotivated	2015-05-29	EV	1	4	1.09395	0.09385	0.104311	7621.96	209.15	4815.1	132.13	3443.18	623.5	59.83	186.96	NA	4	25°C	36.5511	0.10846	0	0	0	0	0	0	NA	209.15
1	unmotivated	2015-05-29	EV	1	1	1.181	0.09449	0.113513	5504.25	147.1	1167.46	31.2	97.34	690.96	99.93	230.45	NA	4	25°C	37.5272	0.10846	0	0	0	0	0	0	NA	147.1
1	unmotivated	2015-05-29	EV	1	6	1.11945	0.10084	0.114809	4348.18	102.8	1382.66	32.69	561.52	564.6	89.69	185.52	NA	4	25°C	42.408	0.10846	0	0	0	0	0	0	NA	102.8
1	unmotivated	2015-05-29	EV	1	5	1.10962	0.09769	0.11025	7757.17	183.39	4476.16	105.82	3169.79	688.22	75.77	156.95	NA	4	25°C	42.408	0.10846	0	0	0	0	0	0	NA	183.39
1	unmotivated	2015-05-29	EV	1	3	1.16954	0.10664	0.126871	5067.02	119.79	1334.24	31.54	964.51	671.13	121.4	218.74	NA	4	25°C	42.408	0.10846	0	0	0	0	0	0	NA	119.79
1	unmotivated	2015-05-29	EV	2	2	1.0517	0.08157	0.0872592	4827.44	109.36	1264.3	28.64	659.8	631.97	91.95	179.42	NA	4	25°C	44.2513	0.108459	0	0	0	0	0	0	NA	109.36
1	unmotivated	2015-05-29	EV	2	3	1.16687	0.08486	0.100731	3862.7	87.5	1237.4	28.03	845.4	691.04	94.55	209.67	NA	4	25°C	44.2513	0.108459	0	0	0	0	0	0	NA	87.5
1	unmotivated	2015-05-29	EV	2	1	1.18776	0.08765	0.105893	3113.41	70.53	2173.52	49.24	1915.63	631.67	59.85	155.69	NA	4	25°C	44.2513	0.108459	0	0	0	0	0	0	NA	70.53
1	unmotivated	2015-05-29	EV	2	4	1.14071	0.09366	0.108679	3120.33	70.69	742.44	16.82	218.07	581.12	87.16	181.24	NA	4	25°C	44.2513	0.108459	0	0	0	0	0	0	NA	70.69
1	unmotivated	2015-05-29	EV	2	6	1.09025	0.08338	0.0924396	6673.3	151.17	1226.64	27.79	713.25	578.25	116.08	216.53	NA	4	25°C	44.2513	0.108459	0	0	0	0	0	0	NA	151.17
1	unmotivated	2015-05-29	EV	2	5	1.09272	0.08394	0.093295	3424.73	77.58	774.72	17.55	425.47	628.15	106.75	195.19	NA	4	25°C	44.2513	0.108459	0	0	0	0	0	0	NA	77.58
1	unmotivated	2015-05-29	EV	2	9	1.05411	0.08184	0.0877468	4497.58	130.81	2119.72	61.65	1606.12	647.12	66.21	184.68	NA	4	25°C	34.49	0.108459	0	0	0	0	0	0	NA	130.81
1	unmotivated	2015-05-29	EV	3	9	1.08953	0.08986	0.0995972	4262.15	99.23	1495.64	34.82	726.1	550.33	111.87	192.91	NA	4	25°C	43.0584	0.108459	0	0	0	0	0	0	NA	99.23
1	unmotivated	2015-05-29	EV	3	6	1.1327	0.0803	0.0925239	3477.34	80.96	1554.82	36.2	458.38	603.04	100.78	209.25	NA	4	25°C	43.0584	0.108459	0	0	0	0	0	0	NA	80.96
1	unmotivated	2015-05-29	EV	3	7	1.13184	0.07756	0.0892941	4280.06	99.65	2087.44	48.6	1632.89	593.64	53.53	124.99	NA	4	25°C	43.0584	0.108459	0	0	0	0	0	0	NA	99.65
1	unmotivated	2015-05-29	EV	3	4	1.11467	0.07748	0.0878455	3023.05	70.39	726.3	16.91	183.31	553.3	48.21	92.83	NA	4	25°C	43.0584	0.108459	0	0	0	0	0	0	NA	70.39
1	unmotivated	2015-05-29	EV	3	2	1.08456	0.07815	0.0862081	4606.07	107.24	1086.76	25.3	880.11	599.56	95.69	198.63	NA	4	25°C	43.0584	0.108459	0	0	0	0	0	0	NA	107.24
1	unmotivated	2015-05-29	EV	3	8	1.10831	0.08393	0.094611	1929.86	44.93	451.92	10.52	301.03	576.81	43.17	94.8	NA	4	25°C	43.0584	0.108459	0	0	0	0	0	0	NA	44.93
1	unmotivated	2015-06-02	EV	1	5	1.19001	0.08562	0.103634	1500.66	33.66	315.6	7.08	95.08	613.75	15.35	43.86	NA	8	25°C	44.6857	0.10846	0	0	0	0	0	0	NA	33.66
1	unmotivated	2015-06-02	EV	1	7	1.19293	0.09373	0.11373	2336.01	52.4	568.08	12.74	495.17	552.38	66.89	101.04	NA	8	25°C	44.6857	0.10846	0	0	0	0	0	0	NA	52.4
1	unmotivated	2015-06-02	EV	1	8	1.29935	0.08934	0.118074	3951.42	88.64	1283.44	28.79	1166.56	734.26	29.32	120.33	NA	8	25°C	44.6857	0.10846	0	0	0	0	0	0	NA	88.64
1	unmotivated	2015-06-02	EV	1	9	1.21086	0.08634	0.106363	5856.64	131.38	5391.5	120.95	4751.65	737.8	51.63	121.83	NA	8	25°C	44.6857	0.10846	0	0	0	0	0	0	NA	131.38
1	unmotivated	2015-06-02	EV	2	4	1.14992	0.0795	0.0929762	2411.03	54.09	1378.12	30.92	1225.69	643.63	47.95	100.22	NA	8	25°C	44.6856	0.10846	0	0	0	0	0	0	NA	54.09
1	unmotivated	2015-06-02	EV	2	9	1.20217	0.09397	0.114913	2131.42	63.19	2077.7	61.6	1891.08	643.03	39.22	99.18	NA	8	25°C	33.8396	0.10846	0	0	0	0	0	0	NA	63.19
1	unmotivated	2015-06-02	EV	2	1	1.17591	0.08643	0.103384	2314.05	51.91	620.68	13.92	519.84	674.28	75.22	113.72	NA	8	25°C	44.6856	0.10846	0	0	0	0	0	0	NA	51.91
1	unmotivated	2015-06-02	EV	2	5	1.20573	0.08481	0.10401	2579.31	57.86	988.88	22.18	892.91	714.91	54.96	105.78	NA	8	25°C	44.6856	0.10846	0	0	0	0	0	0	NA	57.86
1	unmotivated	2015-06-02	EV	2	6	1.30114	0.09166	0.121315	1707.9	38.31	1115.12	25.02	1054.1	675.85	29.24	67.9	NA	8	25°C	44.6856	0.10846	0	0	0	0	0	0	NA	38.31
1	unmotivated	2015-06-02	EV	2	2	1.25421	0.08969	0.114425	2367.94	53.12	1851.52	41.54	1679.31	683.68	60.82	126.39	NA	8	25°C	44.6856	0.10846	0	0	0	0	0	0	NA	53.12
1	unmotivated	2015-06-02	EV	3	4	1.23119	0.09661	0.121001	3879.45	87.03	2167.12	48.62	1826.2	602.33	55.69	155.2	NA	8	25°C	44.6855	0.10846	0	0	0	0	0	0	NA	87.03
1	unmotivated	2015-06-02	EV	3	1	1.34398	0.09924	0.135674	4005.16	89.85	2445.9	54.87	2134.36	722.03	68.27	153.55	NA	8	25°C	44.6855	0.10846	0	0	0	0	0	0	NA	89.85
1	unmotivated	2015-06-02	EV	3	6	1.20616	0.10002	0.122719	1663.92	41.8	957.32	24.05	672.77	562.43	42.04	107.43	NA	8	25°C	39.9133	0.10846	0	0	0	0	0	0	NA	41.8
1	unmotivated	2015-06-02	EV	3	5	1.25498	0.09505	0.121314	3361.78	75.42	2430.12	54.52	2139.22	702.42	63.11	145.28	NA	8	25°C	44.6855	0.10846	0	0	0	0	0	0	NA	75.42
1	unmotivated	2015-06-02	EV	3	3	1.09517	0.0842539	0.0938537	2531.68	57.8733	1898.86	43.3551	1549.22	552.368	53.667	96.5669	0	8	25°C	44.0347	0.10846	0	0	0	0	0	0	NA	57.8733
1	unmotivated	2015-06-02	EV	3	2	1.1498	0.0966757	0.113033	4916.25	112.47	510.22	11.7084	463.42	621.707	40.3194	76.0305	0	8	25°C	43.9263	0.10846	0	0	0	0	0	0	NA	112.47
1	unmotivated	2015-06-02	EV	3	8	1.1103	0.09428	0.106459	2212.56	49.63	1451.76	32.57	1336.46	666.13	50.27	91.74	NA	8	25°C	44.6855	0.10846	0	0	0	0	0	0	NA	49.63
1	unmotivated	2015-06-02	EV	3	7	1.25799	0.10772	0.137843	2191.54	49.16	767.96	17.23	424.37	657.43	26.26	73.76	NA	8	25°C	44.6855	0.10846	0	0	0	0	0	0	NA	49.16
1	unmotivated	2015-06-02	EV	3	10	1.24576	0.09145	0.115875	3834.84	86.03	1677.94	37.64	1116.56	638.66	101.71	180.39	NA	8	25°C	44.6855	0.10846	0	0	0	0	0	0	NA	86.03
1	unmotivated	2015-06-02	EV	3	12	1.26942	0.10374	0.13395	2268.85	73.4	1867.3	60.41	1466.9	621.38	61.07	143.34	NA	8	25°C	31.0196	0.10846	0	0	0	0	0	0	NA	73.4
1	unmotivated	2015-06-05	EV	1	2	1.32687	0.12031	0.162363	1750.77	39.18	1310.4	29.32	1174.55	700.61	50.84	120.4	NA	11	25°C	44.7944	0.108461	0	0	0	0	0	0	NA	39.18
1	unmotivated	2015-06-05	EV	1	4	1.34375	0.110224	0.15144	4610	105.247	3281.46	74.883	2974.25	711.748	56.4361	111.878	0	11	25°C	44.0352	0.108461	0	0	0	0	0	0	NA	105.247
1	unmotivated	2015-06-05	EV	1	5	1.35179	0.12032	0.165442	1556.23	34.83	693.42	15.52	277.69	697.01	130.92	195.63	NA	11	25°C	44.7944	0.108461	0	0	0	0	0	0	NA	34.83
1	unmotivated	2015-06-05	EV	1	3	1.30189	0.11074	0.146634	3735.87	83.6	3352.44	75.02	3057.56	698.11	38.99	94.53	NA	11	25°C	44.7944	0.108461	0	0	0	0	0	0	NA	83.6
1	unmotivated	2015-06-05	EV	2	3	1.19289	0.08054	0.0977352	3075.94	68.84	2184	48.87	1579.08	740.77	48.75	159.93	NA	11	25°C	44.7943	0.108461	0	0	0	0	0	0	NA	68.84
1	unmotivated	2015-06-05	EV	2	5	1.28319	0.11059	0.144367	2270.9	58.65	2123.94	54.85	1993	670.91	44.87	82.01	NA	11	25°C	38.8289	0.108461	0	0	0	0	0	0	NA	58.65
1	unmotivated	2015-06-05	EV	2	1	1.36815	0.1138	0.158378	2130.7	47.68	1173.9	26.27	704.75	789.39	40.31	117.7	NA	11	25°C	44.7943	0.108461	0	0	0	0	0	0	NA	47.68
1	unmotivated	2015-06-05	EV	2	4	1.21394	0.09529	0.117677	1369.37	35.37	1113.84	28.77	1045.58	658.36	40.16	103.8	NA	11	25°C	38.8289	0.108461	0	0	0	0	0	0	NA	35.37
1	unmotivated	2015-06-05	EV	2	2	1.144	0.09719	0.1131	434.18	9.72	70.98	1.59	66.76	512.35	99.04	102.85	NA	11	25°C	44.7943	0.108461	0	0	0	0	0	0	NA	9.72
1	unmotivated	2015-06-05	EV	3	3	1.2424	0.10461	0.132177	4795.82	107.32	2735.46	61.22	1743.65	716.38	63.48	146.39	NA	11	25°C	44.7945	0.108461	0	0	0	0	0	0	NA	107.32
1	unmotivated	2015-06-05	EV	3	4	1.30933	0.11092	0.147702	2546.4	56.98	1676.22	37.51	1545.79	677.95	35.77	111.96	NA	11	25°C	44.7945	0.108461	0	0	0	0	0	0	NA	56.98
1	unmotivated	2015-06-05	EV	3	6	1.32591	0.097058	0.131081	10148.3	45.422	6404.58	28.668	5942.29	724.708	52.492	120.746	0	11	25°C	223.973	0.108461	0	0	0	0	0	0	NA	45.422
1	unmotivated	2015-06-05	EV	3	1	1.37413	0.11745	0.164159	1378.03	37.37	333.06	9.03	341.45	744.61	37.97	69.97	NA	11	25°C	36.9853	0.108461	0	0	0	0	0	0	NA	37.37
1	unmotivated	2015-06-09	EV	1	2	1.33372	0.09583	0.130012	2104.36	47.21	712.64	15.99	653.3	804.57	55.96	108.84	NA	15	25°C	44.6855	0.10846	0	0	0	0	0	0	NA	47.21
1	unmotivated	2015-06-09	EV	1	7	1.29382	0.08414	0.110718	2256.31	63.42	1744.92	49.05	1562.25	829.03	66.24	133.31	NA	15	25°C	35.6833	0.10846	0	0	0	0	0	0	NA	63.42
1	unmotivated	2015-06-09	EV	1	3	0.99607	0.11807	0.11963	1018.94	22.86	20.96	0.47	21.78	371.92	28.58	37.05	NA	15	25°C	44.6855	0.10846	0	0	0	0	0	0	NA	22.86
1	unmotivated	2015-06-09	EV	1	6	1.3351	0.09062	0.123071	1050.34	23.56	335.36	7.52	35.71	721.06	51.76	104.07	NA	15	25°C	44.6855	0.10846	0	0	0	0	0	0	NA	23.56
1	unmotivated	2015-06-09	EV	1	4	1.16466	0.08273	0.0980124	2474.4	55.51	2200.8	49.37	2018.47	681.76	33.7	101.67	NA	15	25°C	44.6855	0.10846	0	0	0	0	0	0	NA	55.51
1	unmotivated	2015-06-09	EV	2	3	1.34727	0.09086	0.124568	3396.61	76.2	2824.36	63.36	2623.59	773.28	44.37	120.96	NA	15	25°C	44.6855	0.10846	0	0	0	0	0	0	NA	76.2
1	unmotivated	2015-06-09	EV	2	5	0.9675	0.08964	0.0882266	408.13	9.16	15.72	0.35	5.59	460.53	39.34	43.48	NA	15	25°C	44.6855	0.10846	0	0	0	0	0	0	NA	9.16
1	unmotivated	2015-06-09	EV	2	4	1.13674	0.09626	0.111311	630.91	14.15	5.24	0.12	0.7	466.86	24.2	27.54	NA	15	25°C	44.6855	0.10846	0	0	0	0	0	0	NA	14.15
1	unmotivated	2015-06-09	EV	3	5	1.00713	0.10113	0.103605	509.48	11.43	20.96	0.47	1.16	463.13	77.54	79.45	NA	15	25°C	44.6855	0.10846	0	0	0	0	0	0	NA	11.43
1	unmotivated	2015-06-09	EV	3	7	1.23603	0.10656	0.133978	1358.66	36.74	277.72	7.51	229.66	716.82	18.39	43.64	NA	15	25°C	37.0933	0.10846	0	0	0	0	0	0	NA	36.74
1	unmotivated	2015-06-09	EV	3	1	1.04455	0.11267	0.119707	617.11	13.84	31.44	0.71	27.81	325.86	68.23	73.47	NA	15	25°C	44.6855	0.10846	0	0	0	0	0	0	NA	13.84
2	motivated	2015-06-02	EV	1	4	1.1528	0.07896	0.0925935	5177.84	343.45	3133.11	207.82	2911.26	705.26	110.34	220.2	NA	7	15Â°C	15.1845	0.10846	0	0	0	0	0	0	343.45	NA
2	motivated	2015-06-02	EV	1	2	1.21499	0.08554	0.105695	3688.06	244.63	2622.69	173.97	1984.27	707.82	83.82	215.36	NA	7	15Â°C	15.1845	0.10846	0	0	0	0	0	0	244.63	NA
2	motivated	2015-06-02	EV	1	1	1.17441	0.08471	0.101186	3198.51	212.16	2182.86	144.79	1454.46	658.7	88.87	210.79	NA	7	15Â°C	15.1845	0.10846	0	0	0	0	0	0	212.16	NA
2	motivated	2015-06-02	EV	2	2	1.30411	0.08966	0.118937	2711.48	179.86	1362.93	90.4	1216.33	770.31	142.37	221.6	NA	7	15Â°C	15.1844	0.10846	0	0	0	0	0	0	179.86	NA
2	motivated	2015-06-02	EV	2	11	1.23731	0.08997	0.113151	3587.55	237.97	2307.75	153.08	1838.08	735.64	103.12	210.65	NA	7	15Â°C	15.1844	0.10846	0	0	0	0	0	0	237.97	NA
2	motivated	2015-06-02	EV	2	10	1.29328	0.08471	0.111438	3565.63	236.51	3496.92	231.95	2586.15	730.18	92.81	228.29	NA	7	15Â°C	15.1844	0.10846	0	0	0	0	0	0	236.51	NA
2	motivated	2015-06-02	EV	2	5	1.2052	0.08743	0.107176	4043.28	268.19	2351.19	155.96	1945.42	655.24	119.1	228.16	NA	7	15Â°C	15.1844	0.10846	0	0	0	0	0	0	268.19	NA
2	motivated	2015-06-02	EV	2	8	1.17536	0.08634	0.103232	4104.99	272.29	1362.93	90.4	1221.35	636.34	99.49	209.06	NA	7	15Â°C	15.1844	0.10846	0	0	0	0	0	0	272.29	NA
2	motivated	2015-06-02	EV	2	4	1.2224	0.08506	0.105795	4252.8	282.09	2161.14	143.35	1683.33	682.85	124.28	244.21	NA	7	15Â°C	15.1844	0.10846	0	0	0	0	0	0	282.09	NA
2	motivated	2015-06-02	EV	2	6	1.23233	0.08734	0.109473	1983.71	131.58	1047.99	69.51	691.5	752.06	127.77	199.8	NA	7	15Â°C	15.1844	0.10846	0	0	0	0	0	0	131.58	NA
2	motivated	2015-06-02	EV	2	7	1.29683	0.08732	0.115221	4012.29	266.14	2345.76	155.6	851.84	737.65	92.46	234.27	NA	7	15Â°C	15.1844	0.10846	0	0	0	0	0	0	266.14	NA
2	motivated	2015-06-02	EV	3	4	1.17711	0.08032	0.0961619	4261.06	282.64	2226.3	147.67	1882.05	676.35	126.55	232.07	NA	7	15Â°C	15.1845	0.10846	0	0	0	0	0	0	282.64	NA
2	motivated	2015-06-02	EV	3	6	1.24892	0.08902	0.113081	4033.35	267.54	2112.27	140.11	1455.78	677.79	119.59	231.35	NA	7	15Â°C	15.1845	0.10846	0	0	0	0	0	0	267.54	NA
2	motivated	2015-06-02	EV	3	9	1.19577	0.08087	0.0983485	3833.34	254.27	2383.77	158.12	1788.53	638.89	151.23	230.24	NA	7	15Â°C	15.1845	0.10846	0	0	0	0	0	0	254.27	NA
2	motivated	2015-06-02	EV	3	10	1.20947	0.08031	0.098779	2779.12	184.34	2405.49	159.56	1701.33	690.81	87.24	176.23	NA	7	15Â°C	15.1845	0.10846	0	0	0	0	0	0	184.34	NA
2	motivated	2015-06-02	EV	3	7	1.24276	0.08695	0.109869	4073.67	270.21	2356.62	156.32	1959.6	732.32	121.2	224.9	NA	7	15Â°C	15.1845	0.10846	0	0	0	0	0	0	270.21	NA
2	motivated	2015-06-02	EV	3	8	1.27642	0.08578	0.111358	5241.85	347.7	2769.3	183.69	3134.16	780.35	116.9	230.43	NA	7	15Â°C	15.1845	0.10846	0	0	0	0	0	0	347.7	NA
2	motivated	2015-06-09	EV	1	4	1.18369	0.08333	0.100375	2519.62	167.13	2313.63	153.47	1794.06	652.93	88.8	180.45	NA	14	15Â°C	15.1845	0.10846	0	0	0	0	0	0	167.13	NA
2	motivated	2015-06-09	EV	1	2	1.22675	0.08257	0.103033	411	27.26	164.16	10.89	116.13	592.11	122.85	164.53	NA	14	15Â°C	15.1845	0.10846	0	0	0	0	0	0	27.26	NA
2	motivated	2015-06-09	EV	1	3	1.20783	0.09627	0.118271	1915.87	127.08	995.22	66.01	244.29	658.75	95.36	197.7	NA	14	15Â°C	15.1845	0.10846	0	0	0	0	0	0	127.08	NA
2	motivated	2015-06-09	EV	1	1	1.30022	0.08177	0.10819	4116.88	273.08	2595.78	172.18	1108.95	807.2	113.95	244.69	NA	14	15Â°C	15.1845	0.10846	0	0	0	0	0	0	273.08	NA
2	motivated	2015-06-09	EV	2	1	1.36512	0.08855	0.122946	3594.36	238.42	1846.8	122.5	423.57	830.93	103.2	253.07	NA	14	15Â°C	15.1845	0.108461	0	0	0	0	0	0	238.42	NA
2	motivated	2015-06-09	EV	2	4	1.35172	0.08859	0.121795	2275.43	150.93	2205.9	146.32	1664.61	891.35	109.07	205.51	NA	14	15Â°C	15.1845	0.108461	0	0	0	0	0	0	150.93	NA
2	motivated	2015-06-09	EV	2	3	1.27072	0.08564	0.110674	2597.16	172.27	1518.48	100.72	1051.09	794.38	91.51	242.04	NA	14	15Â°C	15.1845	0.108461	0	0	0	0	0	0	172.27	NA
2	motivated	2015-06-09	EV	2	11	1.32494	0.08484	0.11438	2040.12	135.32	1713.42	113.65	1435.36	903.68	83.91	182.25	NA	14	15Â°C	15.1845	0.108461	0	0	0	0	0	0	135.32	NA
2	motivated	2015-06-09	EV	2	7	1.24177	0.08876	0.11212	1162.51	77.11	1000.35	66.35	881.28	568.61	76.38	106.46	NA	14	15Â°C	15.1845	0.108461	0	0	0	0	0	0	77.11	NA
2	motivated	2015-06-09	EV	2	8	1.31055	0.09681	0.129062	2305.67	152.94	1857.06	123.18	1170.8	708.6	81.3	211.78	NA	14	15Â°C	15.1845	0.108461	0	0	0	0	0	0	152.94	NA
2	motivated	2015-06-09	EV	2	6	1.38614	0.09425	0.13289	1952.57	129.52	1349.19	89.49	508	784.04	112.67	207.65	NA	14	15Â°C	15.1845	0.108461	0	0	0	0	0	0	129.52	NA
2	motivated	2015-06-09	EV	2	10	1.39089	0.08595	0.121628	2513.3	166.71	2441.88	161.97	1885.85	859.88	110.9	196.03	NA	14	15Â°C	15.1845	0.108461	0	0	0	0	0	0	166.71	NA
2	motivated	2015-06-09	EV	3	4	1.17196	0.09794	0.116719	1464.61	97.15	800.28	53.08	439.91	559.28	129.13	240.26	NA	14	15Â°C	15.1845	0.10846	0	0	0	0	0	0	97.15	NA
2	motivated	2015-06-09	EV	3	2	1.21501	0.09805	0.121182	823.91	54.65	518.13	34.37	352.79	582.95	50.56	99.14	NA	14	15Â°C	15.1845	0.10846	0	0	0	0	0	0	54.65	NA
2	motivated	2015-06-09	EV	3	3	1.33334	0.09673	0.131175	2385.6	158.24	1513.35	100.38	1192.17	741.45	100.62	255.31	NA	14	15Â°C	15.1845	0.10846	0	0	0	0	0	0	158.24	NA
2	motivated	2015-06-09	EV	3	1	1.33414	0.08265	0.112155	3530.62	234.19	2252.07	149.38	1012.52	761.21	115.8	256.23	NA	14	15Â°C	15.1845	0.10846	0	0	0	0	0	0	234.19	NA
2	motivated	2015-06-15	EV	2	3	0.98849	0.10936	0.109969	160.12	10.62	10.26	0.68	2.42	409.54	132.62	136.36	NA	21	15Â°C	15.1843	0.10846	0	0	0	0	0	0	10.62	NA
2	motivated	2015-06-15	EV	2	4	1.0936	0.09191	0.102242	481.63	31.95	230.85	15.31	83.01	505.86	180.85	206.96	NA	21	15Â°C	15.1843	0.10846	0	0	0	0	0	0	31.95	NA
2	motivated	2015-06-15	EV	2	2	0.9074	0.09561	0.0882106	1239.85	82.24	559.17	37.09	390.04	515.24	50.86	124.44	NA	21	15Â°C	15.1843	0.10846	0	0	0	0	0	0	82.24	NA
2	motivated	2015-06-15	EV	3	2	1.16626	0.12448	0.147567	630.1	41.79	112.86	7.49	76.63	527.86	164.92	193.12	NA	21	15Â°C	15.1846	0.108462	0	0	0	0	0	0	41.79	NA
2	motivated	2015-06-15	EV	4	2	1.21433	0.09699	0.119777	2014.14	133.6	1923.75	127.6	1495.99	692.02	75.51	218.47	NA	21	15Â°C	15.1845	0.108461	0	0	0	0	0	0	133.6	NA
2	motivated	2015-06-15	EV	4	3	1.05768	0.09722	0.104589	1060.84	73.54	651.51	45.16	608.69	530.67	42.39	88.1	NA	21	15Â°C	14.5337	0.108461	0	0	0	0	0	0	73.54	NA
2	motivated	2015-06-15	EV	4	1	1.13985	0.11871	0.137519	621.09	41.2	220.59	14.63	183.01	580.06	70.16	149.61	NA	21	15Â°C	15.1845	0.108461	0	0	0	0	0	0	41.2	NA
2	motivated	2015-06-15	EV	5	1	1.14526	0.10878	0.1267	470.09	31.18	318.06	21.1	294.68	563.92	34.65	85.87	NA	21	15Â°C	15.1845	0.10846	0	0	0	0	0	0	31.18	NA
2	motivated	2015-06-15	EV	5	2	1.04328	0.12021	0.127564	343.33	22.77	25.65	1.7	25.55	693.69	9.83	16.48	NA	21	15Â°C	15.1845	0.10846	0	0	0	0	0	0	22.77	NA
2	motivated	2015-06-19	EV	1	1	1.3391	0.10654	0.145077	1775.21	117.75	901.27	59.78	319.39	794.35	139	248.49	NA	25	15Â°C	15.1845	0.10846	0	0	0	0	0	0	117.75	NA
2	motivated	2015-06-19	EV	1	2	1.00442	0.09181	0.0938029	223.67	14.84	10.82	0.72	1.17	418.11	23.9	24.69	NA	25	15Â°C	15.1845	0.10846	0	0	0	0	0	0	14.84	NA
2	motivated	2015-06-19	EV	3	3	1.16169	0.10013	0.118334	249.73	16.56	61.38	4.07	39.41	544.15	39.72	53.56	NA	25	15Â°C	15.1845	0.10846	0	0	0	0	0	0	16.56	NA
2	motivated	2015-06-19	EV	3	2	0.91282	0.07889	0.0732598	1047.82	69.5	756.64	50.19	504.78	553.64	74.13	146.43	NA	25	15Â°C	15.1845	0.10846	0	0	0	0	0	0	69.5	NA
2	thrashing	2015-06-02	EV	1	7	1.23511	0.087365	0.109743	23545.8	695.718	8955.13	264.591	5954.94	808.305	116.588	203.02	1.03778	7	15Â°C	34.5329	0.133332	0	0	0	0	0	0	NA	NA
2	thrashing	2015-06-02	EV	2	5	1.23416	0.09408	0.118294	26235.7	799.87	11522.1	351.28	2762.81	954.22	93.09	202.32	1.53481	7	15Â°C	32.9332	0.133333	0	0	0	0	0	0	NA	NA
2	thrashing	2015-06-02	EV	2	15	1.29941	0.08777	0.11602	17050.4	1006.91	5530.72	326.62	3157.05	760.3	98.55	198.17	1.5194	7	15Â°C	17.0666	0.133333	0	0	0	0	0	0	NA	NA
2	thrashing	2015-06-02	EV	2	4	1.25811	0.0889868	0.113938	16438.6	962.898	6149.36	360.325	3272.42	755.64	106.459	200.016	1.49668	7	15Â°C	17.3333	0.133333	0	0	0	0	0	0	NA	NA
2	thrashing	2015-06-02	EV	2	3	1.18393	0.0823802	0.0992385	25619.2	725.141	10433.7	295.268	5819.07	844.892	95.3392	197.932	1.36771	7	15Â°C	35.8665	0.133333	0	0	0	0	0	0	NA	NA
2	thrashing	2015-06-02	EV	2	2	1.20388	0.0831237	0.101782	18196	915.989	8513.27	428.561	2646.18	755.05	96.5721	196.177	1.47938	7	15Â°C	20.1333	0.133333	0	0	0	0	0	0	NA	NA
2	thrashing	2015-06-02	EV	2	1	1.26768	0.0973263	0.125611	33587.3	754.13	10813.2	242.873	3964.32	764.58	108.812	232.514	1.10982	7	15Â°C	44.7998	0.133333	0	0	0	0	0	0	NA	NA
2	thrashing	2015-06-02	EV	2	17	1.2041	0.08313	0.101811	18644.8	926.06	8028.01	398.74	3093.81	695.45	94.78	198.27	1.5581	7	15Â°C	20.2666	0.133333	0	0	0	0	0	0	NA	NA
2	thrashing	2015-06-02	EV	3	3	1.15634	0.08384	0.0986306	28295	631.58	13103.8	292.49	2688.11	648.93	91.93	193.71	1.25383	7	15Â°C	44.9333	0.133333	0	0	0	0	0	0	NA	NA
2	thrashing	2015-06-02	EV	3	1	1.1415	0.09515	0.110475	2232.27	49.83	909.98	20.31	440.07	584.01	160.89	211.51	0.300708	7	15Â°C	44.9333	0.133333	0	0	0	0	0	0	NA	NA
2	thrashing	2015-06-02	EV	3	2	1.24687	0.09755	0.12389	18657.6	874.57	7796.84	365.48	4249.7	746.62	94.87	199.13	1.5149	7	15Â°C	21.4667	0.133333	0	0	0	0	0	0	NA	NA
2	thrashing	2015-06-02	EV	4	4	1.2897	0.09481	0.124381	12612.1	769.03	5711.74	348.28	1705.98	807.97	131.14	239.18	1.08553	7	15Â°C	16.5331	0.133332	0	0	0	0	0	0	NA	NA
2	thrashing	2015-06-02	EV	4	5	1.24206	0.09283	0.117267	12953.7	837.52	6462.4	417.83	4317.71	752.98	89.45	166.66	1.33178	7	15Â°C	15.5998	0.133332	0	0	0	0	0	0	NA	NA
2	thrashing	2015-06-02	EV	4	1	1.24524	0.0936878	0.118732	NA	NA	NA	NA	NA	NA	NA	NA	1.53132	7	15Â°C	30.133	0.133332	0	0	0	0	0	0	NA	NA
2	thrashing	2015-06-09	EV	1	2	1.40005	0.08654	0.123244	9770.87	218.1	1584.86	35.38	779.26	855.58	106.28	214.41	0.209627	14	15Â°C	44.9335	0.133334	0	0	0	0	0	0	NA	NA
2	thrashing	2015-06-09	EV	1	9	1.39932	0.09486	0.135006	6027.96	138.68	2214.33	50.94	921.76	739.79	140.84	242.43	0.201446	14	15Â°C	43.6002	0.133334	0	0	0	0	0	0	NA	NA
2	thrashing	2015-06-09	EV	1	1	1.31711	0.09596	0.128557	4634.16	103.44	2055.69	45.89	298.37	818.08	125.71	230.61	0.192688	14	15Â°C	44.9335	0.133334	0	0	0	0	0	0	NA	NA
2	thrashing	2015-06-09	EV	1	5	1.34098	0.0868361	0.118467	19615.9	440.59	7451.8	167.363	3865.37	755.198	108.829	232.001	0.826487	14	15Â°C	44.8002	0.133334	0	0	0	0	0	0	NA	NA
2	thrashing	2015-06-09	EV	1	3	1.37994	0.08153	0.114442	6780.74	151.36	2572.44	57.42	1345.13	835.64	150.59	205.58	0.143728	14	15Â°C	44.9335	0.133334	0	0	0	0	0	0	NA	NA
2	thrashing	2015-06-09	EV	1	8	1.40143	0.0879974	0.125455	13388.9	454.298	5072.23	172.122	3428.03	979.498	99.6363	221.643	0.804415	14	15Â°C	29.8668	0.133334	0	0	0	0	0	0	NA	NA
2	thrashing	2015-06-09	EV	2	2	1.40491	0.08707	0.124425	8031.65	179.28	2256.65	50.37	1448.19	809.18	103.84	207.71	0.244253	14	15Â°C	44.9336	0.133334	0	0	0	0	0	0	NA	NA
2	thrashing	2015-06-09	EV	2	4	1.21891	0.09706	0.12035	2996.75	66.89	99.67	2.22	184.24	517.38	23.97	79.58	0.15	14	15Â°C	44.9336	0.133334	0	0	0	0	0	0	NA	NA
2	thrashing	2015-06-09	EV	2	1	1.3648	0.10466	0.145316	17301.1	386.19	6814.28	152.1	694.67	724.22	125.08	231.42	0.644531	14	15Â°C	44.9336	0.133334	0	0	0	0	0	0	NA	NA
2	thrashing	2015-06-09	EV	2	11	1.44313	0.09379	0.137546	3611.61	233.51	812.66	52.54	471.86	813.82	101.81	194.9	0.215517	14	15Â°C	15.6001	0.133334	0	0	0	0	0	0	NA	NA
2	thrashing	2015-06-09	EV	2	10	1.26394	0.10202	0.131169	673.18	27.59	155.71	6.38	111.81	434.58	90.16	102.05	NA	14	15Â°C	24.5335	0.133334	0	0	0	0	0	0	NA	NA
2	thrashing	2015-06-09	EV	2	7	1.31165	0.0883419	0.117849	4765.81	172.767	1184	42.9365	574.21	807.599	128.401	207.016	0.277872	14	15Â°C	27.8668	0.133334	0	0	0	0	0	0	NA	NA
2	thrashing	2015-06-09	EV	2	6	1.41742	0.10399	0.150023	15647.5	414.69	6122.04	162.24	3399.94	911.12	118.22	235.42	0.661765	14	15Â°C	37.8669	0.133334	0	0	0	0	0	0	NA	NA
2	thrashing	2015-06-09	EV	2	3	1.32144	0.08296	0.111518	17380.7	408.64	5625.41	132.26	3025.32	827.59	79.22	193.59	0.989414	14	15Â°C	42.6669	0.133334	0	0	0	0	0	0	NA	NA
2	thrashing	2015-06-09	EV	2	8	1.33364	0.09028	0.122457	13467.8	426.058	5768.6	182.591	3317.87	838.742	106.972	211.613	0.816375	14	15Â°C	31.8668	0.133334	0	0	0	0	0	0	NA	NA
2	thrashing	2015-06-09	EV	3	4	1.32288	0.0889	0.119626	1170.8	26.13	51.03	1.14	135.85	760.45	80.38	145.18	0.952194	14	15Â°C	44.9333	0.133333	0	0	0	0	0	0	NA	NA
2	thrashing	2015-06-09	EV	3	1	1.42336	0.10448	0.151389	11568.5	258.23	5417.88	120.93	2516.35	862.94	126.16	233	0.340909	14	15Â°C	44.9333	0.133333	0	0	0	0	0	0	NA	NA
2	thrashing	2015-06-09	EV	3	2	1.31934	0.08602	0.115442	15079.7	362.49	6664.2	160.2	2059.52	729.43	117.87	228.32	0.59949	14	15Â°C	41.7333	0.133333	0	0	0	0	0	0	NA	NA
2	thrashing	2015-06-09	EV	3	3	1.29465	0.08237	0.108482	28754	641.83	13534.9	302.12	2198.35	796.58	103.88	198.37	NA	14	15Â°C	44.9333	0.133333	0	0	0	0	0	0	NA	NA
2	thrashing	2015-06-15	EV	1	3	1.09863	0.08912	0.0995885	9032.42	201.62	1118.84	24.97	666.48	519.72	121.89	218.59	0.697115	21	15Â°C	44.9333	0.133333	0	0	0	0	0	0	NA	NA
2	thrashing	2015-06-15	EV	1	6	0.84743	0.08963	0.0772632	2364.08	52.77	207.36	4.63	227.83	507.66	90.54	95.25	NA	21	15Â°C	44.9333	0.133333	0	0	0	0	0	0	NA	NA
2	thrashing	2015-06-15	EV	1	4	0.99973	0.09435	0.0959464	783.58	17.49	106.28	2.37	130.08	438.86	124.22	149.24	NA	21	15Â°C	44.9333	0.133333	0	0	0	0	0	0	NA	NA
2	thrashing	2015-06-15	EV	1	2	1.1811	0.0972102	0.116767	7642.65	173.168	3310.09	74.9821	1313.13	594.423	99.1989	219.549	0.470358	21	15Â°C	44.4	0.133333	0	0	0	0	0	0	NA	NA
2	thrashing	2015-06-15	EV	1	7	0.8453	0.08881	0.0763681	2128.63	47.51	37.2	0.83	65.87	317.9	32	38.48	NA	21	15Â°C	44.9333	0.133333	0	0	0	0	0	0	NA	NA
2	thrashing	2015-06-15	EV	1	5	1.17078	0.09115	0.108555	5899.42	131.68	1074.61	23.99	1047.16	674.29	52.53	130.12	0.477941	21	15Â°C	44.9333	0.133333	0	0	0	0	0	0	NA	NA
2	thrashing	2015-06-15	EV	1	1	0.95335	0.09425	0.091402	668.93	14.93	49	1.09	39.54	263.93	132.21	135.57	NA	21	15Â°C	44.9333	0.133333	0	0	0	0	0	0	NA	NA
2	thrashing	2015-06-15	EV	1	8	0.90677	0.10047	0.0926625	982.69	21.94	150.59	3.36	121.78	499.51	54.34	84.4	0.182432	21	15Â°C	44.9333	0.133333	0	0	0	0	0	0	NA	NA
2	thrashing	2015-06-15	EV	2	8	0.882192	0.123872	0.103214	6800.55	177.593	2455.88	64.1785	1017.91	395.215	77.4288	149.021	0.493719	21	15Â°C	38.9331	0.133332	0	0	0	0	0	0	NA	NA
2	thrashing	2015-06-15	EV	2	9	0.95745	0.109423	0.106123	8129.9	184.148	1467.81	33.2501	751.25	446.365	90.6901	184.203	0.327653	21	15Â°C	44.3997	0.133332	0	0	0	0	0	0	NA	NA
2	thrashing	2015-06-15	EV	2	12	1.17447	0.10086	0.120489	9127.13	295.06	1820	58.84	400.98	570.45	144.42	230.79	0.827465	21	15Â°C	31.0665	0.133332	0	0	0	0	0	0	NA	NA
2	thrashing	2015-06-15	EV	2	7	0.90193	0.09868	0.0905254	1157.05	25.83	74.39	1.66	83.52	432.97	93.81	141.37	NA	21	15Â°C	44.9331	0.133332	0	0	0	0	0	0	NA	NA
2	thrashing	2015-06-15	EV	2	5	1.3255	0.09018	0.121583	10949.9	244.42	5805.13	129.58	1146.03	834.28	96.77	227.02	0.378664	21	15Â°C	44.9331	0.133332	0	0	0	0	0	0	NA	NA
2	thrashing	2015-06-15	EV	2	1	0.9617	0.09963	0.0974636	678.7	15.15	14.24	0.32	13.93	300.49	135.23	140.21	NA	21	15Â°C	44.9331	0.133332	0	0	0	0	0	0	NA	NA
2	thrashing	2015-06-15	EV	2	6	1.1758	0.0953	0.113976	6224.41	138.94	1073.41	23.96	959.38	664.69	74.45	185.54	0.454918	21	15Â°C	44.9331	0.133332	0	0	0	0	0	0	NA	NA
2	thrashing	2015-06-15	EV	3	1	1.09276	0.10265	0.114086	1505.06	33.5	111.6	2.48	42.9	726.56	59.17	92.38	0.171162	21	15Â°C	45.0663	0.133332	0	0	0	0	0	0	NA	NA
2	thrashing	2015-06-15	EV	3	5	1.00105	0.12978	0.132157	2262.82	50.36	105.99	2.36	112.23	540.81	46.77	86.98	0.213816	21	15Â°C	45.0663	0.133332	0	0	0	0	0	0	NA	NA
2	thrashing	2015-06-15	EV	3	2	1.04085	0.07968	0.0843424	9024.43	200.84	2969.07	66.08	1063.84	591.74	60	160.48	0.550781	21	15Â°C	45.0663	0.133332	0	0	0	0	0	0	NA	NA
2	thrashing	2015-06-15	EV	3	4	1.03886	0.10905	0.11523	1060.89	23.61	85.61	1.91	70.26	334.19	84.61	123.88	0.0833333	21	15Â°C	45.0663	0.133332	0	0	0	0	0	0	NA	NA
2	thrashing	2015-06-15	EV	3	3	1.13132	0.10322	0.118761	2140.62	47.64	182.63	4.06	372.99	596.04	90.37	150.73	0.128425	21	15Â°C	45.0663	0.133332	0	0	0	0	0	0	NA	NA
2	thrashing	2015-06-19	EV	1	2	0.94658	0.10724	0.103264	2318.45	51.6	958.21	21.33	1326	535.69	103.83	121.3	NA	25	15Â°C	44.9998	0.0666664	0	0	0	0	0	0	NA	NA
2	thrashing	2015-06-19	EV	1	7	0.99002	0.10054	0.101256	1659.34	36.93	334.34	7.44	784.45	708.37	37.64	42.01	NA	25	15Â°C	44.9998	0.0666664	0	0	0	0	0	0	NA	NA
2	thrashing	2015-06-19	EV	1	6	1.07853	0.115277	0.12636	4060.82	90.6126	713.22	15.9037	1146.07	442.914	31.2627	41.6757	0.100966	25	15Â°C	44.9998	0.0666664	0	0	0	0	0	0	NA	NA
2	thrashing	2015-06-19	EV	1	5	0.91712	0.0895	0.0834518	3031.59	67.47	886.38	19.73	1228.97	530.12	24.57	44.64	NA	25	15Â°C	44.9998	0.0666664	0	0	0	0	0	0	NA	NA
2	thrashing	2015-06-19	EV	1	3	1.0017	0.09315	0.0949213	2774.5	61.75	287.27	6.39	2161.21	537.74	47.34	52.42	NA	25	15Â°C	44.9998	0.0666664	0	0	0	0	0	0	NA	NA
2	thrashing	2015-06-19	EV	2	2	1.06823	0.09165	0.09959	2160.65	48.16	291	6.49	293.57	499.41	45.2	49.52	NA	25	15Â°C	44.9337	0.0666672	0	0	0	0	0	0	NA	NA
2	thrashing	2015-06-19	EV	2	1	1.01688	0.09451	0.0977636	3810.67	84.93	717.91	16	808.3	421.26	133.74	137.58	NA	25	15Â°C	44.9337	0.0666672	0	0	0	0	0	0	NA	NA
2	thrashing	2015-06-19	EV	2	5	1.2879	0.09452	0.123809	16688.5	371.96	7665.11	170.84	2223.36	786.93	128.37	260.2	0.433594	25	15Â°C	44.9337	0.0666672	0	0	0	0	0	0	NA	NA
2	thrashing	2015-06-19	EV	2	3	0.85991	0.09395	0.0821804	1379.23	30.74	481.2	10.73	522.69	441.7	79.92	93.88	NA	25	15Â°C	44.9337	0.0666672	0	0	0	0	0	0	NA	NA
2	thrashing	2015-06-19	EV	2	4	1.32585	0.09622	0.129763	8366.42	186.47	1379.52	30.75	540.02	895.26	110.82	213.44	0.323482	25	15Â°C	44.9337	0.0666672	0	0	0	0	0	0	NA	NA
2	thrashing	2015-06-19	EV	3	7	1.13905	0.08477	0.0982171	6909.02	153.99	54.42	1.21	46.8	806.45	46.73	54.9	NA	25	15Â°C	44.9337	0.0666672	0	0	0	0	0	0	NA	NA
2	thrashing	2015-06-19	EV	3	4	1.05678	0.09166	0.0985309	6220.02	138.63	131.75	2.94	126.9	821.14	43.72	51.91	NA	25	15Â°C	44.9337	0.0666672	0	0	0	0	0	0	NA	NA
2	thrashing	2015-06-19	EV	3	2	1.17016	0.08682	0.103355	5776.62	128.75	1032.32	23.01	672.7	623.38	60.05	148.31	0.173179	25	15Â°C	44.9337	0.0666672	0	0	0	0	0	0	NA	NA
2	thrashing	2015-06-19	EV	3	6	0.89544	0.09716	0.0884978	3836.06	85.5	55.92	1.25	15.2	456.53	70.87	94.6	NA	25	15Â°C	44.9337	0.0666672	0	0	0	0	0	0	NA	NA
2	thrashing	2015-06-19	EV	3	3	1.28165	0.09179	0.119671	18212.9	405.93	9963.59	222.07	400.11	810.38	116.54	234.66	1.63537	25	15Â°C	44.9337	0.0666672	0	0	0	0	0	0	NA	NA
2	thrashing	2015-06-19	EV	3	5	1.02093	0.10069	0.104569	2637.32	58.78	304.55	6.79	337.72	374.69	136.82	141.37	NA	25	15Â°C	44.9337	0.0666672	0	0	0	0	0	0	NA	NA
2	thrashing	2015-06-19	EV	3	1	0.86335	0.09622	0.0844987	1718.38	38.3	96.09	2.14	157.36	469.21	54.24	58.71	NA	25	15Â°C	44.9337	0.0666672	0	0	0	0	0	0	NA	NA
2	unmotivated	2015-06-02	EV	1	4	1.2322	0.0878025	0.109986	5301.99	151.377	3035.37	86.8879	2264.73	733.653	68.9419	179.026	0	7	15Â°C	35.358	0.10846	0	0	0	0	0	0	NA	151.377
2	unmotivated	2015-06-02	EV	1	3	1.16162	0.07954	0.0940065	6441.67	208.39	6363.96	205.88	5403.89	694.41	62.36	133.74	NA	7	15Â°C	31.0196	0.10846	0	0	0	0	0	0	NA	208.39
2	unmotivated	2015-06-02	EV	2	2	1.20027	0.08651	0.105623	5354.56	163.47	4810.98	146.88	4006.13	662.55	68.5	131.19	NA	7	15Â°C	32.8633	0.10846	0	0	0	0	0	0	NA	163.47
2	unmotivated	2015-06-02	EV	2	4	1.25555	0.08605	0.109925	3762.48	84.4	3486.06	78.2	3128.55	779.99	51.07	132.67	NA	7	15Â°C	44.6854	0.10846	0	0	0	0	0	0	NA	84.4
2	unmotivated	2015-06-02	EV	2	3	1.22553	0.08934	0.111391	8646.7	193.97	8590.26	192.71	5708.52	730.27	74.62	179.89	NA	7	15Â°C	44.6854	0.10846	0	0	0	0	0	0	NA	193.97
2	unmotivated	2015-06-02	EV	2	14	1.27644	0.08533	0.110786	6524.78	190.98	4903.29	143.52	3315.63	733.55	77.08	180.54	NA	7	15Â°C	34.2733	0.10846	0	0	0	0	0	0	NA	190.98
2	unmotivated	2015-06-02	EV	2	12	1.32421	0.09171	0.123519	8728.67	195.81	8367.63	187.71	7036.51	754.64	79.65	160.14	NA	7	15Â°C	44.6854	0.10846	0	0	0	0	0	0	NA	195.81
2	unmotivated	2015-06-02	EV	2	6	1.2395	0.08602	0.108433	7862.84	176.39	4436.31	99.52	2166.57	689.38	67.35	161.59	NA	7	15Â°C	44.6854	0.10846	0	0	0	0	0	0	NA	176.39
2	unmotivated	2015-06-02	EV	2	8	1.29075	0.09176	0.12046	5528.53	135.57	3616.38	88.68	2561.13	693.57	64.88	205.36	NA	7	15Â°C	40.8893	0.10846	0	0	0	0	0	0	NA	135.57
2	unmotivated	2015-06-02	EV	2	5	1.28974	0.09121	0.119649	6677.54	149.8	3806.43	85.39	2249.3	757.7	116.12	235.08	NA	7	15Â°C	44.6854	0.10846	0	0	0	0	0	0	NA	149.8
2	unmotivated	2015-06-02	EV	2	11	1.24067	0.08763	0.11057	5907.69	132.53	3833.58	86	2873.78	682.34	63.4	171.25	NA	7	15Â°C	44.6854	0.10846	0	0	0	0	0	0	NA	132.53
2	unmotivated	2015-06-02	EV	3	13	1.22358	0.08348	0.103917	6615.24	148.4	5744.94	128.88	2834.23	666.98	60.97	176.57	NA	7	15Â°C	44.6854	0.10846	0	0	0	0	0	0	NA	148.4
2	unmotivated	2015-06-02	EV	3	10	1.24312	0.08221	0.103964	7333.66	164.52	5929.56	133.02	4666.4	790.75	84.63	215.72	NA	7	15Â°C	44.6854	0.10846	0	0	0	0	0	0	NA	164.52
2	unmotivated	2015-06-02	EV	3	11	1.21594	0.0842	0.104166	7105.03	189.33	5375.7	143.25	3650.91	726.04	70.34	173.61	NA	7	15Â°C	37.6356	0.10846	0	0	0	0	0	0	NA	189.33
2	unmotivated	2015-06-02	EV	3	5	1.28491	0.08354	0.109196	6789.09	152.3	6537.72	146.66	4338.46	729.73	62.12	149.69	NA	7	15Â°C	44.6854	0.10846	0	0	0	0	0	0	NA	152.3
2	unmotivated	2015-06-02	EV	3	1	1.20595	0.08137	0.099838	7336.05	164.57	7232.76	162.25	5640.25	677.84	53.67	126.35	NA	7	15Â°C	44.6854	0.10846	0	0	0	0	0	0	NA	164.57
2	unmotivated	2015-06-02	EV	3	14	1.27959	0.08854	0.115273	7685.79	174.54	5489.73	124.67	4072.61	730.98	67.41	147.68	NA	7	15Â°C	44.1432	0.10846	0	0	0	0	0	0	NA	174.54
2	unmotivated	2015-06-02	EV	3	17	1.17856	0.08187	0.0981538	7112.4	186.83	4229.97	111.11	3363.18	686.77	65	142.57	NA	7	15Â°C	38.1779	0.10846	0	0	0	0	0	0	NA	186.83
2	unmotivated	2015-06-09	EV	1	3	1.38449	0.0895525	0.126159	5738.73	176.949	4991.49	153.927	4204.4	812.882	76.0643	187.201	0	14	15Â°C	32.6465	0.10846	0	0	0	0	0	0	NA	176.949
2	unmotivated	2015-06-09	EV	1	6	1.19317	0.08709	0.105702	1699.12	38.12	1113.21	24.97	725.73	691.35	78.35	180.16	NA	14	15Â°C	44.6855	0.10846	0	0	0	0	0	0	NA	38.12
2	unmotivated	2015-06-09	EV	2	6	1.32782	0.09031	0.121988	4282.97	96.08	1595.43	35.79	1262.73	869.12	117.65	240.03	NA	14	15Â°C	44.6855	0.10846	0	0	0	0	0	0	NA	96.08
2	unmotivated	2015-06-09	EV	2	9	1.22231	0.08788	0.109231	3536.19	79.52	2975.4	66.91	2493.05	708.67	61.58	150.88	NA	14	15Â°C	44.5771	0.10846	0	0	0	0	0	0	NA	79.52
2	unmotivated	2015-06-09	EV	2	11	1.39162	0.08562	0.1212	6648.76	149.15	5812.29	130.39	4508.4	864.53	74.54	190.98	NA	14	15Â°C	44.6855	0.10846	0	0	0	0	0	0	NA	149.15
2	unmotivated	2015-06-09	EV	2	2	1.27326	0.0894488	0.115673	5639.92	127.151	5365.98	120.976	4020.45	751.543	82.39	174.232	0	14	15Â°C	44.5771	0.10846	0	0	0	0	0	0	NA	127.151
2	unmotivated	2015-06-09	EV	2	4	1.36676	0.08574	0.119213	6555.29	147.06	5950.8	133.49	5021.94	833.25	81.02	175.78	NA	14	15Â°C	44.6855	0.10846	0	0	0	0	0	0	NA	147.06
2	unmotivated	2015-06-09	EV	2	7	1.26806	0.0848806	0.109523	6552.07	154.512	6197.04	146.135	5296.65	765.317	64.563	153.945	0	14	15Â°C	42.6248	0.10846	0	0	0	0	0	0	NA	154.512
2	unmotivated	2015-06-09	EV	3	6	1.37602	0.09879	0.138289	3633.53	113.95	3052.35	95.72	2525.58	822.16	83.09	187.68	NA	14	15Â°C	31.9959	0.108461	0	0	0	0	0	0	NA	113.95
2	unmotivated	2015-06-09	EV	3	4	1.17316	0.095	0.113339	2670.35	59.9	2385.45	53.51	1850	617.14	67.7	142.9	NA	14	15Â°C	44.6858	0.108461	0	0	0	0	0	0	NA	59.9
2	unmotivated	2015-06-09	EV	3	2	1.23185	0.10262	0.128585	898.81	20.16	138.51	3.11	119.37	716.06	29.27	54.99	NA	14	15Â°C	44.6858	0.108461	0	0	0	0	0	0	NA	20.16
2	unmotivated	2015-06-09	EV	3	1	1.37864	0.08678	0.121707	4877.32	109.41	4242.51	95.17	2942.67	793.78	86.82	162.09	NA	14	15Â°C	44.6858	0.108461	0	0	0	0	0	0	NA	109.41
2	unmotivated	2015-06-15	EV	1	1	1.20354	0.105365	0.129044	3303.27	92.6182	1810.89	50.7338	1553.88	601.835	52.1946	114.588	0	21	15Â°C	36.0086	0.10846	0	0	0	0	0	0	NA	92.6182
2	unmotivated	2015-06-15	EV	2	4	1.12858	0.09214	0.105775	1143.03	25.64	825.93	18.53	748.2	611.32	55.16	91.64	NA	21	15Â°C	44.6856	0.10846	0	0	0	0	0	0	NA	25.64
2	unmotivated	2015-06-15	EV	2	2	0.97814	0.11083	0.110252	581.02	13.03	46.17	1.04	30.74	415.59	136.99	171.7	NA	21	15Â°C	44.6856	0.10846	0	0	0	0	0	0	NA	13.03
2	unmotivated	2015-06-15	EV	4	1	1.13088	0.10604	0.12197	1472.76	33.04	513	11.51	438.34	538.91	59.61	129.8	NA	21	15Â°C	44.6853	0.108459	0	0	0	0	0	0	NA	33.04
2	unmotivated	2015-06-15	EV	5	3	0.99875	0.11037	0.112108	593.36	13.31	82.08	1.84	71.82	471.88	36.27	60.34	NA	21	15Â°C	44.6855	0.10846	0	0	0	0	0	0	NA	13.31
2	unmotivated	2015-06-15	EV	5	2	1.08844	0.11679	0.129292	1328.05	29.79	107.73	2.42	23.06	497.7	60.23	95.38	NA	21	15Â°C	44.6855	0.10846	0	0	0	0	0	0	NA	29.79
2	unmotivated	2015-06-15	EV	5	1	1.12058	0.1144	0.130452	1343.27	30.13	779.76	17.49	621.7	534.19	80.57	193.08	NA	21	15Â°C	44.6855	0.10846	0	0	0	0	0	0	NA	30.13
2	unmotivated	2015-06-19	EV	1	2	1.00945	0.09292	0.0954095	602.99	13.49	8.58	0.19	4.47	420.74	23.7	24.38	NA	25	15Â°C	44.7945	0.108461	0	0	0	0	0	0	NA	13.49
2	unmotivated	2015-06-19	EV	3	2	0.95028	0.08393	0.0810886	1980.98	44.44	740.1	16.6	521.06	627.34	66.52	111.79	NA	25	15Â°C	44.6855	0.10846	0	0	0	0	0	0	NA	44.44
2	unmotivated	2015-06-19	EV	3	3	1.17536	0.10366	0.123942	580.04	13.01	28.93	0.65	6.7	470.29	76.65	80.6	NA	25	15Â°C	44.6855	0.10846	0	0	0	0	0	0	NA	13.01
3	motivated	2015-06-26	EV	1	2	1.07263	0.0903997	0.0986266	4891.8	346.967	3635.52	257.895	1971.58	664.195	87.098	172.013	0	4	25°C	14.3168	0.10846	0	0	0	0	0	0	346.967	NA
3	motivated	2015-06-26	EV	1	3	1.17123	0.10059	0.119832	4784.71	317.37	3246	215.31	1510.94	715.79	97.07	218.7	NA	4	25°C	15.1844	0.10846	0	0	0	0	0	0	317.37	NA
3	motivated	2015-06-26	EV	1	5	1.0597	0.08997	0.0969785	4419.69	293.16	3045.83	202.03	1573.93	659.26	98.92	179.59	NA	4	25°C	15.1844	0.10846	0	0	0	0	0	0	293.16	NA
3	motivated	2015-06-26	EV	1	1	1.16377	0.09956	0.117872	6441.94	427.3	6270.19	415.91	4678.49	759.87	93.23	189.23	NA	4	25°C	15.1844	0.10846	0	0	0	0	0	0	427.3	NA
3	motivated	2015-06-26	EV	1	6	1.172	0.1095	0.130488	5404.17	358.46	2905.17	192.7	992.87	692.65	122.42	224.27	NA	4	25°C	15.1844	0.10846	0	0	0	0	0	0	358.46	NA
3	motivated	2015-06-26	EV	2	6	1.05591	0.07997	0.0858961	3151.66	225.26	2683.36	191.79	1968.69	654.71	78.78	193.17	NA	4	25°C	14.0998	0.10846	0	0	0	0	0	0	225.26	NA
3	motivated	2015-06-26	EV	2	1	1.1507	0.086355	0.10113	4933.42	234.636	4333.41	206.028	3440.13	753.934	95.3294	166.919	0	4	25°C	21.3665	0.10846	0	0	0	0	0	0	234.636	NA
3	motivated	2015-06-26	EV	2	3	1.10375	0.07995	0.0898002	3831.95	254.18	3581.42	237.56	2919.71	749.84	60.37	148.64	NA	4	25°C	15.1843	0.10846	0	0	0	0	0	0	254.18	NA
3	motivated	2015-06-26	EV	2	4	1.1049	0.07801	0.0876737	3164.03	209.87	2780.74	184.45	2270.32	727.1	82.06	204.29	NA	4	25°C	15.1843	0.10846	0	0	0	0	0	0	209.87	NA
3	motivated	2015-06-26	EV	2	5	1.10706	0.08808	0.0991561	4498.33	298.38	4138.65	274.52	2997.72	623.76	81.86	214.32	NA	4	25°C	15.1843	0.10846	0	0	0	0	0	0	298.38	NA
3	motivated	2015-06-26	EV	3	1	1.08703	0.0870331	0.0967878	4986.14	346.917	3543.55	246.798	2160.32	591.64	91.6921	184.627	0	4	25°C	14.5337	0.10846	0	0	0	0	0	0	346.917	NA
3	motivated	2015-06-26	EV	3	4	1.0593	0.07993	0.0860996	3985.98	264.39	3489.45	231.46	1772.55	642.98	68.88	201.16	NA	4	25°C	15.1844	0.10846	0	0	0	0	0	0	264.39	NA
3	motivated	2015-06-26	EV	3	3	1.05113	0.07672	0.0819997	5519.09	366.09	4663.42	309.33	3757.52	658.56	65.57	197.52	NA	4	25°C	15.1844	0.10846	0	0	0	0	0	0	366.09	NA
3	motivated	2015-06-26	EV	3	5	1.07551	0.07789	0.0852298	5476.85	363.28	4652.6	308.61	2558.15	700.87	68.38	186.69	NA	4	25°C	15.1844	0.10846	0	0	0	0	0	0	363.28	NA
3	motivated	2015-06-26	EV	3	6	1.07681	0.08183	0.0896046	4562.61	302.64	3435.35	227.87	2708.64	761.96	87.89	210.52	NA	4	25°C	15.1844	0.10846	0	0	0	0	0	0	302.64	NA
3	motivated	2015-06-30	EV	1	6	1.24088	0.11624	0.146675	2275.54	150.94	1536.69	101.93	926.36	632.4	103.9	221.03	NA	8	25°C	15.1845	0.10846	0	0	0	0	0	0	150.94	NA
3	motivated	2015-06-30	EV	1	5	1.09195	0.09643	0.106976	1598.49	106.03	1482.39	98.33	1300.02	600.38	29.94	60.46	NA	8	25°C	15.1845	0.10846	0	0	0	0	0	0	106.03	NA
3	motivated	2015-06-30	EV	1	2	1.15608	0.07765	0.091307	5454.64	361.81	4257.12	282.38	1658.02	704.24	92.56	206.2	NA	8	25°C	15.1845	0.10846	0	0	0	0	0	0	361.81	NA
3	motivated	2015-06-30	EV	1	4	1.27183	0.10428	0.134819	2493.95	165.43	1976.52	131.1	1547.35	675.67	58.17	185.63	NA	8	25°C	15.1845	0.10846	0	0	0	0	0	0	165.43	NA
3	motivated	2015-06-30	EV	1	3	1.23313	0.0971	0.121785	1997.93	132.52	1563.84	103.73	1067.3	669.75	49.03	164.38	NA	8	25°C	15.1845	0.10846	0	0	0	0	0	0	132.52	NA
3	motivated	2015-06-30	EV	1	1	1.21063	0.09654	0.118874	1757.97	116.61	1645.29	109.13	1392.36	612.95	45.76	128.88	NA	8	25°C	15.1845	0.10846	0	0	0	0	0	0	116.61	NA
3	motivated	2015-06-30	EV	2	5	1.28589	0.08534	0.111656	2538.83	168.4	2036.25	135.07	1344.46	649.25	75.22	184.68	NA	8	25°C	15.1844	0.10846	0	0	0	0	0	0	168.4	NA
3	motivated	2015-06-30	EV	2	3	1.2387	0.08554	0.107782	1892.76	125.55	1254.33	83.2	785.25	716.89	68.54	116.95	NA	8	25°C	15.1844	0.10846	0	0	0	0	0	0	125.55	NA
3	motivated	2015-06-30	EV	2	4	1.2184	0.08505	0.105397	2208.37	146.48	2095.98	139.03	1363.29	670.73	47.19	237.09	NA	8	25°C	15.1844	0.10846	0	0	0	0	0	0	146.48	NA
3	motivated	2015-06-30	EV	2	1	1.21135	0.09016	0.111129	2736.66	181.53	2009.1	133.27	1277.1	674.12	73.89	191.62	NA	8	25°C	15.1844	0.10846	0	0	0	0	0	0	181.53	NA
3	motivated	2015-06-30	EV	2	2	1.19912	0.09142	0.111503	2776.11	184.14	2470.65	163.88	2048.9	727.03	60.15	135.27	NA	8	25°C	15.1844	0.10846	0	0	0	0	0	0	184.14	NA
3	motivated	2015-06-30	EV	2	7	1.18664	0.08604	0.103858	1477.31	97.99	640.74	42.5	236.17	911.91	89.2	140.06	NA	8	25°C	15.1844	0.10846	0	0	0	0	0	0	97.99	NA
3	motivated	2015-06-30	EV	2	6	1.29517	0.10416	0.137291	3197.66	212.1	2438.07	161.72	1814.46	741.26	75.98	192.81	NA	8	25°C	15.1844	0.10846	0	0	0	0	0	0	212.1	NA
3	motivated	2015-06-30	EV	3	4	1.27465	0.11072	0.143535	2527.95	167.68	1949.37	129.3	1198.1	685.5	83.84	216.11	NA	8	25°C	15.1845	0.108461	0	0	0	0	0	0	167.68	NA
3	motivated	2015-06-30	EV	3	5	1.25944	0.10119	0.129615	2922.05	193.82	2090.55	138.67	1602.35	671.92	84.65	222.22	NA	8	25°C	15.1845	0.108461	0	0	0	0	0	0	193.82	NA
3	motivated	2015-06-30	EV	3	7	1.29189	0.106163	0.139591	2321.86	165.678	1791.9	127.86	1359.39	696.21	104.79	195.271	0	8	25°C	14.2084	0.108461	0	0	0	0	0	0	165.678	NA
3	motivated	2015-06-30	EV	3	8	1.19907	0.108091	0.126463	2629.76	177.313	2068.83	138.19	1716.69	650.48	51.5586	145.676	0	8	25°C	15.1845	0.108461	0	0	0	0	0	0	177.313	NA
3	motivated	2015-06-30	EV	3	6	1.08822	0.09496	0.105128	2043.92	135.58	1531.26	101.57	929.94	617.36	76.11	199.48	NA	8	25°C	15.1845	0.108461	0	0	0	0	0	0	135.58	NA
3	motivated	2015-07-03	EV	1	8	1.17891	0.10569	0.126827	1643.32	109	1345.5	89.25	923.46	671.24	91.53	155.77	NA	11	25°C	15.1843	0.10846	0	0	0	0	0	0	109	NA
3	motivated	2015-07-03	EV	2	5	1.40244	0.10667	0.152079	2300.16	152.57	1661.75	110.23	1237.94	782.28	51.37	98.44	NA	11	25°C	15.1846	0.108461	0	0	0	0	0	0	152.57	NA
3	motivated	2015-07-03	EV	2	4	1.32995	0.10421	0.140944	1139.37	75.58	465.75	30.89	277.31	716.23	44.49	99.07	NA	11	25°C	15.1846	0.108461	0	0	0	0	0	0	75.58	NA
3	motivated	2015-07-03	EV	2	2	1.26332	0.09509	0.122198	1624.21	107.74	1368.5	90.77	1164.06	676.68	50.62	150.19	NA	11	25°C	15.1846	0.108461	0	0	0	0	0	0	107.74	NA
3	motivated	2015-07-03	EV	3	6	1.21751	0.09528	0.117903	1918.23	127.24	1035	68.65	558.71	495.13	96.6	215.52	NA	11	25°C	15.1845	0.108461	0	0	0	0	0	0	127.24	NA
3	motivated	2015-07-03	EV	3	7	1.38812	0.10395	0.146776	1052.15	69.79	1000.5	66.36	895.01	775.37	55.8	161.52	NA	11	25°C	15.1845	0.108461	0	0	0	0	0	0	69.79	NA
3	motivated	2015-07-03	EV	3	2	1.35749	0.11069	0.152813	1864.36	123.66	1219	80.86	621.23	778.1	123.37	230.11	NA	11	25°C	15.1845	0.108461	0	0	0	0	0	0	123.66	NA
3	motivated	2015-07-03	EV	3	4	1.20508	0.11766	0.144229	200.58	13.3	109.25	7.25	96.61	532.37	18.04	23.49	NA	11	25°C	15.1845	0.108461	0	0	0	0	0	0	13.3	NA
3	motivated	2015-07-07	EV	1	4	1.21413	0.09983	0.12329	142.87	9.48	0	0	2.18	702.12	7.71	15.36	NA	15	25°C	15.1845	0.10846	0	0	0	0	0	0	9.48	NA
3	motivated	2015-07-07	EV	1	6	1.03182	0.0918	0.0963557	221.08	14.66	5.43	0.36	1.86	549.87	11.61	13.31	NA	15	25°C	15.1845	0.10846	0	0	0	0	0	0	14.66	NA
3	motivated	2015-07-07	EV	2	1	1.3254	0.10756	0.145012	193.53	12.84	16.29	1.08	10.94	472.02	30.88	36.62	NA	15	25°C	15.1843	0.108459	0	0	0	0	0	0	12.84	NA
3	motivated	2015-07-07	EV	3	4	0.96211	0.08402	0.0822128	377.09	25.01	179.19	11.89	152.22	565.06	97.37	109.89	NA	15	25°C	15.1845	0.10846	0	0	0	0	0	0	25.01	NA
3	motivated	2015-07-07	EV	3	1	1.24638	0.08714	0.110481	329.9	21.88	10.86	0.72	7.22	493.19	3.67	5.42	NA	15	25°C	15.1845	0.10846	0	0	0	0	0	0	21.88	NA
3	motivated	2015-07-07	EV	3	2	1.13724	0.08496	0.0982712	434.71	28.83	27.15	1.8	2.15	537.3	3.07	9.92	NA	15	25°C	15.1845	0.10846	0	0	0	0	0	0	28.83	NA
3	thrashing	2015-06-26	EV	1	3	1.15359	0.08913	0.104587	14157.3	315.54	3107.75	69.27	543.77	740.41	84.81	182.11	0.768349	4	25°C	44.9337	0.0666672	0	0	0	0	0	0	NA	NA
3	thrashing	2015-06-26	EV	1	4	1.15692	0.09401	0.110603	20735.6	462.16	4161.75	92.76	2453.72	787.1	91.77	162.14	0.924337	4	25°C	44.9337	0.0666672	0	0	0	0	0	0	NA	NA
3	thrashing	2015-06-26	EV	1	5	1.07683	0.09149	0.100152	9834.57	480.52	2991.5	146.16	1181.41	605.42	82.37	188.49	0.958029	4	25°C	20.5335	0.0666672	0	0	0	0	0	0	NA	NA
3	thrashing	2015-06-26	EV	1	1	1.19964	0.0911	0.111211	28249	629.62	7238.5	161.33	1790.79	662.41	103.21	197.24	1.22894	4	25°C	44.9337	0.0666672	0	0	0	0	0	0	NA	NA
3	thrashing	2015-06-26	EV	2	8	1.14409	0.0956176	0.111338	14982.7	583.699	5564.5	216.804	2804.55	696.66	79.6541	177.314	0.93742	4	25°C	25.8002	0.0666672	0	0	0	0	0	0	NA	NA
3	thrashing	2015-06-26	EV	2	10	1.12743	0.103725	0.118977	10579.8	699.115	1612	106.524	1532.12	531.332	96.8185	242.779	1.37103	4	25°C	15.2668	0.0666672	0	0	0	0	0	0	NA	NA
3	thrashing	2015-06-26	EV	2	3	1.1511	0.09092	0.10647	11302.3	253.79	4324.5	97.11	1208.28	666.54	101.21	189.13	0.486551	4	25°C	44.6004	0.0666672	0	0	0	0	0	0	NA	NA
3	thrashing	2015-06-26	EV	2	2	1.17127	0.09124	0.108702	3258.78	72.63	162.75	3.63	149.68	660.55	56.9	83.11	NA	4	25°C	44.9337	0.0666672	0	0	0	0	0	0	NA	NA
3	thrashing	2015-06-26	EV	2	5	1.14293	0.09332	0.108471	15595.6	372.51	3410	81.45	602.64	710.71	95.18	203.96	1.05372	4	25°C	41.9337	0.0666672	0	0	0	0	0	0	NA	NA
3	thrashing	2015-06-26	EV	3	1	1.14259	0.0868	0.100867	13102.4	291.6	3813	84.86	713.46	767.22	87.53	156.93	0.623041	4	25°C	45	0.0666667	0	0	0	0	0	0	NA	NA
3	thrashing	2015-06-26	EV	3	3	1.09803	0.0929785	0.10387	9950.38	421.733	2890.75	122.439	1771.98	591.742	111.082	220.514	0.805642	4	25°C	23.7333	0.0666667	0	0	0	0	0	0	NA	NA
3	thrashing	2015-06-26	EV	3	4	1.15184	0.0981594	0.115003	13692.8	361.615	3619.25	95.5759	2433.96	662.778	101.48	200.084	0.749329	4	25°C	38	0.0666667	0	0	0	0	0	0	NA	NA
3	thrashing	2015-06-30	EV	1	3	1.1502	0.07955	0.0930718	3064.47	95.17	522.2	16.22	610.84	540.21	50.08	110.52	0.645161	8	25°C	32.267	0.0666674	0	0	0	0	0	0	NA	NA
3	thrashing	2015-06-30	EV	2	3	1.19097	0.0786628	0.0953129	17373	422.357	4841.54	117.717	2191.05	671.357	112.568	214.56	0.590885	8	25°C	41.2663	0.0666661	0	0	0	0	0	0	NA	NA
3	thrashing	2015-06-30	EV	2	4	1.14973	0.07175	0.0839044	8272.42	184.1	1738.18	38.68	562.26	648.58	103.7	175.04	0.270376	8	25°C	44.9996	0.0666661	0	0	0	0	0	0	NA	NA
3	thrashing	2015-07-03	EV	1	2	1.18708	0.08644	0.104392	2178.9	114.68	841.38	44.28	1332.73	653.69	55.41	122.91	NA	11	25°C	19.0668	0.0666671	0	0	0	0	0	0	NA	NA
3	thrashing	2015-07-03	EV	1	4	1.14078	0.0853146	0.0990951	8969.77	200.744	3297.3	73.8067	2664.28	639.555	82.8232	153.199	0.256584	11	25°C	44.8003	0.0666671	0	0	0	0	0	0	NA	NA
3	thrashing	2015-07-03	EV	1	3	1.18923	0.08045	0.0973267	7438.98	165.8	2327.06	51.87	1855.93	752.73	73.21	164.5	0.260762	11	25°C	44.9336	0.0666671	0	0	0	0	0	0	NA	NA
3	thrashing	2015-07-07	EV	1	3	1.21932	0.08807	0.109234	1693.9	37.75	48.82	1.09	33.12	666.9	41.11	68.75	NA	15	25°C	44.9337	0.0666672	0	0	0	0	0	0	NA	NA
3	thrashing	2015-07-07	EV	1	6	1.32123	0.09421	0.126624	3271.63	72.92	68.45	1.53	52.21	805.37	44.82	48.37	NA	15	25°C	44.9337	0.0666672	0	0	0	0	0	0	NA	NA
3	thrashing	2015-07-07	EV	1	1	1.2049	0.09832	0.120508	3881.07	86.5	640.67	14.28	212.67	800.12	99.84	153.06	0.130058	15	25°C	44.9337	0.0666672	0	0	0	0	0	0	NA	NA
3	thrashing	2015-07-07	EV	1	7	1.19009	0.09168	0.110991	1580.26	35.22	54.5	1.21	65.75	868.58	55.93	59.63	NA	15	25°C	44.9337	0.0666672	0	0	0	0	0	0	NA	NA
3	thrashing	2015-07-07	EV	1	4	1.19928	0.08867	0.108169	1864.18	41.55	68.18	1.52	54.79	921.15	54.41	70.75	NA	15	25°C	44.9337	0.0666672	0	0	0	0	0	0	NA	NA
3	thrashing	2015-07-07	EV	1	8	1.0248	0.09228	0.096198	1310.2	29.2	12.42	0.28	18.55	457.94	5.04	6.92	NA	15	25°C	44.9337	0.0666672	0	0	0	0	0	0	NA	NA
3	thrashing	2015-07-07	EV	1	9	1.26157	0.09241	0.118587	1753.42	39.08	61.91	1.38	48.41	482.22	76.85	90.91	NA	15	25°C	44.9337	0.0666672	0	0	0	0	0	0	NA	NA
3	thrashing	2015-07-07	EV	2	4	1.1275	0.09079	0.104126	1914.32	42.67	73.6	1.64	63.08	510.56	35.66	39.82	NA	15	25°C	44.9337	0.0666672	0	0	0	0	0	0	NA	NA
3	thrashing	2015-07-07	EV	2	7	1.1983	0.08771	0.106909	1781.31	39.7	33.52	0.75	51.31	944.46	74.26	79.85	NA	15	25°C	44.9337	0.0666672	0	0	0	0	0	0	NA	NA
3	thrashing	2015-07-07	EV	2	11	1.1798	0.11049	0.132599	10209.7	227.56	108.32	2.41	32.82	443.88	78.25	90.41	NA	15	25°C	44.9337	0.0666672	0	0	0	0	0	0	NA	NA
3	thrashing	2015-07-07	EV	2	6	1.28456	0.09807	0.128143	1966.58	43.83	48.58	1.08	38.59	1016.36	56.77	60.78	NA	15	25°C	44.9337	0.0666672	0	0	0	0	0	0	NA	NA
3	thrashing	2015-07-07	EV	2	3	1.08813	0.08932	0.0988719	2602.02	57.99	27.1	0.6	44.22	305.67	43.36	45.32	NA	15	25°C	44.9337	0.0666672	0	0	0	0	0	0	NA	NA
3	thrashing	2015-07-07	EV	2	1	0.99339	0.08233	0.0831958	1246.64	27.79	47.07	1.05	34.89	486.33	12.28	14.62	NA	15	25°C	44.9337	0.0666672	0	0	0	0	0	0	NA	NA
3	thrashing	2015-07-07	EV	2	9	1.25457	0.09282	0.118451	1365.74	30.44	11.7	0.26	4.24	634.75	21.57	23.2	NA	15	25°C	44.9337	0.0666672	0	0	0	0	0	0	NA	NA
3	thrashing	2015-07-07	EV	2	5	1.27434	0.09079	0.11769	4790.25	106.77	59.51	1.33	13.64	447.33	43.82	50.46	NA	15	25°C	44.9337	0.0666672	0	0	0	0	0	0	NA	NA
3	thrashing	2015-07-07	EV	2	8	0.97583	0.08898	0.0883215	1433.53	31.95	49.35	1.1	49.12	640.95	167.52	170.88	NA	15	25°C	44.9337	0.0666672	0	0	0	0	0	0	NA	NA
3	thrashing	2015-07-07	EV	2	2	1.35673	0.09065	0.125105	3134.28	69.86	42.53	0.95	21.75	596.77	18.24	36.49	0.0571066	15	25°C	44.9337	0.0666672	0	0	0	0	0	0	NA	NA
3	thrashing	2015-07-07	EV	2	10	0.99294	0.09563	0.0965882	943.31	21.02	22.81	0.51	14.68	662.58	53.38	55.8	NA	15	25°C	44.9337	0.0666672	0	0	0	0	0	0	NA	NA
3	thrashing	2015-07-07	EV	3	5	1.1872	0.08311	0.100368	1701.78	37.93	24.68	0.55	11.65	735.95	1.56	4.59	NA	15	25°C	44.9334	0.0666668	0	0	0	0	0	0	NA	NA
3	thrashing	2015-07-07	EV	3	4	1.33505	0.09997	0.135769	4481.81	99.89	35.9	0.8	16.65	1099.39	46.42	50.13	NA	15	25°C	44.9334	0.0666668	0	0	0	0	0	0	NA	NA
3	thrashing	2015-07-07	EV	3	2	1.23133	0.09314	0.116664	5330.97	150.03	91.33	2.57	15.17	617.59	35.39	67.52	0.268595	15	25°C	35.6001	0.0666668	0	0	0	0	0	0	NA	NA
3	thrashing	2015-07-07	EV	3	1	1.18005	0.08926	0.107144	4161.96	92.76	610.34	13.6	51.28	727.56	105.55	164.8	0.127551	15	25°C	44.9334	0.0666668	0	0	0	0	0	0	NA	NA
3	unmotivated	2015-06-26	EV	1	5	1.0976	0.0913121	0.102109	12157.6	295.447	11566.6	280.232	7441.14	734.695	70.7152	137.512	0	4	25°C	41.4315	0.10846	0	0	0	0	0	0	NA	295.447
3	unmotivated	2015-06-26	EV	1	2	1.1564	0.106067	0.124755	8069.86	190.179	5761.65	135.724	1736.85	636.774	119.881	213.274	0	4	25°C	42.6246	0.10846	0	0	0	0	0	0	NA	190.179
3	unmotivated	2015-06-26	EV	1	1	1.1334	0.11803	0.136065	7860.69	176.34	908.88	20.39	224.85	701.61	103.11	217.33	NA	4	25°C	44.6853	0.10846	0	0	0	0	0	0	NA	176.34
3	unmotivated	2015-06-26	EV	1	3	1.07914	0.09927	0.10897	10972	246.14	5539.84	124.28	1386.58	657.66	75.89	200.62	NA	4	25°C	44.6853	0.10846	0	0	0	0	0	0	NA	246.14
3	unmotivated	2015-06-26	EV	1	6	1.17316	0.10684	0.12746	6542.56	146.77	2120.72	47.57	1249.27	694.27	82.87	204.13	NA	4	25°C	44.6853	0.10846	0	0	0	0	0	0	NA	146.77
3	unmotivated	2015-06-26	EV	1	8	1.1605	0.1013	0.119574	7202.07	210.8	5404.59	158.19	3504.45	664.1	95.46	224.04	NA	4	25°C	34.2732	0.10846	0	0	0	0	0	0	NA	210.8
3	unmotivated	2015-06-26	EV	2	3	1.12142	0.0817218	0.0932011	8481.03	191.245	5182.78	116.983	4041	669.229	81.9937	182.966	0	4	25°C	44.5765	0.108459	0	0	0	0	0	0	NA	191.245
3	unmotivated	2015-06-26	EV	2	4	1.07986	0.07635	0.0838146	10662.5	251.43	5166.55	121.83	3872.31	674.81	68.94	199	NA	4	25°C	42.5158	0.108459	0	0	0	0	0	0	NA	251.43
3	unmotivated	2015-06-26	EV	3	7	1.04619	0.08321	0.0885181	5296.41	118.81	2964.68	66.51	1862.23	582.08	72.03	133.05	NA	4	25°C	44.6858	0.108461	0	0	0	0	0	0	NA	118.81
3	unmotivated	2015-06-26	EV	3	5	1.09545	0.08377	0.0936374	10005.4	224.45	3992.58	89.57	1926.11	624.28	57.78	165.02	NA	4	25°C	44.6858	0.108461	0	0	0	0	0	0	NA	224.45
3	unmotivated	2015-06-26	EV	3	2	1.04797	0.084856	0.0904285	13591.1	314.852	7065.46	163.736	3625.42	630.131	89.9497	199.012	0	4	25°C	43.4928	0.108461	0	0	0	0	0	0	NA	314.852
3	unmotivated	2015-06-26	EV	3	8	1.11134	0.0856797	0.0968268	10280	248.12	5913.13	142.716	4176.11	670.383	92.1785	199.787	0	4	25°C	41.5405	0.108461	0	0	0	0	0	0	NA	248.12
3	unmotivated	2015-06-30	EV	1	3	1.23857	0.09714	0.122373	2188.29	49.09	1162.02	26.07	988.35	638.52	72.77	127.52	NA	8	25°C	44.6853	0.108459	0	0	0	0	0	0	NA	49.09
3	unmotivated	2015-06-30	EV	1	6	1.1723	0.08448	0.100761	4570.18	105.08	3866.16	88.89	3346.24	624.86	41.78	147.58	NA	8	25°C	43.6007	0.108459	0	0	0	0	0	0	NA	105.08
3	unmotivated	2015-06-30	EV	1	7	1.0683	0.07614	0.0827479	3736.68	85.92	3334.02	76.66	3033.23	599.79	34.34	93.61	NA	8	25°C	43.6007	0.108459	0	0	0	0	0	0	NA	85.92
3	unmotivated	2015-06-30	EV	1	5	1.24774	0.09936	0.126113	1429.64	32.07	646.17	14.5	581.63	643.79	66.03	108.9	NA	8	25°C	44.6853	0.108459	0	0	0	0	0	0	NA	32.07
3	unmotivated	2015-06-30	EV	1	2	1.19196	0.10227	0.12398	1665.01	37.35	950.25	21.32	786.49	597.62	47.92	89.98	NA	8	25°C	44.6853	0.108459	0	0	0	0	0	0	NA	37.35
3	unmotivated	2015-06-30	EV	1	8	1.16948	0.10684	0.12697	5350.86	126.18	2649.84	62.48	1937.79	630.66	85.65	181.71	NA	8	25°C	42.5161	0.108459	0	0	0	0	0	0	NA	126.18
3	unmotivated	2015-06-30	EV	2	3	1.2269	0.08261	0.103105	2063.99	46.3	1259.76	28.26	1172.08	724.33	37.23	93.12	NA	8	25°C	44.6858	0.108461	0	0	0	0	0	0	NA	46.3
3	unmotivated	2015-06-30	EV	2	2	1.24615	0.08533	0.108147	1886.42	42.32	895.95	20.1	781.09	668.64	56.38	96.49	NA	8	25°C	44.6858	0.108461	0	0	0	0	0	0	NA	42.32
3	unmotivated	2015-06-30	EV	2	5	1.21949	0.0937515	0.1164	3459.37	81.2507	1525.83	35.8502	1158.63	643.397	66.4494	124.994	0	8	25°C	42.842	0.108461	0	0	0	0	0	0	NA	81.2507
3	unmotivated	2015-06-30	EV	2	4	1.21878	0.07608	0.0943133	4090.45	91.76	2481.51	55.67	1951.02	703.99	53.39	177.58	NA	8	25°C	44.6858	0.108461	0	0	0	0	0	0	NA	91.76
3	unmotivated	2015-06-30	EV	3	1	1.23509	0.1034	0.129901	3014.93	67.63	771.06	17.3	73.26	700.89	89.97	183.47	NA	8	25°C	44.6854	0.10846	0	0	0	0	0	0	NA	67.63
3	unmotivated	2015-06-30	EV	3	4	1.21526	0.09434	0.116643	1908.51	42.81	771.06	17.3	715.02	639.85	56.31	114.04	NA	8	25°C	44.6854	0.10846	0	0	0	0	0	0	NA	42.81
3	unmotivated	2015-06-30	EV	3	5	1.24752	0.08923	0.113238	3189.01	71.54	624.45	14.01	74.37	657.61	80.63	178.58	NA	8	25°C	44.6854	0.10846	0	0	0	0	0	0	NA	71.54
3	unmotivated	2015-06-30	EV	3	6	1.08221	0.09951	0.109544	2341.23	52.52	1623.57	36.42	1472.31	543.66	37.27	107.84	NA	8	25°C	44.6854	0.10846	0	0	0	0	0	0	NA	52.52
3	unmotivated	2015-06-30	EV	3	7	1.21445	0.09403	0.115984	3975.92	89.19	1254.33	28.14	718.21	621.05	98.71	216.82	NA	8	25°C	44.6854	0.10846	0	0	0	0	0	0	NA	89.19
3	unmotivated	2015-06-30	EV	3	3	1.23409	0.09755	0.122466	2398.79	53.81	1075.14	24.12	993.44	666.7	56.3	99.94	NA	8	25°C	44.6854	0.10846	0	0	0	0	0	0	NA	53.81
3	unmotivated	2015-06-30	EV	3	8	1.29402	0.09035	0.118928	2169.6	48.67	624.45	14.01	258.34	786.01	63.09	147.62	NA	8	25°C	44.6854	0.10846	0	0	0	0	0	0	NA	48.67
3	unmotivated	2015-07-03	EV	1	5	1.34997	0.11603	0.159327	2820.88	63.28	1477.75	33.15	1227.11	745.68	35.26	94.25	NA	11	25°C	44.6853	0.10846	0	0	0	0	0	0	NA	63.28
3	unmotivated	2015-07-03	EV	2	1	1.28496	0.10042	0.131256	3142.72	70.5	2530	56.76	2287.4	681.99	46.99	110.38	NA	11	25°C	44.6853	0.108459	0	0	0	0	0	0	NA	70.5
3	unmotivated	2015-07-03	EV	2	3	1.33919	0.10927	0.148866	4736.05	106.24	4416	99.06	3932.5	739.12	49.15	112.62	NA	11	25°C	44.6853	0.108459	0	0	0	0	0	0	NA	106.24
3	unmotivated	2015-07-03	EV	3	5	1.20649	0.10042	0.123235	2551.41	57.24	920	20.64	367.42	731.02	97.22	205	NA	11	25°C	44.6855	0.10846	0	0	0	0	0	0	NA	57.24
3	unmotivated	2015-07-03	EV	3	3	1.37394	0.10751	0.150215	2818.11	63.22	1667.5	37.41	1436.85	744.52	44.09	158.07	NA	11	25°C	44.6855	0.10846	0	0	0	0	0	0	NA	63.22
3	unmotivated	2015-07-03	EV	3	6	1.41189	0.10773	0.154703	1384.45	31.06	1196	26.83	1147.3	741.85	37.67	87.07	NA	11	25°C	44.6855	0.10846	0	0	0	0	0	0	NA	31.06
3	unmotivated	2015-07-03	EV	3	7	1.30935	0.10175	0.135514	3413	87.17	3007.25	76.81	2700.08	670.25	39.06	97.07	NA	11	25°C	39.2625	0.10846	0	0	0	0	0	0	NA	87.17
3	unmotivated	2015-07-07	EV	1	5	1.03182	0.09177	0.0963223	530.19	11.89	5.43	0.12	4.53	548.78	11.48	13.79	NA	15	25°C	44.6855	0.10846	0	0	0	0	0	0	NA	11.89
3	unmotivated	2015-07-07	EV	1	3	1.25145	0.09852	0.125405	602.35	13.51	38.01	0.85	4.43	706.78	6.97	14.79	NA	15	25°C	44.6855	0.10846	0	0	0	0	0	0	NA	13.51
3	unmotivated	2015-07-07	EV	1	1	0.97193	0.10647	0.105263	540.78	12.13	21.72	0.49	9.26	596.73	42.65	49.49	NA	15	25°C	44.6855	0.10846	0	0	0	0	0	0	NA	12.13
3	unmotivated	2015-07-07	EV	2	2	1.27695	0.08433	0.109527	2302.42	51.65	526.71	11.82	479.42	670.84	38.55	103.49	NA	15	25°C	44.6853	0.108459	0	0	0	0	0	0	NA	51.65
3	unmotivated	2015-07-07	EV	2	1	1.35341	0.10618	0.146183	711.85	15.97	48.87	1.1	43.06	854.72	25.74	33.63	NA	15	25°C	44.6853	0.108459	0	0	0	0	0	0	NA	15.97
3	unmotivated	2015-07-07	EV	3	2	1.12688	0.08501	0.0974333	1385.99	31.09	38.01	0.85	3.3	466.82	5.01	11.12	NA	15	25°C	44.6855	0.10846	0	0	0	0	0	0	NA	31.09
3	unmotivated	2015-07-07	EV	3	1	1.24557	0.08709	0.110347	762.22	17.1	10.86	0.24	4.78	501.38	3.74	5.4	NA	15	25°C	44.6855	0.10846	0	0	0	0	0	0	NA	17.1
3	unmotivated	2015-07-07	EV	3	4	0.9592	0.08288	0.0808656	961.53	21.57	260.64	5.85	252.55	502.99	94.15	127.52	NA	15	25°C	44.6855	0.10846	0	0	0	0	0	0	NA	21.57
4	motivated	2015-06-29	EV	1	5	1.19292	0.09594	0.116421	1732.24	114.9	904.82	60.02	624.38	635.46	111.58	172.23	NA	7	15Â°C	15.1845	0.10846	0	0	0	0	0	0	114.9	NA
4	motivated	2015-06-29	EV	1	6	1.22524	0.0986	0.122899	1408.54	93.43	983.5	65.24	528.65	717.26	102.05	207.23	NA	7	15Â°C	15.1845	0.10846	0	0	0	0	0	0	93.43	NA
4	motivated	2015-06-29	EV	1	2	1.25306	0.09647	0.12296	2527.54	167.65	1253.26	83.13	1169.49	730.62	105.48	233.5	NA	7	15Â°C	15.1845	0.10846	0	0	0	0	0	0	167.65	NA
4	motivated	2015-06-29	EV	1	1	1.17047	0.10113	0.120406	2007.53	133.16	966.64	64.12	642.36	734.66	70.41	167.76	NA	7	15Â°C	15.1845	0.10846	0	0	0	0	0	0	133.16	NA
4	motivated	2015-06-29	EV	1	4	1.20788	0.0923	0.113412	1797.97	119.26	1449.96	96.18	920.31	600.55	92.94	190.67	NA	7	15Â°C	15.1845	0.10846	0	0	0	0	0	0	119.26	NA
4	motivated	2015-06-29	EV	2	9	1.24652	0.0822248	0.10423	5415.61	233.367	2916.78	125.701	1677.75	781.537	98.1063	209.276	0	7	15Â°C	23.4274	0.10846	0	0	0	0	0	0	233.367	NA
4	motivated	2015-06-29	EV	2	2	1.16338	0.08537	0.101014	3376.84	223.99	1326.32	87.98	669.75	683.17	112.52	203.73	NA	7	15Â°C	15.1844	0.10846	0	0	0	0	0	0	223.99	NA
4	motivated	2015-06-29	EV	2	8	1.14751	0.08057	0.0939574	3228.65	214.16	1635.42	108.48	1136.82	639.27	77.45	184.67	NA	7	15Â°C	15.1844	0.10846	0	0	0	0	0	0	214.16	NA
4	motivated	2015-06-29	EV	3	5	1.25911	0.09161	0.117341	2492.78	165.35	1244.78	82.57	968.66	715.8	92.32	208.5	NA	7	15Â°C	15.1846	0.108462	0	0	0	0	0	0	165.35	NA
4	motivated	2015-06-29	EV	3	4	1.27908	0.08624	0.112187	3882.03	257.5	2455.3	162.86	2070.23	745.94	128.19	250.86	NA	7	15Â°C	15.1846	0.108462	0	0	0	0	0	0	257.5	NA
4	motivated	2015-06-29	EV	3	8	1.27463	0.0887579	0.115643	3484.37	238.079	2894.97	197.653	1956.63	806.374	88.2279	190.62	0	7	15Â°C	14.8592	0.108462	0	0	0	0	0	0	238.079	NA
4	motivated	2015-06-29	EV	3	6	1.27782	0.09264	0.120409	3493.72	231.74	2403.91	159.45	1592.28	772.82	135.06	231.11	NA	7	15Â°C	15.1846	0.108462	0	0	0	0	0	0	231.74	NA
4	motivated	2015-06-29	EV	3	7	1.29204	0.0857	0.112616	4102.51	272.12	2723.67	180.66	2393.32	801.8	103.59	249.44	NA	7	15Â°C	15.1846	0.108462	0	0	0	0	0	0	272.12	NA
4	motivated	2015-06-29	EV	3	1	1.2195	0.09475	0.117536	3661.19	242.85	1747.26	115.9	956.35	716.34	113.56	242.76	NA	7	15Â°C	15.1846	0.108462	0	0	0	0	0	0	242.85	NA
4	motivated	2015-06-29	EV	3	2	1.28622	0.10107	0.132225	3449.99	228.84	1838.62	121.96	1900.5	736.91	108.15	258.06	NA	7	15Â°C	15.1846	0.108462	0	0	0	0	0	0	228.84	NA
4	motivated	2015-07-06	EV	1	1	1.36992	0.10808	0.150569	1028.83	68.24	441.61	29.29	135.76	541.77	131.95	184.71	NA	14	15Â°C	15.1845	0.10846	0	0	0	0	0	0	68.24	NA
4	motivated	2015-07-06	EV	1	3	1.34151	0.09138	0.124711	1695.83	112.49	1056.51	70.08	392.17	791.27	110.76	251.56	NA	14	15Â°C	15.1845	0.10846	0	0	0	0	0	0	112.49	NA
4	motivated	2015-07-06	EV	1	4	1.40291	0.09478	0.135237	2833.37	187.94	1162.72	77.12	1045.3	910.11	97.3	228.86	NA	14	15Â°C	15.1845	0.10846	0	0	0	0	0	0	187.94	NA
4	motivated	2015-07-06	EV	1	5	1.47879	0.10256	0.154282	3230.64	214.29	3191.89	211.72	2729.41	965.15	90.34	171.17	NA	14	15Â°C	15.1845	0.10846	0	0	0	0	0	0	214.29	NA
4	motivated	2015-07-06	EV	2	6	1.21028	0.09524	0.117233	459.11	30.45	139.75	9.27	103.97	538.15	55.63	82.29	NA	14	15Â°C	15.1846	0.108461	0	0	0	0	0	0	30.45	NA
4	motivated	2015-07-06	EV	2	7	1.18717	0.09067	0.109444	392.4	26.03	55.9	3.71	38.27	506.45	129.89	141.19	NA	14	15Â°C	15.1846	0.108461	0	0	0	0	0	0	26.03	NA
4	motivated	2015-07-06	EV	2	1	1.32368	0.10813	0.145576	1937.21	128.5	1118	74.16	636.99	666.36	138.36	219.18	NA	14	15Â°C	15.1846	0.108461	0	0	0	0	0	0	128.5	NA
4	motivated	2015-07-06	EV	2	4	1.32203	0.114718	0.152976	2046.23	144.189	1207.44	84.8722	1010.12	602.899	119.718	185.21	0	14	15Â°C	14.5338	0.108461	0	0	0	0	0	0	144.189	NA
4	motivated	2015-07-06	EV	2	5	1.37912	0.10037	0.140766	1781.91	118.2	888.81	58.96	395.34	730.88	144.01	261.39	NA	14	15Â°C	15.1846	0.108461	0	0	0	0	0	0	118.2	NA
4	motivated	2015-07-06	EV	3	5	1.28843	0.08488	0.111246	1767.3	117.23	1302.47	86.39	1114.32	741.83	53.16	144.7	NA	14	15Â°C	15.1845	0.108461	0	0	0	0	0	0	117.23	NA
4	motivated	2015-07-06	EV	3	6	1.32744	0.08428	0.113824	3561.06	236.21	1732.9	114.94	1283.8	713.23	122.85	257.73	NA	14	15Â°C	15.1845	0.108461	0	0	0	0	0	0	236.21	NA
4	motivated	2015-07-06	EV	3	10	1.29339	0.08717	0.114424	4232.63	280.75	3985.67	264.37	3250.14	849.44	76.74	165.75	NA	14	15Â°C	15.1845	0.108461	0	0	0	0	0	0	280.75	NA
4	motivated	2015-07-06	EV	3	11	1.24104	0.0928	0.117145	1714.26	113.71	1431.04	94.92	958.86	650.81	100.21	195.68	NA	14	15Â°C	15.1845	0.108461	0	0	0	0	0	0	113.71	NA
4	motivated	2015-07-06	EV	3	7	1.37821	0.08569	0.120127	3960.16	262.68	2459.6	163.15	2048.66	801.13	119.6	264.47	NA	14	15Â°C	15.1845	0.108461	0	0	0	0	0	0	262.68	NA
4	motivated	2015-07-13	EV	1	5	0.99732	0.10491	0.106429	366.49	24.31	21.64	1.44	2.13	520.43	22.93	27.6	NA	21	15Â°C	15.1845	0.10846	0	0	0	0	0	0	24.31	NA
4	motivated	2015-07-13	EV	1	4	1.02016	0.1017	0.105535	427.39	28.35	97.38	6.46	58.23	493.15	36.8	67.8	NA	21	15Â°C	15.1845	0.10846	0	0	0	0	0	0	28.35	NA
4	motivated	2015-07-13	EV	1	3	0.91367	0.0938	0.0871721	395.71	26.25	27.05	1.79	14.27	498.1	65.02	71.52	NA	21	15Â°C	15.1845	0.10846	0	0	0	0	0	0	26.25	NA
4	motivated	2015-07-13	EV	2	3	1.13636	0.09332	0.107815	1296.49	86	1173.97	77.87	863.71	591.78	78.85	153.48	NA	21	15Â°C	15.1845	0.10846	0	0	0	0	0	0	86	NA
4	motivated	2015-07-13	EV	2	4	1.129	0.11131	0.127779	429.58	28.49	37.87	2.51	7.06	591.21	18.9	29.58	NA	21	15Â°C	15.1845	0.10846	0	0	0	0	0	0	28.49	NA
4	motivated	2015-07-13	EV	2	7	1.22355	0.0841	0.10466	855.23	56.73	346.24	22.97	109.21	713.79	92.56	147.79	NA	21	15Â°C	15.1845	0.10846	0	0	0	0	0	0	56.73	NA
4	motivated	2015-07-13	EV	2	1	1.32905	0.08837	0.11945	2767.17	183.55	1314.63	87.2	257.37	770.38	108.39	245.53	NA	21	15Â°C	15.1845	0.10846	0	0	0	0	0	0	183.55	NA
4	motivated	2015-07-13	EV	3	1	1.12024	0.07858	0.0895316	1092.3	72.45	908.88	60.29	761.13	715.75	54.38	143.11	NA	21	15Â°C	15.1844	0.10846	0	0	0	0	0	0	72.45	NA
4	motivated	2015-07-13	EV	3	5	1.16068	0.08328	0.0982878	1777.85	117.93	1406.6	93.3	1084.13	636.45	83.29	161.79	NA	21	15Â°C	15.1844	0.10846	0	0	0	0	0	0	117.93	NA
4	motivated	2015-07-13	EV	3	2	1.26964	0.09069	0.117066	1951.6	129.45	1038.72	68.9	958.74	719.35	35.16	72.88	NA	21	15Â°C	15.1844	0.10846	0	0	0	0	0	0	129.45	NA
4	motivated	2015-07-13	EV	4	1	1.18366	0.10829	0.129212	2806.54	186.16	1595.95	105.86	1069.14	806.98	91.74	241.43	NA	21	15Â°C	15.1846	0.108461	0	0	0	0	0	0	186.16	NA
4	motivated	2015-07-17	EV	1	1	1.35505	0.10763	0.148335	858.63	56.95	753.25	49.96	701.45	668.05	72.9	105.58	NA	25	15Â°C	15.1845	0.10846	0	0	0	0	0	0	56.95	NA
4	motivated	2015-07-17	EV	2	2	0.99112	0.11179	0.112713	646.08	42.85	51.75	3.43	19.48	509.65	36.32	56.31	NA	25	15Â°C	15.1845	0.10846	0	0	0	0	0	0	42.85	NA
4	motivated	2015-07-17	EV	2	5	1.04175	0.1163	0.123225	311.74	20.68	23	1.53	3.87	423.81	34.93	39.28	NA	25	15Â°C	15.1845	0.10846	0	0	0	0	0	0	20.68	NA
4	thrashing	2015-06-29	EV	1	1	1.21278	0.0969538	0.119613	13392.4	678.937	6780.47	343.735	4794.32	709.747	105.463	204.768	0.962068	7	15Â°C	19.8666	0.0666665	0	0	0	0	0	0	NA	NA
4	thrashing	2015-06-29	EV	1	5	1.28503	0.09922	0.129698	16575	418.56	6592.52	166.48	3215.07	703.68	119.74	220.96	0.558076	7	15Â°C	39.6666	0.0666665	0	0	0	0	0	0	NA	NA
4	thrashing	2015-06-29	EV	1	11	1.12708	0.10265	0.117727	3217.75	113.84	1433.72	50.72	1359.86	531.7	46.69	147.52	0.244807	7	15Â°C	28.3333	0.0666665	0	0	0	0	0	0	NA	NA
4	thrashing	2015-06-29	EV	1	10	1.2213	0.09775	0.121439	19665.9	642.68	8510.35	278.12	3374.16	645.93	103.99	207.67	0.975177	7	15Â°C	30.6666	0.0666665	0	0	0	0	0	0	NA	NA
4	thrashing	2015-06-29	EV	1	8	1.26355	0.10251	0.131771	7945.58	451.45	2009.99	114.2	1230.49	822.8	117.4	220.83	0.72479	7	15Â°C	17.6666	0.0666665	0	0	0	0	0	0	NA	NA
4	thrashing	2015-06-29	EV	1	7	1.12888	0.09194	0.105581	15611.7	469.29	8491.86	255.27	4353.91	570.16	99.67	199.97	0.859375	7	15Â°C	33.3332	0.0666665	0	0	0	0	0	0	NA	NA
4	thrashing	2015-06-29	EV	1	2	1.12346	0.08958	0.102379	15746.9	456.87	5255.35	152.48	2072.44	625.7	97.93	215.44	0.681818	7	15Â°C	34.5332	0.0666665	0	0	0	0	0	0	NA	NA
4	thrashing	2015-06-29	EV	2	3	1.1325	0.0911453	0.105023	23572.2	610.654	9960.13	258.033	3857.55	681.099	96.4392	193.328	1.27981	7	15Â°C	38.8004	0.0666673	0	0	0	0	0	0	NA	NA
4	thrashing	2015-06-29	EV	2	4	1.17895	0.0940333	0.112775	25284.7	835.428	10092.7	333.472	1817.25	725.944	89.5714	189.154	1.411	7	15Â°C	30.4003	0.0666673	0	0	0	0	0	0	NA	NA
4	thrashing	2015-06-29	EV	2	2	1.1834	0.09215	0.110941	12130.3	422.17	5173.54	180.05	2478.69	648.14	97.98	184.72	0.748175	7	15Â°C	28.8003	0.0666673	0	0	0	0	0	0	NA	NA
4	thrashing	2015-06-29	EV	3	4	1.25673	0.103391	0.132196	17024.6	596.657	9617.37	337.066	4791.61	757.442	115.528	205.962	0.906339	7	15Â°C	28.7334	0.0666668	0	0	0	0	0	0	NA	NA
4	thrashing	2015-06-29	EV	4	3	1.21079	0.0981532	0.120927	28280.4	638.858	12839.1	290.043	4226.22	651.041	92.2303	187.903	1.22925	7	15Â°C	44.4002	0.066667	0	0	0	0	0	0	NA	NA
4	thrashing	2015-06-29	EV	4	4	1.2125	0.09301	0.114752	15781.9	605.45	7526.4	288.74	3052.71	629.09	104.1	217.76	0.898329	7	15Â°C	26.1335	0.066667	0	0	0	0	0	0	NA	NA
4	thrashing	2015-06-29	EV	4	1	1.24175	0.09744	0.123083	8830.11	441.51	3119.47	155.97	1299.63	762.04	108.25	216.3	0.785199	7	15Â°C	20.0668	0.066667	0	0	0	0	0	0	NA	NA
4	thrashing	2015-07-06	EV	1	1	1.25077	0.09826	0.125016	3002.9	66.93	348.27	7.76	275.01	671.55	110.15	213.67	0.153785	14	15Â°C	44.9337	0.0666672	0	0	0	0	0	0	NA	NA
4	thrashing	2015-07-06	EV	1	4	1.3024	0.09311	0.123351	5653.71	126.01	1321.89	29.46	992.29	768.62	62.38	175.86	0.414038	14	15Â°C	44.9337	0.0666672	0	0	0	0	0	0	NA	NA
4	thrashing	2015-07-06	EV	1	2	1.25015	0.09174	0.116663	5573.16	124.22	367.24	8.19	365.71	790.51	80.74	214.3	0.294944	14	15Â°C	44.9337	0.0666672	0	0	0	0	0	0	NA	NA
4	thrashing	2015-07-06	EV	1	3	1.2313	0.08972	0.112371	7855.96	264.81	1840.27	62.03	1332.34	677.85	104.03	222.09	0.491505	14	15Â°C	29.7336	0.0666672	0	0	0	0	0	0	NA	NA
4	thrashing	2015-07-06	EV	2	1	1.38758	0.11243	0.158685	7056.17	157.04	638.11	14.2	501.44	789.82	75.7	185.59	0.326613	14	15Â°C	44.9996	0.0666661	0	0	0	0	0	0	NA	NA
4	thrashing	2015-07-06	EV	2	3	1.36302	0.10452	0.144965	7789.88	249.68	3552.19	113.85	1568.52	832.29	148.06	227.36	0.242647	14	15Â°C	31.2664	0.0666661	0	0	0	0	0	0	NA	NA
4	thrashing	2015-07-06	EV	2	4	1.34427	0.0943449	0.129011	11078.5	250.638	2485.43	56.2383	1313.3	843.571	120.282	222.952	0.297823	14	15Â°C	44.3329	0.0666661	0	0	0	0	0	0	NA	NA
4	thrashing	2015-07-06	EV	3	5	1.22424	0.092686	0.115424	19767.1	707.563	9762.21	349.39	3857.5	837.902	108.621	204.798	1.18607	14	15Â°C	28.0666	0.0666666	0	0	0	0	0	0	NA	NA
4	thrashing	2015-07-06	EV	3	6	1.35638	0.100622	0.138831	4852.93	140.762	964.37	27.9792	745.29	796.099	105.955	201.898	0.404185	14	15Â°C	34.5999	0.0666666	0	0	0	0	0	0	NA	NA
4	thrashing	2015-07-06	EV	3	3	1.30244	0.09027	0.119592	19332.3	430.25	4713.03	104.89	1722	836.92	127.08	246.58	0.644904	14	15Â°C	44.9999	0.0666666	0	0	0	0	0	0	NA	NA
4	thrashing	2015-07-06	EV	3	4	1.35555	0.0977387	0.134767	8685.27	210.206	3413.22	82.6085	2072.45	808.031	127.081	209.728	0.296992	14	15Â°C	41.4666	0.0666666	0	0	0	0	0	0	NA	NA
4	thrashing	2015-07-06	EV	3	1	1.27637	0.09173	0.119095	13186.6	554.06	5519.79	231.92	2744.85	898.33	79.27	162.97	1.11027	14	15Â°C	23.8666	0.0666666	0	0	0	0	0	0	NA	NA
4	thrashing	2015-07-06	EV	3	2	1.24015	0.0882863	0.111372	11295.8	320.264	5604.71	158.919	2586.83	741.78	112.932	189.009	0.536841	14	15Â°C	35.3999	0.0666666	0	0	0	0	0	0	NA	NA
4	thrashing	2015-07-06	EV	4	2	1.27329	0.08992	0.116462	3563.97	181.22	461.03	23.44	812.83	796.09	69.28	167	0.332661	14	15Â°C	19.7332	0.0666663	0	0	0	0	0	0	NA	NA
4	thrashing	2015-07-06	EV	4	1	1.39516	0.10349	0.146874	10449.3	232.55	3764.23	83.77	2499.28	899.2	74.59	198.35	0.695755	14	15Â°C	44.9997	0.0666663	0	0	0	0	0	0	NA	NA
4	thrashing	2015-07-06	EV	4	3	1.34861	0.0923545	0.126696	14608.8	392.713	5320.59	143.027	2938.46	842.251	109.912	208.426	0.568392	14	15Â°C	37.3998	0.0666663	0	0	0	0	0	0	NA	NA
4	thrashing	2015-07-06	EV	4	4	1.33307	0.0911149	0.123556	9708.45	237.592	3082.99	75.4709	1705.22	822.139	137.757	201.911	0.328066	14	15Â°C	40.9997	0.0666663	0	0	0	0	0	0	NA	NA
4	thrashing	2015-07-13	EV	1	6	0.95357	0.07794	0.075596	2036.1	45.31	65.3	1.45	129.1	506.72	49.16	85.35	0.122505	21	15Â°C	45	0.0666667	0	0	0	0	0	0	NA	NA
4	thrashing	2015-07-13	EV	1	5	0.88172	0.08647	0.0775584	1624.67	36.16	20.37	0.45	26.36	464.9	84.71	89.92	NA	21	15Â°C	45	0.0666667	0	0	0	0	0	0	NA	NA
4	thrashing	2015-07-13	EV	1	1	0.99366	0.09201	0.0929992	2698.27	60.05	116.52	2.59	176.3	391.32	85.08	104	NA	21	15Â°C	45	0.0666667	0	0	0	0	0	0	NA	NA
4	thrashing	2015-07-13	EV	1	2	0.90497	0.117402	0.0966045	7159.58	161.944	1089.51	24.6445	634.65	445.779	93.4578	146.975	0.214014	21	15Â°C	44.4	0.0666667	0	0	0	0	0	0	NA	NA
4	thrashing	2015-07-13	EV	1	4	1.20183	0.08385	0.102501	10064.7	223.99	1869.14	41.6	1093.09	670.29	76.23	208.71	0.625	21	15Â°C	45	0.0666667	0	0	0	0	0	0	NA	NA
4	thrashing	2015-07-13	EV	2	1	0.85843	0.08802	0.0768571	1413.12	31.5	20.68	0.46	33.79	327.31	18	38.3	NA	21	15Â°C	44.9337	0.0666672	0	0	0	0	0	0	NA	NA
4	thrashing	2015-07-13	EV	2	6	0.97921	0.08415	0.0838154	1321.45	29.45	36.48	0.81	56.61	631.02	52.41	58.2	NA	21	15Â°C	44.9337	0.0666672	0	0	0	0	0	0	NA	NA
4	thrashing	2015-07-13	EV	2	2	0.9042	0.08278	0.07614	1013.91	22.6	12.84	0.29	9.06	729.24	5.34	9.66	0.0958029	21	15Â°C	44.9337	0.0666672	0	0	0	0	0	0	NA	NA
4	thrashing	2015-07-13	EV	2	10	0.9351	0.08316	0.0791008	1163.41	25.93	25.07	0.56	56.65	203.15	94.89	98.52	NA	21	15Â°C	44.9337	0.0666672	0	0	0	0	0	0	NA	NA
4	thrashing	2015-07-13	EV	2	4	0.9486	0.08686	0.0838123	1580.93	35.24	48.59	1.08	7.99	343.32	85.58	103.11	NA	21	15Â°C	44.9337	0.0666672	0	0	0	0	0	0	NA	NA
4	thrashing	2015-07-17	EV	1	12	1.08849	0.07941	0.0879313	1146.74	25.56	10.82	0.24	4.08	560.54	44.08	45.21	NA	25	15Â°C	44.9337	0.0666672	0	0	0	0	0	0	NA	NA
4	thrashing	2015-07-17	EV	1	8	0.92935	0.07397	0.069931	1586.28	35.36	17.72	0.39	0.88	547.1	21.4	28.01	NA	25	15Â°C	44.9337	0.0666672	0	0	0	0	0	0	NA	NA
4	thrashing	2015-07-17	EV	1	7	1.05953	0.07698	0.0829639	1923.66	42.88	20.24	0.45	2.92	533.01	38.56	40.23	NA	25	15Â°C	44.9337	0.0666672	0	0	0	0	0	0	NA	NA
4	thrashing	2015-07-17	EV	1	6	1.10018	0.08072	0.0903379	1682.96	37.51	30.34	0.68	12.28	793.79	16.82	19.64	NA	25	15Â°C	44.9337	0.0666672	0	0	0	0	0	0	NA	NA
4	thrashing	2015-07-17	EV	1	10	0.97781	0.07401	0.0736191	1732.27	38.61	23.59	0.53	11.61	390.59	87.3	89.05	NA	25	15Â°C	44.9337	0.0666672	0	0	0	0	0	0	NA	NA
4	thrashing	2015-07-17	EV	1	11	0.90298	0.07694	0.0706725	1251.97	27.9	26.32	0.59	18.14	655.17	20.72	22.97	0.576923	25	15Â°C	44.9337	0.0666672	0	0	0	0	0	0	NA	NA
4	thrashing	2015-07-17	EV	1	3	1.0044	0.06936	0.0708622	1328.28	29.61	14.14	0.32	8.61	769.7	51.33	55.55	NA	25	15Â°C	44.9337	0.0666672	0	0	0	0	0	0	NA	NA
4	thrashing	2015-07-17	EV	1	1	0.89401	0.08536	0.0776257	1371.59	30.57	14.21	0.32	7.78	485.78	49.54	52.98	NA	25	15Â°C	44.9337	0.0666672	0	0	0	0	0	0	NA	NA
4	thrashing	2015-07-17	EV	1	4	0.92089	0.07357	0.0689181	1522.49	33.93	14.72	0.33	2.19	249.19	36.75	40.46	NA	25	15Â°C	44.9337	0.0666672	0	0	0	0	0	0	NA	NA
4	thrashing	2015-07-17	EV	2	4	0.89862	0.08553	0.0781811	2307.87	51.36	65.28	1.45	15.33	394.81	36.77	49.14	NA	25	15Â°C	44.9997	0.0666662	0	0	0	0	0	0	NA	NA
4	thrashing	2015-07-17	EV	2	5	0.87209	0.10657	0.0945588	5485.97	122.09	95.97	2.14	33.15	418.31	72.21	89.97	NA	25	15Â°C	44.9997	0.0666662	0	0	0	0	0	0	NA	NA
4	thrashing	2015-07-17	EV	2	9	0.88431	0.08251	0.074222	1217.03	27.09	9.09	0.2	0.81	570.87	19.53	21.72	NA	25	15Â°C	44.9997	0.0666662	0	0	0	0	0	0	NA	NA
4	thrashing	2015-07-17	EV	2	8	1.00876	0.0818	0.0839346	954.59	21.24	10.45	0.23	4.34	302.87	22.82	24.49	NA	25	15Â°C	44.9997	0.0666662	0	0	0	0	0	0	NA	NA
4	thrashing	2015-07-17	EV	2	12	0.94137	0.08129	0.0778454	1340	29.82	11.67	0.26	1.95	459.09	92.14	94.45	NA	25	15Â°C	44.9997	0.0666662	0	0	0	0	0	0	NA	NA
4	thrashing	2015-07-17	EV	2	6	1.03185	0.07514	0.0788714	2099.8	46.73	19.71	0.44	6.11	790.61	41.03	47.15	NA	25	15Â°C	44.9997	0.0666662	0	0	0	0	0	0	NA	NA
4	thrashing	2015-07-17	EV	2	3	0.98769	0.07798	0.0783495	1654.03	36.81	16.39	0.36	6.22	331.87	164	171.8	NA	25	15Â°C	44.9997	0.0666662	0	0	0	0	0	0	NA	NA
4	thrashing	2015-07-17	EV	2	13	1.12612	0.09472	0.108506	1388.2	31.6	11.63	0.26	2.55	480.16	15.25	16.62	NA	25	15Â°C	43.9997	0.0666662	0	0	0	0	0	0	NA	NA
4	thrashing	2015-07-17	EV	2	11	0.98741	0.08461	0.0849789	1421.05	31.63	31.08	0.69	34.95	676.47	33.97	56.44	NA	25	15Â°C	44.9997	0.0666662	0	0	0	0	0	0	NA	NA
4	thrashing	2015-07-17	EV	2	2	0.97848	0.08156	0.0811764	1232.01	27.42	17.47	0.39	10.36	581.26	95.4	97.16	NA	25	15Â°C	44.9997	0.0666662	0	0	0	0	0	0	NA	NA
4	thrashing	2015-07-17	EV	2	10	0.91584	0.07597	0.0707754	1392.85	31	15.37	0.34	6.91	332.89	69.68	74.46	NA	25	15Â°C	44.9997	0.0666662	0	0	0	0	0	0	NA	NA
4	thrashing	2015-07-17	EV	3	1	0.93552	0.08344	0.079405	1485.12	33.1	26.51	0.59	17.83	440.3	24.41	26.68	NA	25	15Â°C	44.9338	0.0666673	0	0	0	0	0	0	NA	NA
4	thrashing	2015-07-17	EV	3	3	1.07287	0.08253	0.0900651	1057.5	23.57	9.46	0.21	1.47	499.93	43.72	44.75	NA	25	15Â°C	44.9338	0.0666673	0	0	0	0	0	0	NA	NA
4	unmotivated	2015-06-29	EV	1	5	1.21895	0.09478	0.117504	4696.28	105.1	4052.02	90.68	3262.56	697.07	79.18	171.49	NA	7	15Â°C	44.7945	0.108461	0	0	0	0	0	0	NA	105.1
4	unmotivated	2015-06-29	EV	1	4	1.20374	0.0894165	0.109658	5017.92	112.696	4434.18	99.3621	2983.01	699.009	70.7351	158.713	0	7	15Â°C	44.7945	0.108461	0	0	0	0	0	0	NA	112.696
4	unmotivated	2015-06-29	EV	1	3	1.23927	0.0928	0.116997	5309.02	118.81	4153.18	92.94	3397.25	745.32	61.14	152.2	NA	7	15Â°C	44.7945	0.108461	0	0	0	0	0	0	NA	118.81
4	unmotivated	2015-06-29	EV	2	1	1.16666	0.08064	0.0957286	9500.91	171.43	9093.16	164.07	6703.1	685.17	49.79	108.72	NA	7	15Â°C	55.5318	0.108461	0	0	0	0	0	0	NA	171.43
4	unmotivated	2015-06-29	EV	2	4	1.22219	0.08452	0.105077	8567.63	154.59	6344.98	114.48	4671.7	706.82	58.89	156.61	NA	7	15Â°C	55.5318	0.108461	0	0	0	0	0	0	NA	154.59
4	unmotivated	2015-06-29	EV	2	5	1.17607	0.07915	0.0946483	6497.32	117.23	2023.2	36.5	1501.83	670.87	70.52	132.43	NA	7	15Â°C	55.5318	0.108461	0	0	0	0	0	0	NA	117.23
4	unmotivated	2015-06-29	EV	3	5	1.29252	0.0959891	0.126186	7453.01	165.587	7108.95	157.924	5971.19	738.845	69.3404	144.617	0	7	15Â°C	45.228	0.10846	0	0	0	0	0	0	NA	165.587
4	unmotivated	2015-06-29	EV	3	7	1.26711	0.0924007	0.118746	7062.4	187.998	6640.73	176.715	5621.58	698.444	69.3221	131.917	0	7	15Â°C	37.8527	0.10846	0	0	0	0	0	0	NA	187.998
4	unmotivated	2015-06-29	EV	3	9	1.25399	0.08972	0.114441	8083.04	145.84	7194.6	129.81	5747.36	688.79	57.61	125.98	NA	7	15Â°C	55.5317	0.10846	0	0	0	0	0	0	NA	145.84
4	unmotivated	2015-06-29	EV	3	12	1.14902	0.0958238	0.11182	6044.54	161.818	5110.45	136.696	3434.22	675.394	64.886	129.18	0	7	15Â°C	37.6358	0.10846	0	0	0	0	0	0	NA	161.818
4	unmotivated	2015-06-29	EV	3	4	1.28614	0.102316	0.13394	8295.87	163.073	7445.84	146.362	5945.58	726.179	74.9093	178.004	0	7	15Â°C	51.1933	0.10846	0	0	0	0	0	0	NA	163.073
4	unmotivated	2015-06-29	EV	3	6	1.31083	0.08663	0.115492	11651.6	210.23	11214.4	202.34	4803.96	762.94	68.37	181.07	NA	7	15Â°C	55.5317	0.10846	0	0	0	0	0	0	NA	210.23
4	unmotivated	2015-06-29	EV	3	15	1.25524	0.102457	0.131013	6897.08	176.313	5567.25	142.342	4910.69	678.141	77.4231	146.649	0	7	15Â°C	39.4796	0.10846	0	0	0	0	0	0	NA	176.313
4	unmotivated	2015-06-29	EV	3	1	1.30498	0.09668	0.128437	11021.7	202.03	8947.57	164.01	7346.44	769.17	65.31	175.4	NA	7	15Â°C	54.664	0.10846	0	0	0	0	0	0	NA	202.03
4	unmotivated	2015-07-06	EV	1	2	1.39865	0.09791	0.139268	5834.61	164.51	5288.14	149.1	4510.6	886.92	80.5	152.26	NA	14	15Â°C	35.5748	0.10846	0	0	0	0	0	0	NA	164.51
4	unmotivated	2015-07-06	EV	1	3	1.41483	0.09964	0.143389	2232.84	50.09	1196.26	26.84	991.3	789.94	55.2	163.7	NA	14	15Â°C	44.6854	0.10846	0	0	0	0	0	0	NA	50.09
4	unmotivated	2015-07-06	EV	2	8	1.24732	0.08784	0.111459	663.32	14.88	27.95	0.63	25.1	563.72	149.52	156.16	NA	14	15Â°C	44.6855	0.10846	0	0	0	0	0	0	NA	14.88
4	unmotivated	2015-07-06	EV	2	4	1.41076	0.10449	0.149881	3044.7	68.3	2185.69	49.03	1977.76	720.9	47.18	95.08	NA	14	15Â°C	44.6855	0.10846	0	0	0	0	0	0	NA	68.3
4	unmotivated	2015-07-06	EV	2	7	1.2511	0.09268	0.117928	1830.24	41.06	1554.02	34.86	1334.33	571.9	52.52	129.24	NA	14	15Â°C	44.6855	0.10846	0	0	0	0	0	0	NA	41.06
4	unmotivated	2015-07-06	EV	3	7	1.29188	0.09039	0.118783	3208.59	71.98	2101.84	47.15	1605.8	713.85	66.51	165.73	NA	14	15Â°C	44.6853	0.108459	0	0	0	0	0	0	NA	71.98
4	unmotivated	2015-07-06	EV	3	8	1.34884	0.08486	0.11644	6270.5	140.67	5215.47	117	3794.91	748.67	83.12	231.54	NA	14	15Â°C	44.6853	0.108459	0	0	0	0	0	0	NA	140.67
4	unmotivated	2015-07-06	EV	3	5	1.40542	0.0895227	0.127972	5538.21	149.693	4930.38	133.245	4039.4	850.292	78.0823	170.543	0	14	15Â°C	37.3101	0.108459	0	0	0	0	0	0	NA	149.693
4	unmotivated	2015-07-06	EV	3	13	1.21937	0.09133	0.113287	2645.41	59.34	1140.36	25.58	789.54	630.15	96.51	215.16	NA	14	15Â°C	44.6853	0.108459	0	0	0	0	0	0	NA	59.34
4	unmotivated	2015-07-13	EV	1	3	0.887404	0.115707	0.102185	1782.95	48.0426	757.4	20.423	326.67	413.226	90.7496	126.536	0	21	15Â°C	37.4186	0.10846	0	0	0	0	0	0	NA	48.0426
4	unmotivated	2015-07-13	EV	1	4	0.99419	0.10537	0.106557	886.37	19.88	27.05	0.61	26.95	501.9	25.46	37.97	NA	21	15Â°C	44.6854	0.10846	0	0	0	0	0	0	NA	19.88
4	unmotivated	2015-07-13	EV	1	2	0.90461	0.09678	0.0890551	877.78	19.69	27.05	0.61	13.17	510.1	62.83	68.59	NA	21	15Â°C	44.6854	0.10846	0	0	0	0	0	0	NA	19.69
4	unmotivated	2015-07-13	EV	2	3	1.06328	0.1116	0.120632	1996.68	44.79	449.03	10.07	311.91	392.7	162.58	206.77	NA	21	15Â°C	44.6855	0.10846	0	0	0	0	0	0	NA	44.79
4	unmotivated	2015-07-13	EV	2	5	1.21417	0.08298	0.102446	2734.88	61.35	1173.97	26.34	481.38	649.72	82.52	226.88	NA	21	15Â°C	44.6855	0.10846	0	0	0	0	0	0	NA	61.35
4	unmotivated	2015-07-13	EV	2	1	1.13085	0.0957	0.110059	3056.72	68.57	2283.02	51.22	1859.5	567.69	50.1	113.64	NA	21	15Â°C	44.6855	0.10846	0	0	0	0	0	0	NA	68.57
4	unmotivated	2015-07-13	EV	3	1	1.14611	0.0787097	0.0919414	2575.98	65.9413	2158.59	55.2727	1973.08	671.816	51.2513	117.28	0	21	15Â°C	39.2632	0.108462	0	0	0	0	0	0	NA	65.9413
4	unmotivated	2015-07-17	EV	1	1	1.34015	0.10656	0.145269	2106.85	47.26	1219	27.35	884.98	660.08	80.29	183.44	NA	25	15Â°C	44.6855	0.10846	0	0	0	0	0	0	NA	47.26
4	unmotivated	2015-07-17	EV	2	2	1.00466	0.11169	0.114064	1555.22	34.89	69	1.55	4.05	438.54	80.45	97.4	NA	25	15Â°C	44.6854	0.10846	0	0	0	0	0	0	NA	34.89
4	unmotivated	2015-07-17	EV	2	5	1.04682	0.11757	0.125186	1202.58	26.98	51.75	1.16	6.21	496.62	31.37	37.6	NA	25	15Â°C	44.6854	0.10846	0	0	0	0	0	0	NA	26.98
5	motivated	2015-07-17	EV	2	4	1.16527	0.10243	0.121397	6209.54	411.88	4663.42	309.33	3231.36	913.76	95.94	211.36	NA	4	25°C	15.1845	0.10846	0	0	0	0	0	0	411.88	NA
5	motivated	2015-07-17	EV	2	10	1.14409	0.10228	0.118998	4660.05	309.11	2542.7	168.66	2529.06	671.94	114.19	217.07	NA	4	25°C	15.1845	0.10846	0	0	0	0	0	0	309.11	NA
5	motivated	2015-07-17	EV	2	2	1.09754	0.09737	0.108726	6758.51	448.3	5263.93	349.16	4383.33	717.41	86.26	206.57	NA	4	25°C	15.1845	0.10846	0	0	0	0	0	0	448.3	NA
5	motivated	2015-07-17	EV	2	1	1.14992	0.10341	0.120932	4186.56	277.7	2856.48	189.47	2215.27	774.99	94.53	215.66	NA	4	25°C	15.1845	0.10846	0	0	0	0	0	0	277.7	NA
5	motivated	2015-07-17	EV	2	5	1.15839	0.0984867	0.116317	4934.95	349.692	4652.6	329.52	4089.87	754.115	63.5752	137.694	0	4	25°C	14.3168	0.10846	0	0	0	0	0	0	349.692	NA
5	motivated	2015-07-17	EV	3	4	1.06517	0.09717	0.10524	6364.59	422.17	5139.5	340.91	2850.64	631.26	100.53	200.2	NA	4	25°C	15.1843	0.108459	0	0	0	0	0	0	422.17	NA
5	motivated	2015-07-21	EV	1	8	1.28232	0.09486	0.123728	2788.55	184.97	2340.48	155.25	1420.15	680.73	136.91	233.43	NA	8	25°C	15.1844	0.10846	0	0	0	0	0	0	184.97	NA
5	motivated	2015-07-21	EV	1	2	1.312	0.09664	0.128968	2429.78	161.17	1115.04	73.96	795.45	723.89	142.5	240.59	NA	8	25°C	15.1844	0.10846	0	0	0	0	0	0	161.17	NA
5	motivated	2015-07-21	EV	2	2	1.31392	0.11653	0.155829	2881.8	191.15	2312.88	153.42	1617.48	734.43	90.33	205.4	NA	8	25°C	15.1843	0.10846	0	0	0	0	0	0	191.15	NA
5	motivated	2015-07-21	EV	2	1	1.25413	0.0955	0.121834	3190.48	211.63	2472.96	164.03	1550.52	733.98	127.58	239.29	NA	8	25°C	15.1843	0.10846	0	0	0	0	0	0	211.63	NA
5	motivated	2015-07-21	EV	2	7	1.18082	0.09842	0.118238	2007.69	133.17	943.92	62.61	592.7	556.91	107.16	203.87	NA	8	25°C	15.1843	0.10846	0	0	0	0	0	0	133.17	NA
5	motivated	2015-07-21	EV	2	3	1.34525	0.1049	0.143964	3672.5	243.6	3554.88	235.8	1637.09	704.85	107.8	238.38	NA	8	25°C	15.1843	0.10846	0	0	0	0	0	0	243.6	NA
5	motivated	2015-07-21	EV	3	3	1.26701	0.08784	0.113392	3767.74	249.92	2671.68	177.22	1996.1	740.86	120.84	228.68	NA	8	25°C	15.1843	0.108459	0	0	0	0	0	0	249.92	NA
5	motivated	2015-07-21	EV	3	1	1.36844	0.10507	0.146264	454.7	30.16	176.64	11.72	113.25	562.59	152.07	189.14	NA	8	25°C	15.1843	0.108459	0	0	0	0	0	0	30.16	NA
5	motivated	2015-07-21	EV	3	5	1.28231	0.07634	0.0995589	4690.83	311.15	4068.24	269.85	2981.7	854.17	90.24	226.16	NA	8	25°C	15.1843	0.108459	0	0	0	0	0	0	311.15	NA
5	motivated	2015-07-21	EV	3	2	1.26077	0.11253	0.14431	2782.79	184.59	1600.8	106.18	1287.03	662.82	114.4	220.05	NA	8	25°C	15.1843	0.108459	0	0	0	0	0	0	184.59	NA
5	motivated	2015-07-24	EV	1	4	1.30258	0.08722	0.115561	1906.94	126.49	1057.63	70.15	759.04	688.36	119.07	231.13	NA	11	25°C	15.1845	0.108461	0	0	0	0	0	0	126.49	NA
5	motivated	2015-07-24	EV	1	5	1.37575	0.11258	0.157556	1244.47	82.55	583.52	38.71	303.54	707.05	110.2	167.08	NA	11	25°C	15.1845	0.108461	0	0	0	0	0	0	82.55	NA
5	motivated	2015-07-24	EV	1	2	1.32637	0.10841	0.146268	725.17	48.1	276.13	18.32	119.67	634.12	72.58	90.69	NA	11	25°C	15.1845	0.108461	0	0	0	0	0	0	48.1	NA
5	motivated	2015-07-24	EV	2	2	1.19109	0.09558	0.11576	443.71	29.43	151.09	10.02	41.23	686.61	73.4	93.72	NA	11	25°C	15.1845	0.10846	0	0	0	0	0	0	29.43	NA
5	motivated	2015-07-24	EV	2	1	1.3959	0.09456	0.134295	1043.95	69.25	932.59	61.86	854.42	813.79	83.9	144.96	NA	11	25°C	15.1845	0.10846	0	0	0	0	0	0	69.25	NA
5	motivated	2015-07-24	EV	2	9	1.21842	0.12263	0.151495	1600.23	106.14	203.19	13.48	105.09	536.41	27.9	86.63	NA	11	25°C	15.1845	0.10846	0	0	0	0	0	0	106.14	NA
5	motivated	2015-07-24	EV	2	6	1.2739	0.11461	0.148521	979.19	64.95	265.71	17.62	243.58	744.06	71.94	120.43	NA	11	25°C	15.1845	0.10846	0	0	0	0	0	0	64.95	NA
5	motivated	2015-07-24	EV	2	7	1.25989	0.08666	0.110987	1135.64	75.33	562.68	37.32	429.3	754.98	107.36	160.53	NA	11	25°C	15.1845	0.10846	0	0	0	0	0	0	75.33	NA
5	motivated	2015-07-24	EV	2	4	1.31043	0.10462	0.139437	726.89	48.22	557.47	36.98	424.28	598.91	99.89	227.41	NA	11	25°C	15.1845	0.10846	0	0	0	0	0	0	48.22	NA
5	motivated	2015-07-24	EV	2	5	1.3172	0.12595	0.168482	641.16	42.53	213.61	14.17	27.57	495.07	63.62	85.02	NA	11	25°C	15.1845	0.10846	0	0	0	0	0	0	42.53	NA
5	motivated	2015-07-24	EV	2	3	1.34488	0.10363	0.14178	492.92	32.7	213.61	14.17	139.26	625.74	103.97	115.91	NA	11	25°C	15.1845	0.10846	0	0	0	0	0	0	32.7	NA
5	motivated	2015-07-24	EV	3	3	1.22725	0.13012	0.162423	665.94	44.17	88.57	5.87	64.64	710.7	138.27	154.48	NA	11	25°C	15.1845	0.10846	0	0	0	0	0	0	44.17	NA
5	motivated	2015-07-24	EV	3	2	1.2852	0.09856	0.128817	1120.99	74.36	244.87	16.24	62.78	903.86	72.56	95.31	NA	11	25°C	15.1845	0.10846	0	0	0	0	0	0	74.36	NA
5	motivated	2015-07-28	EV	1	4	1.36762	0.10555	0.146709	1561.53	103.58	55.55	3.68	46.59	511.05	30.78	50.26	NA	15	25°C	15.1845	0.10846	0	0	0	0	0	0	103.58	NA
5	motivated	2015-07-28	EV	2	3	1.03205	0.09	0.0944883	141.46	9.38	5.05	0.33	2.2	466.37	45.29	48.21	NA	15	25°C	15.1844	0.10846	0	0	0	0	0	0	9.38	NA
5	motivated	2015-07-28	EV	2	1	1.1294	0.08392	0.0964153	154.87	10.27	5.05	0.33	2.48	967.99	47.45	49.14	NA	15	25°C	15.1844	0.10846	0	0	0	0	0	0	10.27	NA
5	motivated	2015-07-28	EV	3	2	1.07635	0.10094	0.110524	135.61	9	5.05	0.33	4.42	732.64	11.78	16.93	NA	15	25°C	15.1845	0.10846	0	0	0	0	0	0	9	NA
5	motivated	2015-07-28	EV	3	1	1.29327	0.09926	0.130586	430.23	28.54	20.2	1.34	7.38	436.61	26.11	29.83	NA	15	25°C	15.1845	0.10846	0	0	0	0	0	0	28.54	NA
5	motivated	2015-07-28	EV	3	3	1.21951	0.08629	0.107048	555.59	36.85	30.3	2.01	8.87	534.43	9.41	16.64	NA	15	25°C	15.1845	0.10846	0	0	0	0	0	0	36.85	NA
5	thrashing	2015-07-17	EV	1	2	1.1488	0.0902356	0.105503	15021	391.833	6697.66	174.728	3948.27	704.579	108.112	185.875	0.896727	4	25°C	38.467	0.0666673	0	0	0	0	0	0	NA	NA
5	thrashing	2015-07-17	EV	1	5	1.15385	0.0896	0.105165	10714.5	253.9	3834.65	90.87	2846.61	599.31	130.13	203.32	0.579897	4	25°C	42.2671	0.0666673	0	0	0	0	0	0	NA	NA
5	thrashing	2015-07-17	EV	1	6	1.19415	0.0950031	0.115394	9762.51	424.46	3537	153.813	1516.39	697.609	116.378	206.419	0.981188	4	25°C	23.1335	0.0666673	0	0	0	0	0	0	NA	NA
5	thrashing	2015-07-17	EV	2	6	1.17307	0.09366	0.11175	17783	396.35	6267.35	139.69	696.3	563.17	111.16	186.41	0.751156	4	25°C	44.9332	0.0666665	0	0	0	0	0	0	NA	NA
5	thrashing	2015-07-17	EV	2	7	1.16235	0.0937204	0.110772	13149.2	496.919	3197.77	120.793	1763.47	656.46	94.9261	190.032	1.16732	4	25°C	26.5999	0.0666665	0	0	0	0	0	0	NA	NA
5	thrashing	2015-07-17	EV	2	4	1.14661	0.09409	0.109724	11827.9	263.62	3477.29	77.5	1291.82	601.57	122.27	221.86	0.751232	4	25°C	44.9332	0.0666665	0	0	0	0	0	0	NA	NA
5	thrashing	2015-07-17	EV	2	2	1.15021	0.1011	0.11828	20739.6	462.25	9729.03	216.84	256.66	656.46	117.04	184.13	1.07143	4	25°C	44.9332	0.0666665	0	0	0	0	0	0	NA	NA
5	thrashing	2015-07-17	EV	2	5	1.2061	0.0955763	0.117255	23441.1	528.756	3755.59	84.8007	1782.61	741.876	99.458	247.568	0.967451	4	25°C	44.4666	0.0666665	0	0	0	0	0	0	NA	NA
5	thrashing	2015-07-17	EV	3	2	1.1979	0.08506	0.103626	6351.81	336.67	948.72	50.29	730.43	719.52	106.94	199.18	0.769962	4	25°C	18.9336	0.0666677	0	0	0	0	0	0	NA	NA
5	thrashing	2015-07-21	EV	1	7	1.21794	0.0920587	0.114065	19680.8	541.696	7458.09	205.268	4223.47	786.589	89.6353	176.193	0.869033	8	25°C	36.4666	0.0666665	0	0	0	0	0	0	NA	NA
5	thrashing	2015-07-21	EV	1	3	1.26038	0.10118	0.129714	4133.36	119.46	783.95	22.66	473.06	818.95	132.66	178.65	0.0818777	8	25°C	34.6666	0.0666665	0	0	0	0	0	0	NA	NA
5	thrashing	2015-07-21	EV	1	8	1.2204	0.08836	0.109693	9318.88	217.73	3401.03	79.46	1432.42	771.39	117.88	194.54	0.436047	8	25°C	42.8665	0.0666665	0	0	0	0	0	0	NA	NA
5	thrashing	2015-07-21	EV	1	9	1.28681	0.08798	0.115152	6482.85	194.49	1685.89	50.58	319.21	774.66	135.9	189.18	0.256579	8	25°C	33.3999	0.0666665	0	0	0	0	0	0	NA	NA
5	thrashing	2015-07-21	EV	1	4	1.22103	0.0896284	0.111325	4518.79	135.291	781.57	23.3994	523.01	619.01	114.857	200.648	0.24895	8	25°C	33.5332	0.0666665	0	0	0	0	0	0	NA	NA
5	thrashing	2015-07-21	EV	1	6	1.29836	0.09111	0.120324	9190.55	215.4	2007.65	47.05	890.47	720.05	128.77	212.79	0.183524	8	25°C	42.7332	0.0666665	0	0	0	0	0	0	NA	NA
5	thrashing	2015-07-21	EV	1	1	1.23073	0.08932	0.111822	10383.4	231.08	3236.39	72.03	1935.52	779.01	89.98	171.91	0.481086	8	25°C	44.9999	0.0666665	0	0	0	0	0	0	NA	NA
5	thrashing	2015-07-21	EV	1	5	1.3603	0.09527	0.131823	8326.44	185.31	1143.97	25.46	557.78	783.33	89.35	172.72	0.331967	8	25°C	44.9999	0.0666665	0	0	0	0	0	0	NA	NA
5	thrashing	2015-07-21	EV	1	2	1.25733	0.097436	0.124622	3818.1	114.315	388.02	11.6197	210.31	814.14	112.815	151.501	0.0745525	8	25°C	33.5332	0.0666665	0	0	0	0	0	0	NA	NA
5	thrashing	2015-07-21	EV	2	2	1.30411	0.108224	0.143568	10030	335.826	2799.25	93.7263	1508.44	765.613	80.9034	146.704	0.750488	8	25°C	29.9996	0.0666659	0	0	0	0	0	0	NA	NA
5	thrashing	2015-07-21	EV	2	5	1.31772	0.101313	0.135807	8642.18	201.51	2556.13	59.6163	1679.93	832.462	139.951	210.347	0.303063	8	25°C	42.9995	0.0666659	0	0	0	0	0	0	NA	NA
5	thrashing	2015-07-21	EV	2	6	1.29064	0.09741	0.12788	6917.11	187.29	1778.79	48.16	301.88	708.63	142.75	212.63	0.215105	8	25°C	36.9996	0.0666659	0	0	0	0	0	0	NA	NA
5	thrashing	2015-07-21	EV	2	3	1.31679	0.102914	0.137833	12578.6	280.79	5066.19	113.093	2923.6	723.707	105.753	199.188	0.501228	8	25°C	44.9328	0.0666659	0	0	0	0	0	0	NA	NA
5	thrashing	2015-07-21	EV	2	8	1.2453	0.102132	0.129359	10449.2	536.714	4450.26	228.598	2717.29	907.779	95.3249	191.862	0.88022	8	25°C	19.5998	0.0666659	0	0	0	0	0	0	NA	NA
5	thrashing	2015-07-21	EV	2	4	1.34084	0.105414	0.143783	3957.7	138.666	1316.53	46.1207	728.49	750.204	147.291	221.404	0.166606	8	25°C	28.6663	0.0666659	0	0	0	0	0	0	NA	NA
5	thrashing	2015-07-21	EV	3	3	1.28399	0.10752	0.140427	7202.05	160.28	901.97	20.07	922.91	680.75	133.06	196.63	0.276801	8	25°C	44.9998	0.0666663	0	0	0	0	0	0	NA	NA
5	thrashing	2015-07-21	EV	3	4	1.24027	0.09791	0.123524	18206.9	405.2	7517.67	167.31	2115.72	644.3	120.96	207.78	0.566256	8	25°C	44.9998	0.0666663	0	0	0	0	0	0	NA	NA
5	thrashing	2015-07-24	EV	1	2	1.22417	0.09791	0.121927	5661.21	126.18	1645.82	36.68	1672.84	704.16	10.99	72.85	0.697279	11	25°C	44.9338	0.0666674	0	0	0	0	0	0	NA	NA
5	thrashing	2015-07-24	EV	1	3	1.20841	0.09584	0.117831	3642.13	81.18	1131.91	25.23	1796.85	819.19	99.29	108.64	NA	11	25°C	44.9338	0.0666674	0	0	0	0	0	0	NA	NA
5	thrashing	2015-07-24	EV	1	6	1.22892	0.08627	0.107846	7990.7	365.43	1613.95	73.81	1789.34	689.16	105.95	193.19	0.707547	11	25°C	21.9336	0.0666674	0	0	0	0	0	0	NA	NA
5	thrashing	2015-07-24	EV	1	1	1.36652	0.09133	0.126951	3360.95	74.91	2056.92	45.85	2325.08	624.11	51.05	92.91	0.11578	11	25°C	44.9338	0.0666674	0	0	0	0	0	0	NA	NA
5	thrashing	2015-07-24	EV	1	8	1.29795	0.08915	0.117717	2905.06	84.12	588.67	17.05	2037.34	1217.89	52.57	56.75	NA	11	25°C	34.6004	0.0666674	0	0	0	0	0	0	NA	NA
5	thrashing	2015-07-24	EV	1	7	1.18679	0.09003	0.108677	4995.24	112.17	1986.99	44.62	2014.82	744.75	46.82	88.69	NA	11	25°C	44.6005	0.0666674	0	0	0	0	0	0	NA	NA
5	thrashing	2015-07-24	EV	2	2	1.35759	0.08836	0.122026	6167.29	137.25	698.39	15.54	213.37	945.08	89.67	181.31	0.327797	11	25°C	44.9999	0.0666665	0	0	0	0	0	0	NA	NA
5	thrashing	2015-07-24	EV	2	1	1.32867	0.09131	0.123409	10038.5	223.41	3853.62	85.76	2005.07	957.19	101.29	208.18	0.437008	11	25°C	44.9999	0.0666665	0	0	0	0	0	0	NA	NA
5	thrashing	2015-07-24	EV	2	3	1.24106	0.09554	0.120603	3830.88	99.59	665.82	17.31	710.69	755.16	88.36	161.02	0.0957447	11	25°C	38.5332	0.0666665	0	0	0	0	0	0	NA	NA
5	thrashing	2015-07-24	EV	3	1	1.25591	0.09943	0.127027	3211.01	71.46	69.6	1.55	114.7	763.62	37.49	58.12	0.0368249	11	25°C	44.9997	0.0666662	0	0	0	0	0	0	NA	NA
5	thrashing	2015-07-24	EV	3	3	1.26866	0.09031	0.116543	2053.58	45.7	24.71	0.55	21.5	875.72	149.39	155.65	NA	11	25°C	44.9997	0.0666662	0	0	0	0	0	0	NA	NA
5	thrashing	2015-07-24	EV	3	2	1.31546	0.08772	0.117383	2344.63	52.18	55.61	1.24	42.99	783.67	32.13	49.27	0.0778008	11	25°C	44.9997	0.0666662	0	0	0	0	0	0	NA	NA
5	thrashing	2015-07-28	EV	1	7	1.14316	0.11518	0.133937	8462.97	188.34	103.61	2.31	6.1	456.74	65.62	77.86	NA	15	25°C	44.9997	0.0666662	0	0	0	0	0	0	NA	NA
5	thrashing	2015-07-28	EV	1	2	0.93462	0.09911	0.0942427	4946.2	110.08	90.32	2.01	52.53	527.72	117.97	138.09	NA	15	25°C	44.9997	0.0666662	0	0	0	0	0	0	NA	NA
5	thrashing	2015-07-28	EV	1	3	1.3041	0.11216	0.14879	1594.51	35.49	63.26	1.41	90.5	474.77	42.49	46	NA	15	25°C	44.9997	0.0666662	0	0	0	0	0	0	NA	NA
5	thrashing	2015-07-28	EV	1	4	1.19668	0.09696	0.118035	2160.4	48.08	35.82	0.8	74.14	522.62	23.12	30.65	NA	15	25°C	44.9997	0.0666662	0	0	0	0	0	0	NA	NA
5	thrashing	2015-07-28	EV	1	5	1.15903	0.09957	0.117388	1540.66	34.29	25.08	0.56	40.31	488.29	76.96	79.49	NA	15	25°C	44.9997	0.0666662	0	0	0	0	0	0	NA	NA
5	thrashing	2015-07-28	EV	1	1	1.13924	0.08973	0.103987	2581.63	57.45	50.22	1.12	39.32	690.42	34.59	36.77	NA	15	25°C	44.9997	0.0666662	0	0	0	0	0	0	NA	NA
5	thrashing	2015-07-28	EV	1	6	0.97331	0.08641	0.0855531	1787.75	39.79	75.59	1.68	111.91	306.61	40.16	42.56	NA	15	25°C	44.9997	0.0666662	0	0	0	0	0	0	NA	NA
5	thrashing	2015-07-28	EV	2	1	1.11003	0.08924	0.100763	1920.85	42.81	22.36	0.5	9.44	529.45	80.94	83.45	NA	15	25°C	44.9337	0.0666672	0	0	0	0	0	0	NA	NA
5	thrashing	2015-07-28	EV	2	8	1.28026	0.09037	0.117689	1739.83	38.78	22.53	0.5	12.11	555.64	5.78	7.41	NA	15	25°C	44.9337	0.0666672	0	0	0	0	0	0	NA	NA
5	thrashing	2015-07-28	EV	2	4	1.10676	0.08867	0.0998323	2203.37	49.11	19.87	0.44	9.7	562.58	66.77	69.82	NA	15	25°C	44.9337	0.0666672	0	0	0	0	0	0	NA	NA
5	thrashing	2015-07-28	EV	2	6	1.09477	0.08491	0.094563	1857.09	41.39	31.43	0.7	21.34	478.8	7.18	9.81	NA	15	25°C	44.9337	0.0666672	0	0	0	0	0	0	NA	NA
5	thrashing	2015-07-28	EV	2	2	1.2302	0.09161	0.114641	1894.11	42.22	20.52	0.46	9.12	688.79	57.92	60.66	NA	15	25°C	44.9337	0.0666672	0	0	0	0	0	0	NA	NA
5	thrashing	2015-07-28	EV	2	5	1.29747	0.0857	0.113108	2533.12	56.46	32.53	0.73	16.29	703.79	28.3	29.71	NA	15	25°C	44.9337	0.0666672	0	0	0	0	0	0	NA	NA
5	thrashing	2015-07-28	EV	2	7	1.31969	0.08778	0.117834	2905.97	64.77	33.99	0.76	11.19	921.05	7.4	8.52	NA	15	25°C	44.9337	0.0666672	0	0	0	0	0	0	NA	NA
5	thrashing	2015-07-28	EV	2	3	1.28545	0.09806	0.128223	6370.95	151.45	100.91	2.4	122.18	641.03	110.64	166.87	NA	15	25°C	42.1336	0.0666672	0	0	0	0	0	0	NA	NA
5	unmotivated	2015-07-17	EV	2	4	1.05313	0.11086	0.118705	8457.27	189.72	3889.79	87.26	1865.2	649.58	65.53	186.29	NA	4	25°C	44.6856	0.10846	0	0	0	0	0	0	NA	189.72
5	unmotivated	2015-07-17	EV	2	5	1.13293	0.10821	0.124513	10642.9	252.247	6037.56	143.031	4023.55	712.806	79.8396	199.713	0	4	25°C	42.408	0.10846	0	0	0	0	0	0	NA	252.247
5	unmotivated	2015-07-17	EV	2	10	1.16496	0.10247	0.121371	3787.2	84.96	827.73	18.57	579.83	673.68	82.9	193.25	NA	4	25°C	44.6856	0.10846	0	0	0	0	0	0	NA	84.96
5	unmotivated	2015-07-17	EV	2	18	1.08836	0.10751	0.119061	10828.6	337.3	5864.44	182.67	3210.61	626.05	86.43	208.42	NA	4	25°C	32.2127	0.10846	0	0	0	0	0	0	NA	337.3
5	unmotivated	2015-07-17	EV	2	15	1.18151	0.11131	0.133815	10174.1	283.4	6773.32	188.67	4909.47	749.93	91.72	211.52	NA	4	25°C	36.0088	0.10846	0	0	0	0	0	0	NA	283.4
5	unmotivated	2015-07-17	EV	3	13	1.17461	0.11955	0.142895	10107.4	254.62	4836.54	121.84	2922.4	733.89	89	203.53	NA	4	25°C	39.8047	0.10846	0	0	0	0	0	0	NA	254.62
5	unmotivated	2015-07-17	EV	3	2	1.0977	0.10318	0.115159	10766.5	241.53	4912.28	110.2	2086.4	613.78	105.69	217.58	NA	4	25°C	44.6854	0.10846	0	0	0	0	0	0	NA	241.53
5	unmotivated	2015-07-17	EV	3	5	1.09264	0.113315	0.125876	6207.22	190.147	2894.35	88.6482	1508.65	563.239	107.901	201.592	0	4	25°C	32.8633	0.10846	0	0	0	0	0	0	NA	190.147
5	unmotivated	2015-07-21	EV	1	6	1.16424	0.09902	0.116717	5435.38	124.97	3096.72	71.2	2768.31	605.65	42.36	88.91	NA	8	25°C	43.6008	0.10846	0	0	0	0	0	0	NA	124.97
5	unmotivated	2015-07-21	EV	1	1	1.37341	0.103224	0.144574	3389.01	76.8503	1843.68	41.7579	1603.76	675.124	52.8645	124.048	0	8	25°C	44.36	0.10846	0	0	0	0	0	0	NA	76.8503
5	unmotivated	2015-07-21	EV	1	3	1.35674	0.08958	0.123628	2604.33	58.42	1192.32	26.75	1013.53	757.18	35.87	89.78	NA	8	25°C	44.6854	0.10846	0	0	0	0	0	0	NA	58.42
5	unmotivated	2015-07-21	EV	1	7	1.37465	0.09943	0.139034	2562.27	58.91	1197.84	27.54	676.48	895.34	103.2	230.53	NA	8	25°C	43.6008	0.10846	0	0	0	0	0	0	NA	58.91
5	unmotivated	2015-07-21	EV	2	5	1.29474	0.10059	0.132365	4018.95	90.16	701.04	15.73	80.71	753.22	73.74	142.44	NA	8	25°C	44.6853	0.108459	0	0	0	0	0	0	NA	90.16
5	unmotivated	2015-07-21	EV	2	6	1.11901	0.10209	0.116215	4554.52	102.17	1887.84	42.35	1469.53	606.76	50.43	144.15	NA	8	25°C	44.6853	0.108459	0	0	0	0	0	0	NA	102.17
5	unmotivated	2015-07-21	EV	2	3	1.22354	0.09018	0.112179	4360.08	97.81	1374.48	30.83	1098.23	922.11	72.65	160.97	NA	8	25°C	44.6853	0.108459	0	0	0	0	0	0	NA	97.81
5	unmotivated	2015-07-21	EV	2	7	1.29691	0.09745	0.128507	3966.57	88.98	1495.92	33.56	1081.91	767.63	94.65	182.55	NA	8	25°C	44.6853	0.108459	0	0	0	0	0	0	NA	88.98
5	unmotivated	2015-07-21	EV	2	1	1.0954	0.07689	0.0857194	6369.88	142.9	1142.64	25.63	488.01	664.01	76.36	197.23	NA	8	25°C	44.6853	0.108459	0	0	0	0	0	0	NA	142.9
5	unmotivated	2015-07-21	EV	2	8	1.2159	0.10144	0.125014	5317.17	132.14	1943.04	48.29	1807.74	631.64	52.13	138.04	NA	8	25°C	40.3469	0.108459	0	0	0	0	0	0	NA	132.14
5	unmotivated	2015-07-21	EV	2	11	1.23315	0.10812	0.135614	2715.91	78.01	1186.8	34.09	896.95	777.31	53.04	133.08	NA	8	25°C	34.9239	0.108459	0	0	0	0	0	0	NA	78.01
5	unmotivated	2015-07-21	EV	3	2	1.37805	0.10268	0.143943	3584.1	80.4	1744.32	39.13	1522.81	776.42	57.06	152.16	NA	8	25°C	44.685	0.108459	0	0	0	0	0	0	NA	80.4
5	unmotivated	2015-07-24	EV	1	4	1.38859	0.09537	0.134722	1503.26	33.72	364.7	8.18	330.9	718.89	21.12	46.09	NA	11	25°C	44.6855	0.10846	0	0	0	0	0	0	NA	33.72
5	unmotivated	2015-07-24	EV	1	5	1.33438	0.08392	0.113896	1866.56	41.87	359.49	8.06	334.12	702.8	103.48	123.57	NA	11	25°C	44.6855	0.10846	0	0	0	0	0	0	NA	41.87
5	unmotivated	2015-07-24	EV	2	3	1.35533	0.09837	0.135608	893.55	20.05	343.86	7.71	213.77	671.32	36.9	93.63	NA	11	25°C	44.6855	0.10846	0	0	0	0	0	0	NA	20.05
5	unmotivated	2015-07-24	EV	2	6	1.2512	0.11637	0.148117	903.66	20.27	130.25	2.92	107.42	719.05	108.28	116.73	NA	11	25°C	44.6855	0.10846	0	0	0	0	0	0	NA	20.27
5	unmotivated	2015-07-24	EV	2	4	1.34025	0.1184	0.161423	2115.68	47.46	166.72	3.74	163.2	715.28	15.85	59.52	NA	11	25°C	44.6855	0.10846	0	0	0	0	0	0	NA	47.46
5	unmotivated	2015-07-24	EV	2	9	1.29918	0.10366	0.13688	1459.85	32.75	427.22	9.58	393.07	732.24	42.21	87.45	NA	11	25°C	44.6855	0.10846	0	0	0	0	0	0	NA	32.75
5	unmotivated	2015-07-24	EV	2	2	1.17749	0.08276	0.0991259	914.29	20.51	83.36	1.87	36.74	740.01	101.54	118.68	NA	11	25°C	44.6855	0.10846	0	0	0	0	0	0	NA	20.51
5	unmotivated	2015-07-24	EV	2	5	1.3074	0.12808	0.170251	1085.74	24.36	98.99	2.22	77.44	677.73	86.2	94.61	NA	11	25°C	44.6855	0.10846	0	0	0	0	0	0	NA	24.36
5	unmotivated	2015-07-24	EV	2	7	1.25306	0.08767	0.111604	4341.05	97.38	635.62	14.26	567.87	707.07	77.48	179.46	NA	11	25°C	44.6855	0.10846	0	0	0	0	0	0	NA	97.38
5	unmotivated	2015-07-24	EV	3	3	1.27793	0.12989	0.168754	3295.54	73.93	203.19	4.56	202.22	645.72	161.76	211.17	NA	11	25°C	44.6855	0.10846	0	0	0	0	0	0	NA	73.93
5	unmotivated	2015-07-24	EV	3	2	1.27028	0.09098	0.117546	2245.18	50.37	364.7	8.18	57.06	718.75	107.77	154.68	NA	11	25°C	44.6855	0.10846	0	0	0	0	0	0	NA	50.37
5	unmotivated	2015-07-24	EV	3	1	1.13021	0.12692	0.145922	576.88	12.94	26.05	0.58	25.32	551.16	175.6	179.52	NA	11	25°C	44.6855	0.10846	0	0	0	0	0	0	NA	12.94
5	unmotivated	2015-07-28	EV	2	3	1.03312	0.09023	0.0948231	265.18	5.95	0	0	2.5	476.28	45.9	48.18	NA	15	25°C	44.6859	0.108461	0	0	0	0	0	0	NA	5.95
5	unmotivated	2015-07-28	EV	2	1	1.12783	0.08412	0.096505	449.31	10.08	5.05	0.11	2.67	868.58	46.54	50.38	NA	15	25°C	44.6859	0.108461	0	0	0	0	0	0	NA	10.08
5	unmotivated	2015-07-28	EV	3	1	1.29423	0.09991	0.13154	2348.34	52.68	20.2	0.45	2.38	1105.08	24.9	30.63	NA	15	25°C	44.6855	0.10846	0	0	0	0	0	0	NA	52.68
5	unmotivated	2015-07-28	EV	3	2	1.08893	0.10165	0.112605	502.68	11.28	15.15	0.34	9.63	561.52	20.12	26.45	NA	15	25°C	44.6855	0.10846	0	0	0	0	0	0	NA	11.28
5	unmotivated	2015-07-28	EV	3	3	1.23614	0.08577	0.107849	1280.67	28.73	30.3	0.68	12.3	488.51	7.54	14.78	NA	15	25°C	44.6855	0.10846	0	0	0	0	0	0	NA	28.73
6	motivated	2015-07-20	EV	1	3	1.1742	0.09442	0.112607	2582.42	171.29	1988.28	131.88	1294.74	676.64	90.34	196.67	NA	7	15Â°C	15.1845	0.108461	0	0	0	0	0	0	171.29	NA
6	motivated	2015-07-20	EV	1	4	1.31967	0.09306	0.124718	4454.97	295.5	4202.74	278.77	2637.87	819.46	89.7	230.04	NA	7	15Â°C	15.1845	0.108461	0	0	0	0	0	0	295.5	NA
6	motivated	2015-07-20	EV	1	6	1.22415	0.0839	0.104394	3562.97	236.34	3219.12	213.53	2319.73	751.48	75.01	168.25	NA	7	15Â°C	15.1845	0.108461	0	0	0	0	0	0	236.34	NA
6	motivated	2015-07-20	EV	1	7	1.26587	0.09089	0.117014	3193.4	211.82	1614.82	107.11	1481.85	698.99	134.44	230.33	NA	7	15Â°C	15.1845	0.108461	0	0	0	0	0	0	211.82	NA
6	motivated	2015-07-20	EV	1	10	1.26801	0.09132	0.117805	3215.3	213.27	1893.6	125.6	1344.09	713.26	115.52	250.82	NA	7	15Â°C	15.1845	0.108461	0	0	0	0	0	0	213.27	NA
6	motivated	2015-07-20	EV	1	8	1.31279	0.09642	0.128778	4161.28	276.02	4039.68	267.96	3070.95	838.86	119.54	246.22	NA	7	15Â°C	15.1845	0.108461	0	0	0	0	0	0	276.02	NA
6	motivated	2015-07-20	EV	1	11	1.32209	0.09513	0.127903	4353.41	288.77	3156	209.34	2152.32	748.03	118.25	258.76	NA	7	15Â°C	15.1845	0.108461	0	0	0	0	0	0	288.77	NA
6	motivated	2015-07-20	EV	2	7	1.14276	0.089	0.10346	4129.22	273.9	3960.78	262.72	3108.74	725.41	73.87	184.06	NA	7	15Â°C	15.1844	0.10846	0	0	0	0	0	0	273.9	NA
6	motivated	2015-07-20	EV	2	9	1.216	0.09306	0.115096	3620.22	240.13	2777.28	184.22	1937.83	795.54	89.31	213.42	NA	7	15Â°C	15.1844	0.10846	0	0	0	0	0	0	240.13	NA
6	motivated	2015-07-20	EV	2	5	1.20002	0.09314	0.113676	3760.62	249.45	2025.1	134.33	1957.4	780.78	97.74	212.43	NA	7	15Â°C	15.1844	0.10846	0	0	0	0	0	0	249.45	NA
6	motivated	2015-07-20	EV	2	8	1.1624	0.08865	0.104826	3979.38	263.96	3918.7	259.93	2962.78	731.37	74.21	168.66	NA	7	15Â°C	15.1844	0.10846	0	0	0	0	0	0	263.96	NA
6	motivated	2015-07-20	EV	2	4	1.25308	0.08894	0.113345	4331.9	287.34	4123.84	273.54	3311.62	826.7	83.16	175.51	NA	7	15Â°C	15.1844	0.10846	0	0	0	0	0	0	287.34	NA
6	motivated	2015-07-20	EV	2	3	1.23367	0.09053	0.11358	4152.7	275.45	4023.9	266.91	1896.78	812.76	87.06	196.07	NA	7	15Â°C	15.1844	0.10846	0	0	0	0	0	0	275.45	NA
6	motivated	2015-07-20	EV	3	2	1.26071	0.09909	0.127034	2609.69	173.1	1020.44	67.69	339.8	633.38	67.63	203.77	NA	7	15Â°C	15.1844	0.10846	0	0	0	0	0	0	173.1	NA
6	motivated	2015-07-27	EV	2	5	1.34722	0.109627	0.150451	3308.25	220.366	2698.78	179.843	2293.26	589.947	100.757	170.074	0	14	15Â°C	15.1845	0.108461	0	0	0	0	0	0	220.366	NA
6	motivated	2015-07-27	EV	2	8	1.31173	0.10361	0.138186	1728.81	114.67	875.42	58.07	735.58	768.35	84.42	137.09	NA	14	15Â°C	15.1845	0.108461	0	0	0	0	0	0	114.67	NA
6	motivated	2015-07-27	EV	2	3	1.37751	0.09595	0.134347	2793.12	187.98	1455.58	97.96	385.26	655.64	136.27	263.03	NA	14	15Â°C	14.9676	0.108461	0	0	0	0	0	0	187.98	NA
6	motivated	2015-07-27	EV	2	6	1.32883	0.08854	0.119611	2386.19	158.28	2253.3	149.46	1972.99	765.96	74.07	132.03	NA	14	15Â°C	15.1845	0.108461	0	0	0	0	0	0	158.28	NA
6	motivated	2015-07-27	EV	2	7	1.26885	0.08911	0.114974	3118.34	206.84	2056.46	136.41	1092.74	675.01	95.73	233.53	NA	14	15Â°C	15.1845	0.108461	0	0	0	0	0	0	206.84	NA
6	motivated	2015-07-27	EV	2	10	1.45293	0.11154	0.164767	3212.75	213.1	2766.12	183.48	2344.6	890.44	87.22	184.92	NA	14	15Â°C	15.1845	0.108461	0	0	0	0	0	0	213.1	NA
6	motivated	2015-08-03	EV	1	5	0.83635	0.09739	0.0828529	208.82	13.85	10.26	0.68	1.76	397.15	90.41	92.63	NA	21	15Â°C	15.1844	0.10846	0	0	0	0	0	0	13.85	NA
6	motivated	2015-08-03	EV	1	6	1.21711	0.07962	0.0985561	2419.43	160.48	1359.45	90.17	569.19	725.41	105.41	222.52	NA	21	15Â°C	15.1844	0.10846	0	0	0	0	0	0	160.48	NA
6	motivated	2015-08-03	EV	1	2	1.04946	0.11294	0.12055	578.59	38.38	256.5	17.01	190.76	453.49	48.44	100.14	NA	21	15Â°C	15.1844	0.10846	0	0	0	0	0	0	38.38	NA
6	motivated	2015-08-03	EV	1	1	1.10059	0.10566	0.118252	467.42	31	35.91	2.38	5	539.78	51.15	69.12	NA	21	15Â°C	15.1844	0.10846	0	0	0	0	0	0	31	NA
6	motivated	2015-08-03	EV	1	7	1.25896	0.09522	0.121927	1211.28	80.35	379.62	25.18	20.01	762.72	55.93	95.28	NA	21	15Â°C	15.1844	0.10846	0	0	0	0	0	0	80.35	NA
6	motivated	2015-08-03	EV	2	2	0.96813	0.11122	0.109528	493.51	32.74	30.78	2.04	33.3	419.22	10.97	27.2	NA	21	15Â°C	15.1846	0.108461	0	0	0	0	0	0	32.74	NA
6	motivated	2015-08-03	EV	2	1	1.03762	0.11762	0.124143	216.58	14.37	35.91	2.38	66.61	475.82	21.02	33.07	NA	21	15Â°C	15.1846	0.108461	0	0	0	0	0	0	14.37	NA
6	motivated	2015-08-03	EV	2	4	1.03101	0.10938	0.114724	610.63	40.5	61.56	4.08	43.52	542.17	131.45	157.35	NA	21	15Â°C	15.1846	0.108461	0	0	0	0	0	0	40.5	NA
6	motivated	2015-08-03	EV	3	4	1.23529	0.09801	0.123154	299.89	19.89	66.69	4.42	56.37	588.82	112.36	126.1	NA	21	15Â°C	15.1845	0.108461	0	0	0	0	0	0	19.89	NA
6	motivated	2015-08-03	EV	4	1	1.21276	0.09764	0.120443	306.89	20.36	143.64	9.53	69.6	572.72	83.1	108.44	NA	21	15Â°C	15.1843	0.10846	0	0	0	0	0	0	20.36	NA
6	motivated	2015-08-03	EV	4	2	1.12154	0.11233	0.128151	1515.12	100.5	71.82	4.76	42.67	630.3	136.83	150.08	NA	21	15Â°C	15.1843	0.10846	0	0	0	0	0	0	100.5	NA
6	motivated	2015-08-07	EV	1	2	0.83089	0.13331	0.112676	116.76	7.74	0	0	0.72	221.2	36.98	38.53	NA	25	15Â°C	15.1846	0.108461	0	0	0	0	0	0	7.74	NA
6	motivated	2015-08-07	EV	2	2	1.3464	0.08174	0.111942	878.13	58.25	507.87	33.69	294.84	678.5	96.62	157.18	NA	25	15Â°C	15.1844	0.10846	0	0	0	0	0	0	58.25	NA
6	motivated	2015-08-07	EV	2	1	1.28392	0.07487	0.0979145	1532.2	101.63	692.55	45.94	264.23	599.09	99.52	157.62	NA	25	15Â°C	15.1844	0.10846	0	0	0	0	0	0	101.63	NA
6	motivated	2015-08-07	EV	3	2	0.98932	0.08636	0.086908	287.07	19.04	82.08	5.44	25.02	442.07	47.24	86.11	NA	25	15Â°C	15.1845	0.108461	0	0	0	0	0	0	19.04	NA
6	motivated	2015-08-07	EV	3	4	1.35434	0.10088	0.138977	908.4	60.25	56.43	3.74	81.42	602.68	32.21	56.19	NA	25	15Â°C	15.1845	0.108461	0	0	0	0	0	0	60.25	NA
6	motivated	2015-08-07	EV	4	2	1.3424	0.08526	0.116392	1181.65	78.38	851.58	56.49	482.66	748.15	123.11	234.01	NA	25	15Â°C	15.1845	0.10846	0	0	0	0	0	0	78.38	NA
6	motivated	2015-08-07	EV	4	1	1.06711	0.11549	0.125365	205.36	13.62	15.39	1.02	3.71	414.15	16.78	20.23	NA	25	15Â°C	15.1845	0.10846	0	0	0	0	0	0	13.62	NA
6	thrashing	2015-07-20	EV	1	7	1.15976	0.08339	0.0983885	16243.1	555	6862.03	234.47	1983.72	801.11	103.38	188.8	0.646552	7	15Â°C	29.3331	0.0666661	0	0	0	0	0	0	NA	NA
6	thrashing	2015-07-20	EV	1	6	1.18166	0.0868	0.104323	14726.1	447.15	5380.46	163.37	2645.02	603.38	103.63	189.39	0.667028	7	15Â°C	32.9997	0.0666661	0	0	0	0	0	0	NA	NA
6	thrashing	2015-07-20	EV	1	3	1.15819	0.08447	0.0995343	17463.5	388.65	8291.41	184.53	3236.74	729.9	104.14	199.24	0.700613	7	15Â°C	44.9996	0.0666661	0	0	0	0	0	0	NA	NA
6	thrashing	2015-07-20	EV	1	4	1.17281	0.0855019	0.102014	14019.7	330.208	4881.82	114.981	907.89	640.622	99.1552	192.028	0.786132	7	15Â°C	42.5996	0.0666661	0	0	0	0	0	0	NA	NA
6	thrashing	2015-07-20	EV	1	2	1.19114	0.09131	0.110639	3079.93	68.54	189.77	4.22	229.76	746.88	65.75	171.58	0.206131	7	15Â°C	44.9996	0.0666661	0	0	0	0	0	0	NA	NA
6	thrashing	2015-07-20	EV	1	5	1.19289	0.0874334	0.10609	15867.1	354.217	5196.59	116.02	1911.83	627.512	115.933	208.144	0.705752	7	15Â°C	44.9329	0.0666661	0	0	0	0	0	0	NA	NA
6	thrashing	2015-07-20	EV	2	2	1.21557	0.08439	0.104348	6606.34	434.63	2299.64	151.29	1186.86	630.21	100.67	207.29	0.956633	7	15Â°C	15.2668	0.0666673	0	0	0	0	0	0	NA	NA
6	thrashing	2015-07-20	EV	2	4	1.32428	0.0957133	0.129015	13592.7	577.591	5636.21	239.496	2666.95	773.086	100.031	221.539	0.788092	7	15Â°C	23.6669	0.0666673	0	0	0	0	0	0	NA	NA
6	thrashing	2015-07-20	EV	2	1	1.1373	0.0796252	0.0921141	15210.5	372.25	3746.89	91.778	2063.71	599.881	97.7727	200.702	0.789255	7	15Â°C	41.0004	0.0666673	0	0	0	0	0	0	NA	NA
6	thrashing	2015-07-20	EV	2	6	1.27873	0.09154	0.119068	8749.39	495.25	3351.18	189.69	1803.8	774.92	104.59	229.51	1.0102	7	15Â°C	17.7335	0.0666673	0	0	0	0	0	0	NA	NA
6	thrashing	2015-07-20	EV	2	3	1.22457	0.08418	0.104857	16958.1	493.93	6659.59	193.97	1049.64	706.17	100.46	208.34	0.931772	7	15Â°C	34.4003	0.0666673	0	0	0	0	0	0	NA	NA
6	thrashing	2015-07-20	EV	3	6	1.26419	0.0879517	0.113093	16683.8	531.316	7278.66	231.771	2909.07	720.113	117.995	217.286	0.85166	7	15Â°C	31.6	0.0666666	0	0	0	0	0	0	NA	NA
6	thrashing	2015-07-20	EV	3	4	1.18996	0.08499	0.102873	11530.4	307.2	1696.7	45.21	410.56	751.3	119.18	212.17	0.583832	7	15Â°C	37.6	0.0666666	0	0	0	0	0	0	NA	NA
6	thrashing	2015-07-20	EV	3	7	1.2434	0.0917	0.116003	17746.1	789.89	7658.72	340.89	3154.51	881.43	114.35	214.94	1.26365	7	15Â°C	22.5333	0.0666666	0	0	0	0	0	0	NA	NA
6	thrashing	2015-07-20	EV	3	8	1.21075	0.09459	0.116513	8010.96	515.73	2994	192.75	850.53	752.09	111.47	213.33	0.872093	7	15Â°C	15.6	0.0666666	0	0	0	0	0	0	NA	NA
6	thrashing	2015-07-20	EV	3	9	1.14868	0.08224	0.0960936	9684.17	507.91	3966.37	208.03	1858.03	590.64	97.44	184.66	0.955598	7	15Â°C	19.1333	0.0666666	0	0	0	0	0	0	NA	NA
6	thrashing	2015-07-20	EV	3	5	1.15592	0.08286	0.0974334	11283.8	396.39	4163.13	146.25	2210.81	567.78	91.22	183.28	0.965909	7	15Â°C	28.5333	0.0666666	0	0	0	0	0	0	NA	NA
6	thrashing	2015-07-20	EV	3	1	1.23122	0.088321	0.110622	20516.7	642.488	7659.32	239.853	3271.39	758.891	100.124	200.148	1.0522	7	15Â°C	32.0666	0.0666666	0	0	0	0	0	0	NA	NA
6	thrashing	2015-07-20	EV	3	2	1.29098	0.09605	0.126138	19144.5	489.21	6889.78	176.06	3151.39	663.66	110.05	217.45	0.745931	7	15Â°C	39.1999	0.0666666	0	0	0	0	0	0	NA	NA
6	thrashing	2015-07-20	EV	3	3	1.22223	0.08731	0.108556	17778.8	617.32	7292.02	253.2	1172.91	797.05	86.3	193.29	1.01852	7	15Â°C	28.8666	0.0666666	0	0	0	0	0	0	NA	NA
6	thrashing	2015-07-27	EV	1	2	1.35156	0.10591	0.145631	7597.61	169.34	951.83	21.21	1096.42	905.96	56.01	149.45	0.669014	14	15Â°C	44.9338	0.0666674	0	0	0	0	0	0	NA	NA
6	thrashing	2015-07-27	EV	1	1	1.40192	0.104411	0.148951	14692.8	348.148	8463.48	200.544	2231.13	996.404	97.5453	213.981	1.05048	14	15Â°C	42.3338	0.0666674	0	0	0	0	0	0	NA	NA
6	thrashing	2015-07-27	EV	2	4	1.41567	0.09959	0.143395	16010.7	356.85	3051.2	68.01	853.22	819.7	173.8	272.37	0.788854	14	15Â°C	44.9337	0.0666672	0	0	0	0	0	0	NA	NA
6	thrashing	2015-07-27	EV	2	5	1.46512	0.10486	0.156274	12100.1	269.69	1677.83	37.4	872.52	912.47	128.62	257.96	0.583079	14	15Â°C	44.9337	0.0666672	0	0	0	0	0	0	NA	NA
6	thrashing	2015-07-27	EV	2	1	1.40256	0.10054	0.143426	15658.3	349	4158.58	92.69	1576.65	758.28	137.2	258.39	0.84473	14	15Â°C	44.9337	0.0666672	0	0	0	0	0	0	NA	NA
6	thrashing	2015-07-27	EV	2	3	1.18997	0.09166	0.110961	3176.15	70.79	76.01	1.69	926.28	944.49	153.16	163.67	NA	14	15Â°C	44.9337	0.0666672	0	0	0	0	0	0	NA	NA
6	thrashing	2015-07-27	EV	3	2	1.39058	0.103494	0.146463	7952.73	296.749	3055.07	113.995	2578.76	820.648	70.59	191.679	0.713077	14	15Â°C	26.9335	0.0666672	0	0	0	0	0	0	NA	NA
6	thrashing	2015-07-27	EV	3	1	1.42374	0.09738	0.141033	11086.1	642.05	4992.01	289.11	3405.36	957.5	101.01	197.71	1.05769	14	15Â°C	17.3335	0.0666672	0	0	0	0	0	0	NA	NA
6	thrashing	2015-07-27	EV	4	4	1.42163	0.10297	0.148914	15483	598.57	3037.14	117.42	1017.85	747.19	141.77	272.96	0.845376	14	15Â°C	25.9337	0.0666675	0	0	0	0	0	0	NA	NA
6	thrashing	2015-07-27	EV	4	1	1.17195	0.08779	0.104656	4428.94	98.71	844.96	18.83	2323.68	677.08	19.65	53.45	0.375648	14	15Â°C	44.9339	0.0666675	0	0	0	0	0	0	NA	NA
6	thrashing	2015-07-27	EV	4	3	1.38768	0.1061	0.149792	15537.8	593.05	3787.54	144.56	2040.17	781.4	80.31	216.46	0.636986	14	15Â°C	26.267	0.0666675	0	0	0	0	0	0	NA	NA
6	thrashing	2015-08-03	EV	1	3	0.9783	0.11596	0.115389	3202.94	71.39	35.63	0.79	32.56	605.25	129.1	134.17	NA	21	15Â°C	44.9337	0.0666671	0	0	0	0	0	0	NA	NA
6	thrashing	2015-08-03	EV	1	4	0.92021	0.10625	0.0994449	2233.67	49.78	67.68	1.51	11.41	383.07	26.07	54.49	0.131119	21	15Â°C	44.9337	0.0666671	0	0	0	0	0	0	NA	NA
6	thrashing	2015-08-03	EV	2	7	0.95054	0.07989	0.0772493	2869.76	63.96	77.86	1.74	66.65	451.51	48.19	73.78	NA	21	15Â°C	44.9335	0.066667	0	0	0	0	0	0	NA	NA
6	thrashing	2015-08-03	EV	2	2	0.86191	0.11037	0.0967612	2244.57	78.85	162.78	5.72	219.17	419.14	56.31	141.16	1.04523	21	15Â°C	28.5335	0.066667	0	0	0	0	0	0	NA	NA
6	thrashing	2015-08-03	EV	2	3	1.00686	0.09827	0.100649	1573.59	35.07	33.54	0.75	16.92	619.18	24.8	35.44	0.0735294	21	15Â°C	44.9335	0.066667	0	0	0	0	0	0	NA	NA
6	thrashing	2015-08-03	EV	2	5	1.01629	0.09593	0.0991732	2330.03	51.93	92.04	2.05	116.38	485.06	63.61	134.58	0.196793	21	15Â°C	44.9335	0.066667	0	0	0	0	0	0	NA	NA
6	thrashing	2015-08-07	EV	1	1	1.08592	0.09299	0.102728	2541.33	56.56	868.29	19.32	893.99	588.18	51.11	86.79	NA	25	15Â°C	44.9995	0.066666	0	0	0	0	0	0	NA	NA
6	thrashing	2015-08-07	EV	1	2	1.01409	0.07585	0.0782429	1854.39	41.27	618.62	13.77	615.12	702.06	28.99	35.31	0.491543	25	15Â°C	44.9995	0.066666	0	0	0	0	0	0	NA	NA
6	thrashing	2015-08-07	EV	1	5	0.9091	0.082	0.0758323	1170.15	26.04	323.16	7.19	359.41	570.34	43.66	46.56	NA	25	15Â°C	44.9995	0.066666	0	0	0	0	0	0	NA	NA
6	thrashing	2015-08-07	EV	1	4	1.07312	0.07243	0.0790592	3154.47	70.2	245.99	5.47	778.41	551.99	41.5	97.98	0.308717	25	15Â°C	44.9995	0.066666	0	0	0	0	0	0	NA	NA
6	thrashing	2015-08-07	EV	1	3	0.947292	0.0939847	0.0906465	2579.86	57.965	344.1	7.73736	1015.96	565.403	87.5853	96.8787	0	25	15Â°C	44.7329	0.066666	0	0	0	0	0	0	NA	NA
6	thrashing	2015-08-07	EV	2	2	0.86316	0.09892	0.0868571	1575.38	35.06	45.25	1.01	19.79	721.97	88.86	94.42	NA	25	15Â°C	44.9997	0.0666662	0	0	0	0	0	0	NA	NA
6	thrashing	2015-08-07	EV	2	1	1.22475	0.08657	0.107847	2890.96	64.34	312.97	6.97	85.48	733.81	92.05	192.68	0.0925926	25	15Â°C	44.9997	0.0666662	0	0	0	0	0	0	NA	NA
6	thrashing	2015-08-07	EV	2	3	0.96066	0.0776	0.0758286	1724.67	38.38	64.71	1.44	43.77	542.05	157.01	175.9	NA	25	15Â°C	44.9997	0.0666662	0	0	0	0	0	0	NA	NA
6	thrashing	2015-08-07	EV	3	4	1.30878	0.0865	0.115147	3534.45	78.66	331.03	7.37	414.96	688.25	164.02	247.18	0.75	25	15Â°C	44.9997	0.0666662	0	0	0	0	0	0	NA	NA
6	thrashing	2015-08-07	EV	3	2	1.32682	0.07731	0.104354	11908.7	265.03	4300.26	95.7	2365.28	915.56	80.87	207.16	0.503273	25	15Â°C	44.9997	0.0666662	0	0	0	0	0	0	NA	NA
6	thrashing	2015-08-07	EV	3	1	0.86367	0.08741	0.076796	1138.52	25.34	27.45	0.61	5.92	672.92	55.95	63.66	NA	25	15Â°C	44.9997	0.0666662	0	0	0	0	0	0	NA	NA
6	thrashing	2015-08-07	EV	3	5	1.18133	0.07582	0.091114	9837.33	218.93	2187.3	48.68	1136.22	622.74	77.1	208.75	0.62701	25	15Â°C	44.9997	0.0666662	0	0	0	0	0	0	NA	NA
6	thrashing	2015-08-07	EV	4	1	0.79565	0.08476	0.0686013	1633.37	36.35	21.82	0.49	3.44	342.86	67.72	72.76	NA	25	15Â°C	44.9996	0.0666661	0	0	0	0	0	0	NA	NA
6	thrashing	2015-08-07	EV	4	2	0.96123	0.07532	0.0736463	2377	52.9	28.15	0.63	35.42	356.69	56.35	58.42	NA	25	15Â°C	44.9996	0.0666661	0	0	0	0	0	0	NA	NA
6	thrashing	2015-08-07	EV	4	3	1.23504	0.075	0.0942098	6623.17	147.4	1228.73	27.35	755.53	680.78	116.1	234.31	0.446141	25	15Â°C	44.9996	0.0666661	0	0	0	0	0	0	NA	NA
6	thrashing	2015-08-07	EV	4	5	1.22438	0.0705	0.0878028	5993.99	133.4	2089.71	46.51	1192.31	890.74	57.67	124.12	0.302632	25	15Â°C	44.9996	0.0666661	0	0	0	0	0	0	NA	NA
6	thrashing	2015-08-07	EV	4	7	0.82523	0.0805	0.067569	2133.51	47.48	125.41	2.79	113.42	476.64	73.76	77.99	NA	25	15Â°C	44.9996	0.0666661	0	0	0	0	0	0	NA	NA
6	thrashing	2015-08-07	EV	4	4	1.29865	0.0849425	0.112212	12853.9	292.863	2523.54	57.4975	1349.81	760.553	111.123	225.262	0.271978	25	15Â°C	43.9996	0.0666661	0	0	0	0	0	0	NA	NA
6	thrashing	2015-08-07	EV	4	10	0.95676	0.06933	0.0674746	1372.84	30.55	16.82	0.37	27.11	549.71	49.75	57.15	NA	25	15Â°C	44.9996	0.0666661	0	0	0	0	0	0	NA	NA
6	unmotivated	2015-07-20	EV	1	4	1.28872	0.09607	0.125924	4693.3	105.29	3434.78	77.05	2770.27	706.64	57.73	164.6	NA	7	15Â°C	44.6855	0.10846	0	0	0	0	0	0	NA	105.29
6	unmotivated	2015-07-20	EV	1	2	1.26159	0.08633	0.110786	5215.39	117	3261.2	73.16	2717.98	713.18	80.73	186.07	NA	7	15Â°C	44.6855	0.10846	0	0	0	0	0	0	NA	117
6	unmotivated	2015-07-20	EV	1	3	1.27974	0.08855	0.115271	5079.31	113.94	4197.48	94.16	3486.63	700.7	64.38	138.79	NA	7	15Â°C	44.6855	0.10846	0	0	0	0	0	0	NA	113.94
6	unmotivated	2015-07-20	EV	1	5	1.30805	0.0937	0.124654	6137.86	163.56	5223.18	139.18	4239.45	775.34	62.42	156.34	NA	7	15Â°C	37.6356	0.10846	0	0	0	0	0	0	NA	163.56
6	unmotivated	2015-07-20	EV	1	6	1.30267	0.09613	0.127348	6751.49	151.46	5175.84	116.11	2745.41	726.62	94.04	220.15	NA	7	15Â°C	44.6855	0.10846	0	0	0	0	0	0	NA	151.46
6	unmotivated	2015-07-20	EV	1	7	1.32236	0.09098	0.1224	7526.96	168.85	6290.96	141.13	5157.81	815.54	74.3	167.7	NA	7	15Â°C	44.6855	0.10846	0	0	0	0	0	0	NA	168.85
6	unmotivated	2015-07-20	EV	2	1	1.33069	0.0995723	0.134571	6458.95	164.473	4613.02	117.481	4017.59	747.583	66.218	127.582	0	7	15Â°C	39.4795	0.10846	0	0	0	0	0	0	NA	164.473
6	unmotivated	2015-07-20	EV	2	3	1.22678	0.09967	0.124371	6559.15	178.39	4912.84	133.62	3745.15	718.77	64.13	181.29	NA	7	15Â°C	36.8764	0.10846	0	0	0	0	0	0	NA	178.39
6	unmotivated	2015-07-20	EV	2	2	1.22981	0.0920027	0.115095	6498.28	148.671	4244.82	97.1141	2360.57	728.398	83.1974	169.834	0	7	15Â°C	43.9264	0.10846	0	0	0	0	0	0	NA	148.671
6	unmotivated	2015-07-20	EV	2	6	1.14845	0.0931609	0.10883	5170.42	121.608	3140.22	73.8551	1830.08	639.549	69.0173	186.093	0	7	15Â°C	42.7333	0.10846	0	0	0	0	0	0	NA	121.608
6	unmotivated	2015-07-20	EV	2	4	1.17318	0.09195	0.109723	6803.08	152.61	6401.42	143.6	5005.5	643.36	51.22	140.07	NA	7	15Â°C	44.6856	0.10846	0	0	0	0	0	0	NA	152.61
6	unmotivated	2015-07-20	EV	3	1	1.26336	0.09685	0.124443	5560.9	124.75	3582.06	80.36	3131.55	708.04	62.32	141.42	NA	7	15Â°C	44.5777	0.108462	0	0	0	0	0	0	NA	124.75
6	unmotivated	2015-07-27	EV	1	3	1.32472	0.0990681	0.133364	10677	240.581	10095.8	227.477	7334.46	826.707	88.9325	195.044	0	14	15Â°C	44.5773	0.108461	0	0	0	0	0	0	NA	240.581
6	unmotivated	2015-07-27	EV	1	7	1.3082	0.09425	0.125411	4337.28	128.58	3988.6	118.25	2729.52	785.99	80.94	155.67	NA	14	15Â°C	33.8397	0.108461	0	0	0	0	0	0	NA	128.58
6	unmotivated	2015-07-27	EV	1	2	1.33939	0.09164	0.124882	3092.27	69.37	2149.7	48.22	1842.01	703.88	63.79	139.72	NA	14	15Â°C	44.6858	0.108461	0	0	0	0	0	0	NA	69.37
6	unmotivated	2015-07-27	EV	2	5	1.31646	0.1066	0.142551	4250.25	121.32	3051.02	87.09	2808.23	651.51	55.4	163.02	NA	14	15Â°C	35.141	0.10846	0	0	0	0	0	0	NA	121.32
6	unmotivated	2015-07-27	EV	2	2	1.48978	0.107122	0.162675	5720.59	130.703	2103.08	48.1065	1646.88	748.43	93.5389	194.489	0	14	15Â°C	43.9263	0.10846	0	0	0	0	0	0	NA	130.703
6	unmotivated	2015-07-27	EV	2	7	1.3013	0.10943	0.145098	6901.37	154.82	5216.26	117.02	3441.29	775.99	69.01	181.76	NA	14	15Â°C	44.6855	0.10846	0	0	0	0	0	0	NA	154.82
6	unmotivated	2015-07-27	EV	3	3	1.43072	0.114282	0.166317	5693.6	135.294	3885	92.212	3322.82	700.6	65.838	145.882	0	14	15Â°C	42.2996	0.108461	0	0	0	0	0	0	NA	135.294
6	unmotivated	2015-08-03	EV	1	1	1.09529	0.106592	0.118708	2155.76	59.3301	107.73	2.96522	45.45	501.785	38.3608	52.9666	0	21	15Â°C	36.551	0.10846	0	0	0	0	0	0	NA	59.3301
6	unmotivated	2015-08-03	EV	1	7	1.30254	0.09067	0.120096	4027.39	90.35	3642.3	81.71	3195.75	679.81	49.14	130.16	NA	21	15Â°C	44.6855	0.10846	0	0	0	0	0	0	NA	90.35
6	unmotivated	2015-08-03	EV	1	2	1.03448	0.10377	0.109072	1461.23	32.78	620.73	13.92	493.6	488.95	76.53	123.53	NA	21	15Â°C	44.6855	0.10846	0	0	0	0	0	0	NA	32.78
6	unmotivated	2015-08-03	EV	1	6	0.84605	0.09802	0.084362	588.48	13.2	10.26	0.23	3.14	350.66	93.74	96.42	NA	21	15Â°C	44.6855	0.10846	0	0	0	0	0	0	NA	13.2
6	unmotivated	2015-08-03	EV	2	5	1.11781	0.12673	0.144053	1321.98	33.5848	107.73	2.73907	28.24	479.661	62.7475	79.0491	0	21	15Â°C	39.6964	0.10846	0	0	0	0	0	0	NA	33.5848
6	unmotivated	2015-08-03	EV	2	2	0.96578	0.11041	0.108447	1214.41	27.24	112.86	2.53	94.71	476.59	39.86	86.34	NA	21	15Â°C	44.6855	0.10846	0	0	0	0	0	0	NA	27.24
6	unmotivated	2015-08-03	EV	2	1	1.056	0.11752	0.126234	511.19	11.47	41.04	0.92	26.34	585.74	32.03	36.15	NA	21	15Â°C	44.6855	0.10846	0	0	0	0	0	0	NA	11.47
6	unmotivated	2015-08-03	EV	3	4	1.22314	0.10025	0.124732	847.57	19.01	246.24	5.52	240.42	595.61	58.87	181.82	NA	21	15Â°C	44.6859	0.108461	0	0	0	0	0	0	NA	19.01
6	unmotivated	2015-08-03	EV	4	1	1.23456	0.093936	0.117904	2564.45	58.3767	302.67	6.88821	204.05	665.906	50.1715	79.0541	0	21	15Â°C	44.1428	0.108459	0	0	0	0	0	0	NA	58.3767
6	unmotivated	2015-08-07	EV	1	4	1.31695	0.10971	0.14697	1074.42	24.1	641.25	14.39	594.8	615.36	50.81	111.98	NA	25	15Â°C	44.6853	0.108459	0	0	0	0	0	0	NA	24.1
6	unmotivated	2015-08-07	EV	1	2	0.83084	0.13308	0.11247	371.12	8.33	0	0	0.96	235.75	36.89	38.85	NA	25	15Â°C	44.6853	0.108459	0	0	0	0	0	0	NA	8.33
6	unmotivated	2015-08-07	EV	2	1	1.3554	0.08329	0.114844	1873.17	42.02	348.84	7.83	101.36	775.06	57.99	92.91	NA	25	15Â°C	44.6847	0.108458	0	0	0	0	0	0	NA	42.02
6	unmotivated	2015-08-07	EV	3	2	0.897247	0.09294	0.0838757	2190.88	54.6633	230.85	5.76833	177.64	459.082	69.635	112.952	0	25	15Â°C	40.3474	0.108461	0	0	0	0	0	0	NA	54.6633
6	unmotivated	2015-08-07	EV	3	3	1.09135	0.110332	0.122564	1939.1	63.2993	533.52	17.6245	379.25	561.091	75.2212	119.074	0	25	15Â°C	30.9113	0.108461	0	0	0	0	0	0	NA	63.2993
6	unmotivated	2015-08-07	EV	4	1	1.0746	0.11627	0.127085	686.06	15.39	25.65	0.58	5.31	503.14	14.55	24.7	NA	25	15Â°C	44.5775	0.108461	0	0	0	0	0	0	NA	15.39
pooled	motivated	2015-05-29	EV	1	1	1.13712	0.10144	0.117291	2687.62	175.74	1409.56	92.17	421.97	548.42	140.17	203.68	NA	4	25°C	15.4014	0.108461	0	0	0	0	0	0	175.74	NA
pooled	motivated	2015-05-29	EV	1	2	1.13278	0.09862	0.113614	2675.64	174.96	2006.74	131.22	1443.77	618.76	84.46	160.47	NA	4	25°C	15.4014	0.108461	0	0	0	0	0	0	174.96	NA
pooled	motivated	2015-05-29	EV	1	3	1.17572	0.11482	0.137319	2847.16	186.18	1070.62	70.01	734.5	690.63	104.22	205.24	NA	4	25°C	15.4014	0.108461	0	0	0	0	0	0	186.18	NA
pooled	motivated	2015-05-29	EV	1	4	1.11236	0.10223	0.11568	2527.8	165.29	887.7	58.05	207.05	633.6	90.42	185.24	NA	4	25°C	15.4014	0.108461	0	0	0	0	0	0	165.29	NA
pooled	motivated	2015-05-29	EV	1	5	1.12087	0.10078	0.114918	2878.98	188.26	2437.14	159.36	1785.57	666.28	92.07	177.71	NA	4	25°C	15.4014	0.108461	0	0	0	0	0	0	188.26	NA
pooled	motivated	2015-05-29	EV	1	6	1.10548	0.09352	0.105172	4389.96	287.06	4244.82	277.57	3212.57	664.15	70.84	191.4	NA	4	25°C	15.4014	0.108461	0	0	0	0	0	0	287.06	NA
pooled	motivated	2015-05-29	EV	1	7	1.12068	0.10019	0.114367	3491.74	228.33	2039.02	133.33	1848.29	630.15	69.17	201.16	NA	4	25°C	15.4014	0.108461	0	0	0	0	0	0	228.33	NA
pooled	motivated	2015-05-29	EV	2	1	1.114	0.08242	0.0933991	2332.64	152.53	903.84	59.1	774.8	557.28	133.22	197.59	NA	4	25°C	15.4015	0.108461	0	0	0	0	0	0	152.53	NA
pooled	motivated	2015-05-29	EV	2	2	1.09283	0.07759	0.0862572	1909.05	124.83	887.7	58.05	437.79	681.89	98.39	175.43	NA	4	25°C	15.4015	0.108461	0	0	0	0	0	0	124.83	NA
pooled	motivated	2015-05-29	EV	2	6	1.11758	0.08012	0.0910537	3057.65	199.94	1388.04	90.76	426.27	447.06	116.28	218.85	NA	4	25°C	15.4015	0.108461	0	0	0	0	0	0	199.94	NA
pooled	motivated	2015-05-29	EV	2	7	1.1122	0.07628	0.0862709	3015.68	197.2	2447.9	160.07	1732.33	639.65	64.06	189.48	NA	4	25°C	15.4015	0.108461	0	0	0	0	0	0	197.2	NA
pooled	motivated	2015-05-29	EV	2	9	1.11442	0.08281	0.0938939	1194.98	78.14	559.52	36.59	278.94	604.8	52.55	88.95	NA	4	25°C	15.4015	0.108461	0	0	0	0	0	0	78.14	NA
pooled	motivated	2015-05-29	EV	2	10	1.15854	0.07814	0.092091	1883.72	123.18	1000.68	65.43	607.06	615.22	63.79	217.4	NA	4	25°C	15.4015	0.108461	0	0	0	0	0	0	123.18	NA
pooled	motivated	2015-05-29	EV	3	2	1.05776	0.08004	0.0861169	2407.39	159.68	1630.14	108.13	628.86	587.19	113.52	205.75	NA	4	25°C	15.1844	0.10846	0	0	0	0	0	0	159.68	NA
pooled	motivated	2015-05-29	EV	3	3	1.17834	0.08394	0.1006	2202.5	146.09	1538.68	102.06	772.22	683.09	90.74	197.96	NA	4	25°C	15.1844	0.10846	0	0	0	0	0	0	146.09	NA
pooled	motivated	2015-05-29	EV	3	4	1.13687	0.08971	0.103744	1875.19	124.38	823.14	54.6	122.29	631.08	85.03	172.6	NA	4	25°C	15.1844	0.10846	0	0	0	0	0	0	124.38	NA
pooled	motivated	2015-05-29	EV	3	5	1.10609	0.08072	0.090821	1495.97	99.23	457.3	30.33	7.32	652.28	127.8	199.02	NA	4	25°C	15.1844	0.10846	0	0	0	0	0	0	99.23	NA
pooled	motivated	2015-05-29	EV	3	7	1.09898	0.07991	0.0893256	1719.29	114.04	925.36	61.38	409.43	641.64	69.33	143.47	NA	4	25°C	15.1844	0.10846	0	0	0	0	0	0	114.04	NA
pooled	motivated	2015-06-02	EV	1	3	1.21181	0.09562	0.117854	2116.62	148.97	1720.02	121.06	1411.27	637.53	97.31	161.68	NA	8	25°C	14.3164	0.108458	0	0	0	0	0	0	148.97	NA
pooled	motivated	2015-06-02	EV	1	4	1.24789	0.087	0.110463	2319.67	163.26	2267.06	159.56	1979.2	797.83	66.24	137.3	NA	8	25°C	14.3164	0.108458	0	0	0	0	0	0	163.26	NA
pooled	motivated	2015-06-02	EV	1	6	1.17825	0.08166	0.0978705	3131	220.36	3071.84	216.2	2347.44	613.47	54.97	137.65	NA	8	25°C	14.3164	0.108458	0	0	0	0	0	0	220.36	NA
pooled	motivated	2015-06-02	EV	1	7	1.19243	0.07876	0.0955279	2657.77	187.06	2561.62	180.29	1906.95	643.69	90.96	178.02	NA	8	25°C	14.3164	0.108458	0	0	0	0	0	0	187.06	NA
pooled	motivated	2015-06-02	EV	1	8	1.27837	0.09667	0.125688	2810.64	197.82	2651.04	186.58	1726.51	785.58	76.32	190.03	NA	8	25°C	14.3164	0.108458	0	0	0	0	0	0	197.82	NA
pooled	motivated	2015-06-02	EV	1	9	1.19277	0.08108	0.0983825	3733.98	262.8	3371.66	237.3	2440.43	702.91	80.84	191.37	NA	8	25°C	14.3164	0.108458	0	0	0	0	0	0	262.8	NA
pooled	motivated	2015-06-02	EV	1	10	1.24546	0.0986	0.124868	2076.93	146.18	1988.28	139.94	1626.3	711.06	65.04	139.91	NA	8	25°C	14.3164	0.108458	0	0	0	0	0	0	146.18	NA
pooled	motivated	2015-06-02	EV	2	1	1.17307	0.08383	0.100048	1885.31	132.69	1693.72	119.21	1426.6	663.79	53.46	189.29	NA	8	25°C	14.3164	0.108457	0	0	0	0	0	0	132.69	NA
pooled	motivated	2015-06-02	EV	2	2	1.21651	0.08917	0.110354	2084.36	146.7	1409.68	99.22	799.37	704.09	87.43	209.3	NA	8	25°C	14.3164	0.108457	0	0	0	0	0	0	146.7	NA
pooled	motivated	2015-06-02	EV	2	3	1.20326	0.09795	0.119875	1240.88	87.34	1130.9	79.59	1022.76	607.87	38.49	77.34	NA	8	25°C	14.3164	0.108457	0	0	0	0	0	0	87.34	NA
pooled	motivated	2015-06-02	EV	2	5	1.15537	0.07818	0.091858	2339.92	164.69	2246.02	158.08	1646.8	679.74	61.22	194.03	NA	8	25°C	14.3164	0.108457	0	0	0	0	0	0	164.69	NA
pooled	motivated	2015-06-02	EV	2	6	1.21805	0.08478	0.105049	2142.98	150.83	1972.5	138.83	1678.96	646.51	72.75	158.85	NA	8	25°C	14.3164	0.108457	0	0	0	0	0	0	150.83	NA
pooled	motivated	2015-06-02	EV	2	7	1.29787	0.09225	0.121773	1524.08	107.27	1299.22	91.44	996.1	648.57	49.18	131.91	NA	8	25°C	14.3164	0.108457	0	0	0	0	0	0	107.27	NA
pooled	motivated	2015-06-02	EV	3	1	1.33191	0.09726	0.131769	2069.85	137.29	1036.22	68.73	466.69	695.57	155.17	224.72	NA	8	25°C	14.3164	0.108458	0	0	0	0	0	0	137.29	NA
pooled	motivated	2015-06-02	EV	3	2	1.14523	0.08491	0.098905	2062.04	136.78	1430.72	94.9	718.24	616.06	104.74	214.22	NA	8	25°C	14.3164	0.108458	0	0	0	0	0	0	136.78	NA
pooled	motivated	2015-06-02	EV	3	4	1.24717	0.09217	0.116938	2596.48	172.23	2461.68	163.29	1312.28	737.72	94.67	222.57	NA	8	25°C	14.3164	0.108458	0	0	0	0	0	0	172.23	NA
pooled	motivated	2015-06-02	EV	3	5	1.10068	0.09042	0.101208	3099.38	205.59	3040.28	201.66	2512.17	588.24	47.16	162.12	NA	8	25°C	14.3164	0.108458	0	0	0	0	0	0	205.59	NA
pooled	motivated	2015-06-02	EV	3	6	1.24324	0.08909	0.11265	2417.97	160.39	2330.18	154.56	1117.54	703.42	90.23	241.67	NA	8	25°C	14.3164	0.108458	0	0	0	0	0	0	160.39	NA
pooled	motivated	2015-06-02	EV	3	7	1.22338	0.08896	0.110682	3268.81	216.82	2935.08	194.69	2146.71	800.09	82.61	213.09	NA	8	25°C	14.3164	0.108458	0	0	0	0	0	0	216.82	NA
pooled	motivated	2015-06-02	EV	3	8	1.09788	0.09507	0.106148	1701.46	112.86	1341.3	88.97	960.46	585.07	75.27	180.02	NA	8	25°C	14.3164	0.108458	0	0	0	0	0	0	112.86	NA
pooled	motivated	2015-06-05	EV	1	2	1.2764	0.1018	0.132161	1772.51	117.57	1681.68	111.55	1534.21	664.1	52.44	138.78	NA	11	25°C	15.1845	0.10846	0	0	0	0	0	0	117.57	NA
pooled	motivated	2015-06-05	EV	1	3	1.37454	0.12489	0.174616	697.59	46.27	218.4	14.49	5.03	683.61	19.9	72.55	NA	11	25°C	15.1845	0.10846	0	0	0	0	0	0	46.27	NA
pooled	motivated	2015-06-05	EV	1	4	1.33464	0.1191	0.161689	933.03	61.89	338.52	22.45	173	935.18	61.5	101.4	NA	11	25°C	15.1845	0.10846	0	0	0	0	0	0	61.89	NA
pooled	motivated	2015-06-05	EV	1	5	1.32287	0.10711	0.144114	1877.45	124.53	1299.48	86.2	789.98	797.33	91.91	185.21	NA	11	25°C	15.1845	0.10846	0	0	0	0	0	0	124.53	NA
pooled	motivated	2015-06-05	EV	2	1	1.33891	0.11162	0.15198	1284.13	85.18	584.22	38.75	32.24	843.82	126.67	220.49	NA	11	25°C	15.1844	0.10846	0	0	0	0	0	0	85.18	NA
pooled	motivated	2015-06-05	EV	2	2	1.13803	0.09891	0.114503	722.3	47.91	354.9	23.54	55.95	572.35	53.01	100.63	NA	11	25°C	15.1844	0.10846	0	0	0	0	0	0	47.91	NA
pooled	motivated	2015-06-05	EV	2	5	1.24568	0.10005	0.126767	1695.89	112.49	1490.58	98.87	1382.23	718.57	44.37	134.3	NA	11	25°C	15.1844	0.10846	0	0	0	0	0	0	112.49	NA
pooled	motivated	2015-06-05	EV	2	6	1.20139	0.0957	0.116964	1331.97	88.35	851.76	56.5	590.98	660.48	109.11	186.32	NA	11	25°C	15.1844	0.10846	0	0	0	0	0	0	88.35	NA
pooled	motivated	2015-06-05	EV	3	1	1.23358	0.09163	0.115	2101.2	139.37	939.12	62.29	474.95	752.68	151	216.82	NA	11	25°C	15.1845	0.10846	0	0	0	0	0	0	139.37	NA
pooled	motivated	2015-06-05	EV	3	2	1.30954	0.11216	0.149414	1340.48	88.92	824.46	54.69	458.34	672.06	86.61	177.03	NA	11	25°C	15.1845	0.10846	0	0	0	0	0	0	88.92	NA
pooled	motivated	2015-06-05	EV	3	4	1.25551	0.0993	0.126798	1115.46	73.99	960.96	63.74	633.58	687.76	80.59	206.77	NA	11	25°C	15.1845	0.10846	0	0	0	0	0	0	73.99	NA
pooled	motivated	2015-06-05	EV	3	5	1.31035	0.09454	0.126004	1020.44	67.69	502.32	33.32	387.17	660.79	165.98	240.7	NA	11	25°C	15.1845	0.10846	0	0	0	0	0	0	67.69	NA
pooled	motivated	2015-06-05	EV	3	6	1.29073	0.09864	0.129517	631.97	41.92	376.74	24.99	261.35	792.94	82.57	136.75	NA	11	25°C	15.1845	0.10846	0	0	0	0	0	0	41.92	NA
pooled	motivated	2015-06-05	EV	3	7	1.41044	0.11347	0.16277	1487.58	98.67	977.34	64.83	511.01	802.39	105.88	208.27	NA	11	25°C	15.1845	0.10846	0	0	0	0	0	0	98.67	NA
pooled	motivated	2015-06-05	EV	3	8	1.34062	0.10247	0.139725	633.01	41.99	393.12	26.08	268.2	829.76	112.32	177.65	NA	11	25°C	15.1845	0.10846	0	0	0	0	0	0	41.99	NA
pooled	motivated	2015-06-05	EV	3	10	1.33797	0.11893	0.161865	628.56	41.69	294.84	19.56	140.73	711.94	47.28	111.4	NA	11	25°C	15.1845	0.10846	0	0	0	0	0	0	41.69	NA
pooled	motivated	2015-06-09	EV	1	1	1.33652	0.09613	0.130672	647.43	42.94	450.64	29.89	422.55	721.72	22.34	33.41	NA	15	25°C	15.1845	0.10846	0	0	0	0	0	0	42.94	NA
pooled	motivated	2015-06-09	EV	1	2	1.00417	0.11737	0.119892	230.91	15.32	15.72	1.04	13.36	429.65	27.11	32	NA	15	25°C	15.1845	0.10846	0	0	0	0	0	0	15.32	NA
pooled	motivated	2015-06-09	EV	1	5	1.32577	0.09519	0.128373	315.99	20.96	131	8.69	112.48	649.33	15.12	24.62	NA	15	25°C	15.1845	0.10846	0	0	0	0	0	0	20.96	NA
pooled	motivated	2015-06-09	EV	1	4	1.29651	0.08416	0.110989	638.62	42.36	429.68	28.5	277.96	739.65	153.56	207.64	NA	15	25°C	15.1845	0.10846	0	0	0	0	0	0	42.36	NA
pooled	motivated	2015-06-09	EV	1	3	1.14892	0.08231	0.0961977	1094.29	72.59	623.56	41.36	343.29	605.95	61.79	151.21	NA	15	25°C	15.1845	0.10846	0	0	0	0	0	0	72.59	NA
pooled	motivated	2015-06-09	EV	2	2	1.13109	0.09616	0.110643	207.71	13.78	5.24	0.35	0.71	493.93	22.42	27.22	NA	15	25°C	15.1845	0.10846	0	0	0	0	0	0	13.78	NA
pooled	motivated	2015-06-09	EV	2	1	1.30634	0.0938	0.124687	863.77	57.29	649.76	43.1	475.67	849.68	77.83	166.21	NA	15	25°C	15.1845	0.10846	0	0	0	0	0	0	57.29	NA
pooled	motivated	2015-06-09	EV	2	5	0.96751	0.08958	0.0881606	125.52	8.33	5.24	0.35	2.79	836.34	35.53	40.01	NA	15	25°C	15.1845	0.10846	0	0	0	0	0	0	8.33	NA
pooled	motivated	2015-06-09	EV	3	1	0.98604	0.11343	0.113773	105.65	7.01	0	0	0.44	255.77	65.04	66.13	NA	15	25°C	15.1845	0.10846	0	0	0	0	0	0	7.01	NA
pooled	motivated	2015-06-09	EV	3	5	1.23199	0.10092	0.126473	239.67	15.9	41.92	2.78	42.71	488.93	34.88	46.45	NA	15	25°C	15.1845	0.10846	0	0	0	0	0	0	15.9	NA
pooled	motivated	2015-06-09	EV	3	4	0.99365	0.1016	0.102697	176.94	11.74	15.72	1.04	8.16	397.23	77.23	79.39	NA	15	25°C	15.1845	0.10846	0	0	0	0	0	0	11.74	NA
pooled	thrashing	2015-05-29	EV	1	2	1.12616	0.09569	0.109607	11435.9	437.6	2163.42	82.78	962.45	641.22	101.82	187.96	0.79918	4	25°C	26.2667	0.133333	0	0	0	0	0	0	NA	NA
pooled	thrashing	2015-05-29	EV	1	1	1.1275	0.07631	0.0874886	12081	404.5	4585.07	153.52	819.03	741.81	93.83	186.65	0.963785	4	25°C	30	0.133333	0	0	0	0	0	0	NA	NA
pooled	thrashing	2015-05-29	EV	3	2	1.12126	0.0784	0.0893887	11996.1	401.65	3391.01	113.54	1374.97	733.6	96.14	197.36	0.839286	4	25°C	30.0002	0.133334	0	0	0	0	0	0	NA	NA
pooled	thrashing	2015-05-29	EV	3	5	1.13884	0.08572	0.0993108	6314.16	350.79	2793.26	155.18	1676.85	646.8	95.82	178.68	0.768443	4	25°C	18.1335	0.133334	0	0	0	0	0	0	NA	NA
pooled	thrashing	2015-05-29	EV	3	4	1.20574	0.07721	0.0946681	10034.9	533.77	3757.81	199.88	1300.51	766.56	109.31	198.44	0.974409	4	25°C	18.9335	0.133334	0	0	0	0	0	0	NA	NA
pooled	thrashing	2015-05-29	EV	4	1	1.09451	0.07989	0.0890143	16114.1	601.27	7080.83	264.21	1222.11	669.25	91.25	185.24	1.28289	4	25°C	26.9335	0.133334	0	0	0	0	0	0	NA	NA
pooled	thrashing	2015-06-02	EV	1	3	1.20005	0.07821	0.09583	17462.9	517.67	8286.12	245.64	3594.72	697.71	82.64	199.33	0.890625	8	25°C	33.8667	0.133333	0	0	0	0	0	0	NA	NA
pooled	thrashing	2015-06-02	EV	2	2	1.18077	0.09397	0.112786	6595.62	353.34	2962.54	158.71	1667.24	714.95	110.98	218.75	0.673077	8	25°C	18.7999	0.133333	0	0	0	0	0	0	NA	NA
pooled	thrashing	2015-06-02	EV	2	3	1.21576	0.08451	0.104516	7169.37	160.03	1840.39	41.08	535.06	705.71	117.76	193.49	0.232843	8	25°C	44.9332	0.133333	0	0	0	0	0	0	NA	NA
pooled	thrashing	2015-06-02	EV	2	5	1.21157	0.08353	0.102957	12435.2	461.7	6032.56	223.98	2809.44	889.34	83.12	205.14	0.987903	8	25°C	27.0666	0.133333	0	0	0	0	0	0	NA	NA
pooled	thrashing	2015-06-02	EV	2	1	1.09943	0.08957	0.10053	14782.7	344.32	10013.6	233.24	4738.17	694.55	93.87	166.93	0.614548	8	25°C	43.0665	0.133333	0	0	0	0	0	0	NA	NA
pooled	thrashing	2015-06-02	EV	2	4	1.16212	0.08097	0.0957168	8407.96	220.49	4238.38	111.15	1398.63	691.82	153.13	221.7	0.301724	8	25°C	38.2665	0.133333	0	0	0	0	0	0	NA	NA
pooled	thrashing	2015-06-02	EV	3	1	1.20747	0.0852	0.104665	12298.9	419.28	5684.77	193.8	1592.6	838.45	113.33	201.09	1.00121	8	25°C	29.4669	0.133335	0	0	0	0	0	0	NA	NA
pooled	thrashing	2015-06-02	EV	4	1	1.27774	0.09189	0.119591	13242.6	294.72	6998.97	155.76	1903.39	704.35	94.21	178.85	0.651639	8	25°C	45.0663	0.133332	0	0	0	0	0	0	NA	NA
pooled	thrashing	2015-06-02	EV	4	2	1.2706	0.08936	0.115503	10783.8	240	577.83	12.86	733.5	716.36	92.8	213.59	0.775463	8	25°C	45.0663	0.133332	0	0	0	0	0	0	NA	NA
pooled	thrashing	2015-06-02	EV	4	3	1.19081	0.08176	0.0990601	15484.7	344.62	8697.16	193.56	1419.34	707.72	129.29	201.76	0.700158	8	25°C	45.0663	0.133332	0	0	0	0	0	0	NA	NA
pooled	thrashing	2015-06-05	EV	1	2	1.2491	0.09324	0.11847	3826.9	85.17	776.3	17.28	924.79	751.25	102.13	155.63	0.0934164	11	25°C	44.9997	0.0666662	0	0	0	0	0	0	NA	NA
pooled	thrashing	2015-06-05	EV	1	3	1.32385	0.0997	0.134239	7266.37	161.71	1113.31	24.78	431.44	873.71	95.96	170.61	0.218872	11	25°C	44.9997	0.0666662	0	0	0	0	0	0	NA	NA
pooled	thrashing	2015-06-05	EV	2	1	1.20211	0.09304	0.113763	6819.95	151.78	2071.35	46.1	905.29	706.51	131.39	208.21	0.266047	11	25°C	44.9998	0.0666664	0	0	0	0	0	0	NA	NA
pooled	thrashing	2015-06-05	EV	2	4	1.29177	0.10094	0.132644	13345	320.79	5999.27	144.21	1649.1	752.13	94.27	198.77	0.585938	11	25°C	41.6665	0.0666664	0	0	0	0	0	0	NA	NA
pooled	thrashing	2015-06-05	EV	2	3	1.21281	0.08767	0.108151	4723.69	113.55	429.3	10.32	171.99	527.61	46.54	153.03	0.220157	11	25°C	41.6665	0.0666664	0	0	0	0	0	0	NA	NA
pooled	thrashing	2015-06-05	EV	2	2	1.3192	0.1056	0.141692	5944.01	132.28	2061.61	45.88	1174.1	776.94	101.74	178.49	0.185338	11	25°C	44.9998	0.0666664	0	0	0	0	0	0	NA	NA
pooled	thrashing	2015-06-05	EV	3	3	1.25814	0.08714	0.111524	3687.9	82.07	316.53	7.04	328.53	629.5	67.39	116.55	0.0751503	11	25°C	44.9998	0.0666663	0	0	0	0	0	0	NA	NA
pooled	thrashing	2015-06-05	EV	3	1	1.21615	0.08249	0.102048	6223.48	138.5	787.68	17.53	550.72	749.76	57.41	133.09	0.206645	11	25°C	44.9998	0.0666663	0	0	0	0	0	0	NA	NA
pooled	thrashing	2015-06-05	EV	3	2	1.17892	0.0841628	0.100911	12709.1	375.284	6630.17	195.785	4065.35	843.518	80.1219	175.789	0.911226	11	25°C	33.9998	0.0666663	0	0	0	0	0	0	NA	NA
pooled	thrashing	2015-06-05	EV	4	7	1.23652	0.0940575	0.118292	13989.1	368.871	6298.03	166.02	3523.8	753.439	84.1611	176.717	0.5544	11	25°C	38.0665	0.0666663	0	0	0	0	0	0	NA	NA
pooled	thrashing	2015-06-05	EV	4	2	1.17568	0.09045	0.108245	6642.46	147.83	3093.01	68.84	1707.1	752.41	76.69	184.54	0.32504	11	25°C	44.9998	0.0666663	0	0	0	0	0	0	NA	NA
pooled	thrashing	2015-06-05	EV	4	3	1.17056	0.08727	0.103914	2045.67	45.53	34.48	0.77	14.74	610.13	26.55	38.88	0.0820312	11	25°C	44.9998	0.0666663	0	0	0	0	0	0	NA	NA
pooled	thrashing	2015-06-05	EV	4	6	1.20859	0.08852	0.108833	13372.4	297.61	4143.12	92.21	980.69	678.08	73.09	171.81	0.712617	11	25°C	44.9998	0.0666663	0	0	0	0	0	0	NA	NA
pooled	thrashing	2015-06-05	EV	4	1	1.19567	0.10077	0.122811	4937.43	117.93	166.93	3.99	36.57	909.69	53.41	74.29	0.0930851	11	25°C	41.9331	0.0666663	0	0	0	0	0	0	NA	NA
pooled	thrashing	2015-06-05	EV	4	5	1.25682	0.09627	0.123111	6928.83	154.2	1116.59	24.85	1036.77	751.63	98.26	178.13	0.187861	11	25°C	44.9998	0.0666663	0	0	0	0	0	0	NA	NA
pooled	thrashing	2015-06-05	EV	4	4	1.2599	0.09525	0.122096	8253.35	183.68	2864.14	63.74	1571.39	837.45	117.37	195.11	0.17536	11	25°C	44.9998	0.0666663	0	0	0	0	0	0	NA	NA
pooled	thrashing	2015-06-09	EV	1	3	1.24191	0.08832	0.111578	3152.78	70.17	857.12	19.08	857.12	700.29	29.41	45.25	NA	15	25°C	45.0664	0.133333	0	0	0	0	0	0	NA	NA
pooled	thrashing	2015-06-09	EV	1	8	1.14191	0.08071	0.0937492	1477.17	32.87	351.79	7.83	359.06	768.25	29.43	30.81	NA	15	25°C	45.0664	0.133333	0	0	0	0	0	0	NA	NA
pooled	thrashing	2015-06-09	EV	1	4	1.25986	0.09387	0.120306	1000.72	22.27	47.11	1.05	411.41	624.71	20.91	25.66	0.109012	15	25°C	45.0664	0.133333	0	0	0	0	0	0	NA	NA
pooled	thrashing	2015-06-09	EV	1	5	1.23951	0.084	0.105914	1502.04	33.43	133.82	2.98	819.58	938.16	14.24	18.59	NA	15	25°C	45.0664	0.133333	0	0	0	0	0	0	NA	NA
pooled	thrashing	2015-06-09	EV	1	2	1.14142	0.09382	0.108936	1689.28	37.6	508.82	11.32	598.22	1023.25	7	10.89	0.816246	15	25°C	45.0664	0.133333	0	0	0	0	0	0	NA	NA
pooled	thrashing	2015-06-09	EV	1	9	0.984283	0.117297	0.117808	8629.07	192.426	599.88	13.379	533.16	519.504	51.8428	92.7272	0.127684	15	25°C	45.0664	0.133333	0	0	0	0	0	0	NA	NA
pooled	thrashing	2015-06-09	EV	1	1	1.05548	0.08979	0.0964039	808	17.98	473.2	10.53	504.51	580.4	110.95	115.11	NA	15	25°C	45.0664	0.133333	0	0	0	0	0	0	NA	NA
pooled	thrashing	2015-06-09	EV	1	7	1.15573	0.0891	0.104746	2650.3	58.98	492.14	10.95	524.45	720.32	5.89	14.23	NA	15	25°C	45.0664	0.133333	0	0	0	0	0	0	NA	NA
pooled	thrashing	2015-06-09	EV	1	11	1.32289	0.09128	0.12283	776.07	35.28	278.89	12.68	348.04	903.1	87.4	99.54	NA	15	25°C	22.1332	0.133333	0	0	0	0	0	0	NA	NA
pooled	thrashing	2015-06-09	EV	2	3	1.32028	0.08969	0.120457	2871.5	64.1	32.8	0.73	19.95	424.63	64.97	68.67	NA	15	25°C	44.9333	0.133333	0	0	0	0	0	0	NA	NA
pooled	thrashing	2015-06-09	EV	2	6	1.2541	0.097	0.123708	11560	368.94	1183.09	37.76	858.02	658.66	4.82	16.08	0.621859	15	25°C	31.4666	0.133333	0	0	0	0	0	0	NA	NA
pooled	thrashing	2015-06-09	EV	2	1	1.07251	0.09075	0.0990102	885.77	19.77	63.09	1.41	52.2	621.57	76.98	81.15	NA	15	25°C	44.9333	0.133333	0	0	0	0	0	0	NA	NA
pooled	thrashing	2015-06-09	EV	3	2	1.26378	0.10708	0.137663	775.9	17.32	131.29	2.93	154.65	520.33	63.99	73.71	NA	15	25°C	44.9333	0.133333	0	0	0	0	0	0	NA	NA
pooled	thrashing	2015-06-09	EV	3	3	1.23318	0.08398	0.105353	2174.92	48.55	42.53	0.95	22.04	612.58	47.44	51.48	NA	15	25°C	44.9333	0.133333	0	0	0	0	0	0	NA	NA
pooled	thrashing	2015-06-09	EV	3	1	1.2323	0.09981	0.125112	795.59	17.76	57.36	1.28	44.68	1058.37	107.2	118.1	NA	15	25°C	44.9333	0.133333	0	0	0	0	0	0	NA	NA
pooled	thrashing	2015-06-09	EV	4	1	1.25161	0.09006	0.114653	2848	63.57	396.2	8.84	284.37	753.06	79.42	158.94	0.0822368	15	25°C	44.9333	0.133333	0	0	0	0	0	0	NA	NA
pooled	thrashing	2015-06-09	EV	4	2	1.03179	0.09211	0.0966723	504.31	11.26	22.53	0.5	17.76	855.08	102.47	107	NA	15	25°C	44.9333	0.133333	0	0	0	0	0	0	NA	NA
pooled	unmotivated	2015-05-29	EV	1	4	1.09395	0.09385	0.104311	7621.96	209.15	4815.1	132.13	3443.18	623.5	59.83	186.96	NA	4	25°C	36.5511	0.10846	0	0	0	0	0	0	NA	209.15
pooled	unmotivated	2015-05-29	EV	1	1	1.181	0.09449	0.113513	5504.25	147.1	1167.46	31.2	97.34	690.96	99.93	230.45	NA	4	25°C	37.5272	0.10846	0	0	0	0	0	0	NA	147.1
pooled	unmotivated	2015-05-29	EV	1	6	1.11945	0.10084	0.114809	4348.18	102.8	1382.66	32.69	561.52	564.6	89.69	185.52	NA	4	25°C	42.408	0.10846	0	0	0	0	0	0	NA	102.8
pooled	unmotivated	2015-05-29	EV	1	5	1.10962	0.09769	0.11025	7757.17	183.39	4476.16	105.82	3169.79	688.22	75.77	156.95	NA	4	25°C	42.408	0.10846	0	0	0	0	0	0	NA	183.39
pooled	unmotivated	2015-05-29	EV	1	3	1.16954	0.10664	0.126871	5067.02	119.79	1334.24	31.54	964.51	671.13	121.4	218.74	NA	4	25°C	42.408	0.10846	0	0	0	0	0	0	NA	119.79
pooled	unmotivated	2015-05-29	EV	2	2	1.0517	0.08157	0.0872592	4827.44	109.36	1264.3	28.64	659.8	631.97	91.95	179.42	NA	4	25°C	44.2513	0.108459	0	0	0	0	0	0	NA	109.36
pooled	unmotivated	2015-05-29	EV	2	3	1.16687	0.08486	0.100731	3862.7	87.5	1237.4	28.03	845.4	691.04	94.55	209.67	NA	4	25°C	44.2513	0.108459	0	0	0	0	0	0	NA	87.5
pooled	unmotivated	2015-05-29	EV	2	1	1.18776	0.08765	0.105893	3113.41	70.53	2173.52	49.24	1915.63	631.67	59.85	155.69	NA	4	25°C	44.2513	0.108459	0	0	0	0	0	0	NA	70.53
pooled	unmotivated	2015-05-29	EV	2	4	1.14071	0.09366	0.108679	3120.33	70.69	742.44	16.82	218.07	581.12	87.16	181.24	NA	4	25°C	44.2513	0.108459	0	0	0	0	0	0	NA	70.69
pooled	unmotivated	2015-05-29	EV	2	6	1.09025	0.08338	0.0924396	6673.3	151.17	1226.64	27.79	713.25	578.25	116.08	216.53	NA	4	25°C	44.2513	0.108459	0	0	0	0	0	0	NA	151.17
pooled	unmotivated	2015-05-29	EV	2	5	1.09272	0.08394	0.093295	3424.73	77.58	774.72	17.55	425.47	628.15	106.75	195.19	NA	4	25°C	44.2513	0.108459	0	0	0	0	0	0	NA	77.58
pooled	unmotivated	2015-05-29	EV	2	9	1.05411	0.08184	0.0877468	4497.58	130.81	2119.72	61.65	1606.12	647.12	66.21	184.68	NA	4	25°C	34.49	0.108459	0	0	0	0	0	0	NA	130.81
pooled	unmotivated	2015-05-29	EV	3	9	1.08953	0.08986	0.0995972	4262.15	99.23	1495.64	34.82	726.1	550.33	111.87	192.91	NA	4	25°C	43.0584	0.108459	0	0	0	0	0	0	NA	99.23
pooled	unmotivated	2015-05-29	EV	3	6	1.1327	0.0803	0.0925239	3477.34	80.96	1554.82	36.2	458.38	603.04	100.78	209.25	NA	4	25°C	43.0584	0.108459	0	0	0	0	0	0	NA	80.96
pooled	unmotivated	2015-05-29	EV	3	7	1.13184	0.07756	0.0892941	4280.06	99.65	2087.44	48.6	1632.89	593.64	53.53	124.99	NA	4	25°C	43.0584	0.108459	0	0	0	0	0	0	NA	99.65
pooled	unmotivated	2015-05-29	EV	3	4	1.11467	0.07748	0.0878455	3023.05	70.39	726.3	16.91	183.31	553.3	48.21	92.83	NA	4	25°C	43.0584	0.108459	0	0	0	0	0	0	NA	70.39
pooled	unmotivated	2015-05-29	EV	3	2	1.08456	0.07815	0.0862081	4606.07	107.24	1086.76	25.3	880.11	599.56	95.69	198.63	NA	4	25°C	43.0584	0.108459	0	0	0	0	0	0	NA	107.24
pooled	unmotivated	2015-05-29	EV	3	8	1.10831	0.08393	0.094611	1929.86	44.93	451.92	10.52	301.03	576.81	43.17	94.8	NA	4	25°C	43.0584	0.108459	0	0	0	0	0	0	NA	44.93
pooled	unmotivated	2015-06-02	EV	1	5	1.19001	0.08562	0.103634	1500.66	33.66	315.6	7.08	95.08	613.75	15.35	43.86	NA	8	25°C	44.6857	0.10846	0	0	0	0	0	0	NA	33.66
pooled	unmotivated	2015-06-02	EV	1	7	1.19293	0.09373	0.11373	2336.01	52.4	568.08	12.74	495.17	552.38	66.89	101.04	NA	8	25°C	44.6857	0.10846	0	0	0	0	0	0	NA	52.4
pooled	unmotivated	2015-06-02	EV	1	8	1.29935	0.08934	0.118074	3951.42	88.64	1283.44	28.79	1166.56	734.26	29.32	120.33	NA	8	25°C	44.6857	0.10846	0	0	0	0	0	0	NA	88.64
pooled	unmotivated	2015-06-02	EV	1	9	1.21086	0.08634	0.106363	5856.64	131.38	5391.5	120.95	4751.65	737.8	51.63	121.83	NA	8	25°C	44.6857	0.10846	0	0	0	0	0	0	NA	131.38
pooled	unmotivated	2015-06-02	EV	2	4	1.14992	0.0795	0.0929762	2411.03	54.09	1378.12	30.92	1225.69	643.63	47.95	100.22	NA	8	25°C	44.6856	0.10846	0	0	0	0	0	0	NA	54.09
pooled	unmotivated	2015-06-02	EV	2	9	1.20217	0.09397	0.114913	2131.42	63.19	2077.7	61.6	1891.08	643.03	39.22	99.18	NA	8	25°C	33.8396	0.10846	0	0	0	0	0	0	NA	63.19
pooled	unmotivated	2015-06-02	EV	2	1	1.17591	0.08643	0.103384	2314.05	51.91	620.68	13.92	519.84	674.28	75.22	113.72	NA	8	25°C	44.6856	0.10846	0	0	0	0	0	0	NA	51.91
pooled	unmotivated	2015-06-02	EV	2	5	1.20573	0.08481	0.10401	2579.31	57.86	988.88	22.18	892.91	714.91	54.96	105.78	NA	8	25°C	44.6856	0.10846	0	0	0	0	0	0	NA	57.86
pooled	unmotivated	2015-06-02	EV	2	6	1.30114	0.09166	0.121315	1707.9	38.31	1115.12	25.02	1054.1	675.85	29.24	67.9	NA	8	25°C	44.6856	0.10846	0	0	0	0	0	0	NA	38.31
pooled	unmotivated	2015-06-02	EV	2	2	1.25421	0.08969	0.114425	2367.94	53.12	1851.52	41.54	1679.31	683.68	60.82	126.39	NA	8	25°C	44.6856	0.10846	0	0	0	0	0	0	NA	53.12
pooled	unmotivated	2015-06-02	EV	3	4	1.23119	0.09661	0.121001	3879.45	87.03	2167.12	48.62	1826.2	602.33	55.69	155.2	NA	8	25°C	44.6855	0.10846	0	0	0	0	0	0	NA	87.03
pooled	unmotivated	2015-06-02	EV	3	1	1.34398	0.09924	0.135674	4005.16	89.85	2445.9	54.87	2134.36	722.03	68.27	153.55	NA	8	25°C	44.6855	0.10846	0	0	0	0	0	0	NA	89.85
pooled	unmotivated	2015-06-02	EV	3	6	1.20616	0.10002	0.122719	1663.92	41.8	957.32	24.05	672.77	562.43	42.04	107.43	NA	8	25°C	39.9133	0.10846	0	0	0	0	0	0	NA	41.8
pooled	unmotivated	2015-06-02	EV	3	5	1.25498	0.09505	0.121314	3361.78	75.42	2430.12	54.52	2139.22	702.42	63.11	145.28	NA	8	25°C	44.6855	0.10846	0	0	0	0	0	0	NA	75.42
pooled	unmotivated	2015-06-02	EV	3	3	1.09517	0.0842539	0.0938537	2531.68	57.8733	1898.86	43.3551	1549.22	552.368	53.667	96.5669	0	8	25°C	44.0347	0.10846	0	0	0	0	0	0	NA	57.8733
pooled	unmotivated	2015-06-02	EV	3	2	1.1498	0.0966757	0.113033	4916.25	112.47	510.22	11.7084	463.42	621.707	40.3194	76.0305	0	8	25°C	43.9263	0.10846	0	0	0	0	0	0	NA	112.47
pooled	unmotivated	2015-06-02	EV	3	8	1.1103	0.09428	0.106459	2212.56	49.63	1451.76	32.57	1336.46	666.13	50.27	91.74	NA	8	25°C	44.6855	0.10846	0	0	0	0	0	0	NA	49.63
pooled	unmotivated	2015-06-02	EV	3	7	1.25799	0.10772	0.137843	2191.54	49.16	767.96	17.23	424.37	657.43	26.26	73.76	NA	8	25°C	44.6855	0.10846	0	0	0	0	0	0	NA	49.16
pooled	unmotivated	2015-06-02	EV	3	10	1.24576	0.09145	0.115875	3834.84	86.03	1677.94	37.64	1116.56	638.66	101.71	180.39	NA	8	25°C	44.6855	0.10846	0	0	0	0	0	0	NA	86.03
pooled	unmotivated	2015-06-02	EV	3	12	1.26942	0.10374	0.13395	2268.85	73.4	1867.3	60.41	1466.9	621.38	61.07	143.34	NA	8	25°C	31.0196	0.10846	0	0	0	0	0	0	NA	73.4
pooled	unmotivated	2015-06-05	EV	1	2	1.32687	0.12031	0.162363	1750.77	39.18	1310.4	29.32	1174.55	700.61	50.84	120.4	NA	11	25°C	44.7944	0.108461	0	0	0	0	0	0	NA	39.18
pooled	unmotivated	2015-06-05	EV	1	4	1.34375	0.110224	0.15144	4610	105.247	3281.46	74.883	2974.25	711.748	56.4361	111.878	0	11	25°C	44.0352	0.108461	0	0	0	0	0	0	NA	105.247
pooled	unmotivated	2015-06-05	EV	1	5	1.35179	0.12032	0.165442	1556.23	34.83	693.42	15.52	277.69	697.01	130.92	195.63	NA	11	25°C	44.7944	0.108461	0	0	0	0	0	0	NA	34.83
pooled	unmotivated	2015-06-05	EV	1	3	1.30189	0.11074	0.146634	3735.87	83.6	3352.44	75.02	3057.56	698.11	38.99	94.53	NA	11	25°C	44.7944	0.108461	0	0	0	0	0	0	NA	83.6
pooled	unmotivated	2015-06-05	EV	2	3	1.19289	0.08054	0.0977352	3075.94	68.84	2184	48.87	1579.08	740.77	48.75	159.93	NA	11	25°C	44.7943	0.108461	0	0	0	0	0	0	NA	68.84
pooled	unmotivated	2015-06-05	EV	2	5	1.28319	0.11059	0.144367	2270.9	58.65	2123.94	54.85	1993	670.91	44.87	82.01	NA	11	25°C	38.8289	0.108461	0	0	0	0	0	0	NA	58.65
pooled	unmotivated	2015-06-05	EV	2	1	1.36815	0.1138	0.158378	2130.7	47.68	1173.9	26.27	704.75	789.39	40.31	117.7	NA	11	25°C	44.7943	0.108461	0	0	0	0	0	0	NA	47.68
pooled	unmotivated	2015-06-05	EV	2	4	1.21394	0.09529	0.117677	1369.37	35.37	1113.84	28.77	1045.58	658.36	40.16	103.8	NA	11	25°C	38.8289	0.108461	0	0	0	0	0	0	NA	35.37
pooled	unmotivated	2015-06-05	EV	2	2	1.144	0.09719	0.1131	434.18	9.72	70.98	1.59	66.76	512.35	99.04	102.85	NA	11	25°C	44.7943	0.108461	0	0	0	0	0	0	NA	9.72
pooled	unmotivated	2015-06-05	EV	3	3	1.2424	0.10461	0.132177	4795.82	107.32	2735.46	61.22	1743.65	716.38	63.48	146.39	NA	11	25°C	44.7945	0.108461	0	0	0	0	0	0	NA	107.32
pooled	unmotivated	2015-06-05	EV	3	4	1.30933	0.11092	0.147702	2546.4	56.98	1676.22	37.51	1545.79	677.95	35.77	111.96	NA	11	25°C	44.7945	0.108461	0	0	0	0	0	0	NA	56.98
pooled	unmotivated	2015-06-05	EV	3	6	1.32591	0.097058	0.131081	10148.3	45.422	6404.58	28.668	5942.29	724.708	52.492	120.746	0	11	25°C	223.973	0.108461	0	0	0	0	0	0	NA	45.422
pooled	unmotivated	2015-06-05	EV	3	1	1.37413	0.11745	0.164159	1378.03	37.37	333.06	9.03	341.45	744.61	37.97	69.97	NA	11	25°C	36.9853	0.108461	0	0	0	0	0	0	NA	37.37
pooled	unmotivated	2015-06-09	EV	1	2	1.33372	0.09583	0.130012	2104.36	47.21	712.64	15.99	653.3	804.57	55.96	108.84	NA	15	25°C	44.6855	0.10846	0	0	0	0	0	0	NA	47.21
pooled	unmotivated	2015-06-09	EV	1	7	1.29382	0.08414	0.110718	2256.31	63.42	1744.92	49.05	1562.25	829.03	66.24	133.31	NA	15	25°C	35.6833	0.10846	0	0	0	0	0	0	NA	63.42
pooled	unmotivated	2015-06-09	EV	1	3	0.99607	0.11807	0.11963	1018.94	22.86	20.96	0.47	21.78	371.92	28.58	37.05	NA	15	25°C	44.6855	0.10846	0	0	0	0	0	0	NA	22.86
pooled	unmotivated	2015-06-09	EV	1	6	1.3351	0.09062	0.123071	1050.34	23.56	335.36	7.52	35.71	721.06	51.76	104.07	NA	15	25°C	44.6855	0.10846	0	0	0	0	0	0	NA	23.56
pooled	unmotivated	2015-06-09	EV	1	4	1.16466	0.08273	0.0980124	2474.4	55.51	2200.8	49.37	2018.47	681.76	33.7	101.67	NA	15	25°C	44.6855	0.10846	0	0	0	0	0	0	NA	55.51
pooled	unmotivated	2015-06-09	EV	2	3	1.34727	0.09086	0.124568	3396.61	76.2	2824.36	63.36	2623.59	773.28	44.37	120.96	NA	15	25°C	44.6855	0.10846	0	0	0	0	0	0	NA	76.2
pooled	unmotivated	2015-06-09	EV	2	5	0.9675	0.08964	0.0882266	408.13	9.16	15.72	0.35	5.59	460.53	39.34	43.48	NA	15	25°C	44.6855	0.10846	0	0	0	0	0	0	NA	9.16
pooled	unmotivated	2015-06-09	EV	2	4	1.13674	0.09626	0.111311	630.91	14.15	5.24	0.12	0.7	466.86	24.2	27.54	NA	15	25°C	44.6855	0.10846	0	0	0	0	0	0	NA	14.15
pooled	unmotivated	2015-06-09	EV	3	5	1.00713	0.10113	0.103605	509.48	11.43	20.96	0.47	1.16	463.13	77.54	79.45	NA	15	25°C	44.6855	0.10846	0	0	0	0	0	0	NA	11.43
pooled	unmotivated	2015-06-09	EV	3	7	1.23603	0.10656	0.133978	1358.66	36.74	277.72	7.51	229.66	716.82	18.39	43.64	NA	15	25°C	37.0933	0.10846	0	0	0	0	0	0	NA	36.74
pooled	unmotivated	2015-06-09	EV	3	1	1.04455	0.11267	0.119707	617.11	13.84	31.44	0.71	27.81	325.86	68.23	73.47	NA	15	25°C	44.6855	0.10846	0	0	0	0	0	0	NA	13.84
pooled	motivated	2015-06-02	EV	1	4	1.1528	0.07896	0.0925935	5177.84	343.45	3133.11	207.82	2911.26	705.26	110.34	220.2	NA	7	15Â°C	15.1845	0.10846	0	0	0	0	0	0	343.45	NA
pooled	motivated	2015-06-02	EV	1	2	1.21499	0.08554	0.105695	3688.06	244.63	2622.69	173.97	1984.27	707.82	83.82	215.36	NA	7	15Â°C	15.1845	0.10846	0	0	0	0	0	0	244.63	NA
pooled	motivated	2015-06-02	EV	1	1	1.17441	0.08471	0.101186	3198.51	212.16	2182.86	144.79	1454.46	658.7	88.87	210.79	NA	7	15Â°C	15.1845	0.10846	0	0	0	0	0	0	212.16	NA
pooled	motivated	2015-06-02	EV	2	2	1.30411	0.08966	0.118937	2711.48	179.86	1362.93	90.4	1216.33	770.31	142.37	221.6	NA	7	15Â°C	15.1844	0.10846	0	0	0	0	0	0	179.86	NA
pooled	motivated	2015-06-02	EV	2	11	1.23731	0.08997	0.113151	3587.55	237.97	2307.75	153.08	1838.08	735.64	103.12	210.65	NA	7	15Â°C	15.1844	0.10846	0	0	0	0	0	0	237.97	NA
pooled	motivated	2015-06-02	EV	2	10	1.29328	0.08471	0.111438	3565.63	236.51	3496.92	231.95	2586.15	730.18	92.81	228.29	NA	7	15Â°C	15.1844	0.10846	0	0	0	0	0	0	236.51	NA
pooled	motivated	2015-06-02	EV	2	5	1.2052	0.08743	0.107176	4043.28	268.19	2351.19	155.96	1945.42	655.24	119.1	228.16	NA	7	15Â°C	15.1844	0.10846	0	0	0	0	0	0	268.19	NA
pooled	motivated	2015-06-02	EV	2	8	1.17536	0.08634	0.103232	4104.99	272.29	1362.93	90.4	1221.35	636.34	99.49	209.06	NA	7	15Â°C	15.1844	0.10846	0	0	0	0	0	0	272.29	NA
pooled	motivated	2015-06-02	EV	2	4	1.2224	0.08506	0.105795	4252.8	282.09	2161.14	143.35	1683.33	682.85	124.28	244.21	NA	7	15Â°C	15.1844	0.10846	0	0	0	0	0	0	282.09	NA
pooled	motivated	2015-06-02	EV	2	6	1.23233	0.08734	0.109473	1983.71	131.58	1047.99	69.51	691.5	752.06	127.77	199.8	NA	7	15Â°C	15.1844	0.10846	0	0	0	0	0	0	131.58	NA
pooled	motivated	2015-06-02	EV	2	7	1.29683	0.08732	0.115221	4012.29	266.14	2345.76	155.6	851.84	737.65	92.46	234.27	NA	7	15Â°C	15.1844	0.10846	0	0	0	0	0	0	266.14	NA
pooled	motivated	2015-06-02	EV	3	4	1.17711	0.08032	0.0961619	4261.06	282.64	2226.3	147.67	1882.05	676.35	126.55	232.07	NA	7	15Â°C	15.1845	0.10846	0	0	0	0	0	0	282.64	NA
pooled	motivated	2015-06-02	EV	3	6	1.24892	0.08902	0.113081	4033.35	267.54	2112.27	140.11	1455.78	677.79	119.59	231.35	NA	7	15Â°C	15.1845	0.10846	0	0	0	0	0	0	267.54	NA
pooled	motivated	2015-06-02	EV	3	9	1.19577	0.08087	0.0983485	3833.34	254.27	2383.77	158.12	1788.53	638.89	151.23	230.24	NA	7	15Â°C	15.1845	0.10846	0	0	0	0	0	0	254.27	NA
pooled	motivated	2015-06-02	EV	3	10	1.20947	0.08031	0.098779	2779.12	184.34	2405.49	159.56	1701.33	690.81	87.24	176.23	NA	7	15Â°C	15.1845	0.10846	0	0	0	0	0	0	184.34	NA
pooled	motivated	2015-06-02	EV	3	7	1.24276	0.08695	0.109869	4073.67	270.21	2356.62	156.32	1959.6	732.32	121.2	224.9	NA	7	15Â°C	15.1845	0.10846	0	0	0	0	0	0	270.21	NA
pooled	motivated	2015-06-02	EV	3	8	1.27642	0.08578	0.111358	5241.85	347.7	2769.3	183.69	3134.16	780.35	116.9	230.43	NA	7	15Â°C	15.1845	0.10846	0	0	0	0	0	0	347.7	NA
pooled	motivated	2015-06-09	EV	1	4	1.18369	0.08333	0.100375	2519.62	167.13	2313.63	153.47	1794.06	652.93	88.8	180.45	NA	14	15Â°C	15.1845	0.10846	0	0	0	0	0	0	167.13	NA
pooled	motivated	2015-06-09	EV	1	2	1.22675	0.08257	0.103033	411	27.26	164.16	10.89	116.13	592.11	122.85	164.53	NA	14	15Â°C	15.1845	0.10846	0	0	0	0	0	0	27.26	NA
pooled	motivated	2015-06-09	EV	1	3	1.20783	0.09627	0.118271	1915.87	127.08	995.22	66.01	244.29	658.75	95.36	197.7	NA	14	15Â°C	15.1845	0.10846	0	0	0	0	0	0	127.08	NA
pooled	motivated	2015-06-09	EV	1	1	1.30022	0.08177	0.10819	4116.88	273.08	2595.78	172.18	1108.95	807.2	113.95	244.69	NA	14	15Â°C	15.1845	0.10846	0	0	0	0	0	0	273.08	NA
pooled	motivated	2015-06-09	EV	2	1	1.36512	0.08855	0.122946	3594.36	238.42	1846.8	122.5	423.57	830.93	103.2	253.07	NA	14	15Â°C	15.1845	0.108461	0	0	0	0	0	0	238.42	NA
pooled	motivated	2015-06-09	EV	2	4	1.35172	0.08859	0.121795	2275.43	150.93	2205.9	146.32	1664.61	891.35	109.07	205.51	NA	14	15Â°C	15.1845	0.108461	0	0	0	0	0	0	150.93	NA
pooled	motivated	2015-06-09	EV	2	3	1.27072	0.08564	0.110674	2597.16	172.27	1518.48	100.72	1051.09	794.38	91.51	242.04	NA	14	15Â°C	15.1845	0.108461	0	0	0	0	0	0	172.27	NA
pooled	motivated	2015-06-09	EV	2	11	1.32494	0.08484	0.11438	2040.12	135.32	1713.42	113.65	1435.36	903.68	83.91	182.25	NA	14	15Â°C	15.1845	0.108461	0	0	0	0	0	0	135.32	NA
pooled	motivated	2015-06-09	EV	2	7	1.24177	0.08876	0.11212	1162.51	77.11	1000.35	66.35	881.28	568.61	76.38	106.46	NA	14	15Â°C	15.1845	0.108461	0	0	0	0	0	0	77.11	NA
pooled	motivated	2015-06-09	EV	2	8	1.31055	0.09681	0.129062	2305.67	152.94	1857.06	123.18	1170.8	708.6	81.3	211.78	NA	14	15Â°C	15.1845	0.108461	0	0	0	0	0	0	152.94	NA
pooled	motivated	2015-06-09	EV	2	6	1.38614	0.09425	0.13289	1952.57	129.52	1349.19	89.49	508	784.04	112.67	207.65	NA	14	15Â°C	15.1845	0.108461	0	0	0	0	0	0	129.52	NA
pooled	motivated	2015-06-09	EV	2	10	1.39089	0.08595	0.121628	2513.3	166.71	2441.88	161.97	1885.85	859.88	110.9	196.03	NA	14	15Â°C	15.1845	0.108461	0	0	0	0	0	0	166.71	NA
pooled	motivated	2015-06-09	EV	3	4	1.17196	0.09794	0.116719	1464.61	97.15	800.28	53.08	439.91	559.28	129.13	240.26	NA	14	15Â°C	15.1845	0.10846	0	0	0	0	0	0	97.15	NA
pooled	motivated	2015-06-09	EV	3	2	1.21501	0.09805	0.121182	823.91	54.65	518.13	34.37	352.79	582.95	50.56	99.14	NA	14	15Â°C	15.1845	0.10846	0	0	0	0	0	0	54.65	NA
pooled	motivated	2015-06-09	EV	3	3	1.33334	0.09673	0.131175	2385.6	158.24	1513.35	100.38	1192.17	741.45	100.62	255.31	NA	14	15Â°C	15.1845	0.10846	0	0	0	0	0	0	158.24	NA
pooled	motivated	2015-06-09	EV	3	1	1.33414	0.08265	0.112155	3530.62	234.19	2252.07	149.38	1012.52	761.21	115.8	256.23	NA	14	15Â°C	15.1845	0.10846	0	0	0	0	0	0	234.19	NA
pooled	motivated	2015-06-15	EV	2	3	0.98849	0.10936	0.109969	160.12	10.62	10.26	0.68	2.42	409.54	132.62	136.36	NA	21	15Â°C	15.1843	0.10846	0	0	0	0	0	0	10.62	NA
pooled	motivated	2015-06-15	EV	2	4	1.0936	0.09191	0.102242	481.63	31.95	230.85	15.31	83.01	505.86	180.85	206.96	NA	21	15Â°C	15.1843	0.10846	0	0	0	0	0	0	31.95	NA
pooled	motivated	2015-06-15	EV	2	2	0.9074	0.09561	0.0882106	1239.85	82.24	559.17	37.09	390.04	515.24	50.86	124.44	NA	21	15Â°C	15.1843	0.10846	0	0	0	0	0	0	82.24	NA
pooled	motivated	2015-06-15	EV	3	2	1.16626	0.12448	0.147567	630.1	41.79	112.86	7.49	76.63	527.86	164.92	193.12	NA	21	15Â°C	15.1846	0.108462	0	0	0	0	0	0	41.79	NA
pooled	motivated	2015-06-15	EV	4	2	1.21433	0.09699	0.119777	2014.14	133.6	1923.75	127.6	1495.99	692.02	75.51	218.47	NA	21	15Â°C	15.1845	0.108461	0	0	0	0	0	0	133.6	NA
pooled	motivated	2015-06-15	EV	4	3	1.05768	0.09722	0.104589	1060.84	73.54	651.51	45.16	608.69	530.67	42.39	88.1	NA	21	15Â°C	14.5337	0.108461	0	0	0	0	0	0	73.54	NA
pooled	motivated	2015-06-15	EV	4	1	1.13985	0.11871	0.137519	621.09	41.2	220.59	14.63	183.01	580.06	70.16	149.61	NA	21	15Â°C	15.1845	0.108461	0	0	0	0	0	0	41.2	NA
pooled	motivated	2015-06-15	EV	5	1	1.14526	0.10878	0.1267	470.09	31.18	318.06	21.1	294.68	563.92	34.65	85.87	NA	21	15Â°C	15.1845	0.10846	0	0	0	0	0	0	31.18	NA
pooled	motivated	2015-06-15	EV	5	2	1.04328	0.12021	0.127564	343.33	22.77	25.65	1.7	25.55	693.69	9.83	16.48	NA	21	15Â°C	15.1845	0.10846	0	0	0	0	0	0	22.77	NA
pooled	motivated	2015-06-19	EV	1	1	1.3391	0.10654	0.145077	1775.21	117.75	901.27	59.78	319.39	794.35	139	248.49	NA	25	15Â°C	15.1845	0.10846	0	0	0	0	0	0	117.75	NA
pooled	motivated	2015-06-19	EV	1	2	1.00442	0.09181	0.0938029	223.67	14.84	10.82	0.72	1.17	418.11	23.9	24.69	NA	25	15Â°C	15.1845	0.10846	0	0	0	0	0	0	14.84	NA
pooled	motivated	2015-06-19	EV	3	3	1.16169	0.10013	0.118334	249.73	16.56	61.38	4.07	39.41	544.15	39.72	53.56	NA	25	15Â°C	15.1845	0.10846	0	0	0	0	0	0	16.56	NA
pooled	motivated	2015-06-19	EV	3	2	0.91282	0.07889	0.0732598	1047.82	69.5	756.64	50.19	504.78	553.64	74.13	146.43	NA	25	15Â°C	15.1845	0.10846	0	0	0	0	0	0	69.5	NA
pooled	thrashing	2015-06-02	EV	1	7	1.23511	0.087365	0.109743	23545.8	695.718	8955.13	264.591	5954.94	808.305	116.588	203.02	1.03778	7	15Â°C	34.5329	0.133332	0	0	0	0	0	0	NA	NA
pooled	thrashing	2015-06-02	EV	2	5	1.23416	0.09408	0.118294	26235.7	799.87	11522.1	351.28	2762.81	954.22	93.09	202.32	1.53481	7	15Â°C	32.9332	0.133333	0	0	0	0	0	0	NA	NA
pooled	thrashing	2015-06-02	EV	2	15	1.29941	0.08777	0.11602	17050.4	1006.91	5530.72	326.62	3157.05	760.3	98.55	198.17	1.5194	7	15Â°C	17.0666	0.133333	0	0	0	0	0	0	NA	NA
pooled	thrashing	2015-06-02	EV	2	4	1.25811	0.0889868	0.113938	16438.6	962.898	6149.36	360.325	3272.42	755.64	106.459	200.016	1.49668	7	15Â°C	17.3333	0.133333	0	0	0	0	0	0	NA	NA
pooled	thrashing	2015-06-02	EV	2	3	1.18393	0.0823802	0.0992385	25619.2	725.141	10433.7	295.268	5819.07	844.892	95.3392	197.932	1.36771	7	15Â°C	35.8665	0.133333	0	0	0	0	0	0	NA	NA
pooled	thrashing	2015-06-02	EV	2	2	1.20388	0.0831237	0.101782	18196	915.989	8513.27	428.561	2646.18	755.05	96.5721	196.177	1.47938	7	15Â°C	20.1333	0.133333	0	0	0	0	0	0	NA	NA
pooled	thrashing	2015-06-02	EV	2	1	1.26768	0.0973263	0.125611	33587.3	754.13	10813.2	242.873	3964.32	764.58	108.812	232.514	1.10982	7	15Â°C	44.7998	0.133333	0	0	0	0	0	0	NA	NA
pooled	thrashing	2015-06-02	EV	2	17	1.2041	0.08313	0.101811	18644.8	926.06	8028.01	398.74	3093.81	695.45	94.78	198.27	1.5581	7	15Â°C	20.2666	0.133333	0	0	0	0	0	0	NA	NA
pooled	thrashing	2015-06-02	EV	3	3	1.15634	0.08384	0.0986306	28295	631.58	13103.8	292.49	2688.11	648.93	91.93	193.71	1.25383	7	15Â°C	44.9333	0.133333	0	0	0	0	0	0	NA	NA
pooled	thrashing	2015-06-02	EV	3	1	1.1415	0.09515	0.110475	2232.27	49.83	909.98	20.31	440.07	584.01	160.89	211.51	0.300708	7	15Â°C	44.9333	0.133333	0	0	0	0	0	0	NA	NA
pooled	thrashing	2015-06-02	EV	3	2	1.24687	0.09755	0.12389	18657.6	874.57	7796.84	365.48	4249.7	746.62	94.87	199.13	1.5149	7	15Â°C	21.4667	0.133333	0	0	0	0	0	0	NA	NA
pooled	thrashing	2015-06-02	EV	4	4	1.2897	0.09481	0.124381	12612.1	769.03	5711.74	348.28	1705.98	807.97	131.14	239.18	1.08553	7	15Â°C	16.5331	0.133332	0	0	0	0	0	0	NA	NA
pooled	thrashing	2015-06-02	EV	4	5	1.24206	0.09283	0.117267	12953.7	837.52	6462.4	417.83	4317.71	752.98	89.45	166.66	1.33178	7	15Â°C	15.5998	0.133332	0	0	0	0	0	0	NA	NA
pooled	thrashing	2015-06-02	EV	4	1	1.24524	0.0936878	0.118732	NA	NA	NA	NA	NA	NA	NA	NA	1.53132	7	15Â°C	30.133	0.133332	0	0	0	0	0	0	NA	NA
pooled	thrashing	2015-06-09	EV	1	2	1.40005	0.08654	0.123244	9770.87	218.1	1584.86	35.38	779.26	855.58	106.28	214.41	0.209627	14	15Â°C	44.9335	0.133334	0	0	0	0	0	0	NA	NA
pooled	thrashing	2015-06-09	EV	1	9	1.39932	0.09486	0.135006	6027.96	138.68	2214.33	50.94	921.76	739.79	140.84	242.43	0.201446	14	15Â°C	43.6002	0.133334	0	0	0	0	0	0	NA	NA
pooled	thrashing	2015-06-09	EV	1	1	1.31711	0.09596	0.128557	4634.16	103.44	2055.69	45.89	298.37	818.08	125.71	230.61	0.192688	14	15Â°C	44.9335	0.133334	0	0	0	0	0	0	NA	NA
pooled	thrashing	2015-06-09	EV	1	5	1.34098	0.0868361	0.118467	19615.9	440.59	7451.8	167.363	3865.37	755.198	108.829	232.001	0.826487	14	15Â°C	44.8002	0.133334	0	0	0	0	0	0	NA	NA
pooled	thrashing	2015-06-09	EV	1	3	1.37994	0.08153	0.114442	6780.74	151.36	2572.44	57.42	1345.13	835.64	150.59	205.58	0.143728	14	15Â°C	44.9335	0.133334	0	0	0	0	0	0	NA	NA
pooled	thrashing	2015-06-09	EV	1	8	1.40143	0.0879974	0.125455	13388.9	454.298	5072.23	172.122	3428.03	979.498	99.6363	221.643	0.804415	14	15Â°C	29.8668	0.133334	0	0	0	0	0	0	NA	NA
pooled	thrashing	2015-06-09	EV	2	2	1.40491	0.08707	0.124425	8031.65	179.28	2256.65	50.37	1448.19	809.18	103.84	207.71	0.244253	14	15Â°C	44.9336	0.133334	0	0	0	0	0	0	NA	NA
pooled	thrashing	2015-06-09	EV	2	4	1.21891	0.09706	0.12035	2996.75	66.89	99.67	2.22	184.24	517.38	23.97	79.58	0.15	14	15Â°C	44.9336	0.133334	0	0	0	0	0	0	NA	NA
pooled	thrashing	2015-06-09	EV	2	1	1.3648	0.10466	0.145316	17301.1	386.19	6814.28	152.1	694.67	724.22	125.08	231.42	0.644531	14	15Â°C	44.9336	0.133334	0	0	0	0	0	0	NA	NA
pooled	thrashing	2015-06-09	EV	2	11	1.44313	0.09379	0.137546	3611.61	233.51	812.66	52.54	471.86	813.82	101.81	194.9	0.215517	14	15Â°C	15.6001	0.133334	0	0	0	0	0	0	NA	NA
pooled	thrashing	2015-06-09	EV	2	10	1.26394	0.10202	0.131169	673.18	27.59	155.71	6.38	111.81	434.58	90.16	102.05	NA	14	15Â°C	24.5335	0.133334	0	0	0	0	0	0	NA	NA
pooled	thrashing	2015-06-09	EV	2	7	1.31165	0.0883419	0.117849	4765.81	172.767	1184	42.9365	574.21	807.599	128.401	207.016	0.277872	14	15Â°C	27.8668	0.133334	0	0	0	0	0	0	NA	NA
pooled	thrashing	2015-06-09	EV	2	6	1.41742	0.10399	0.150023	15647.5	414.69	6122.04	162.24	3399.94	911.12	118.22	235.42	0.661765	14	15Â°C	37.8669	0.133334	0	0	0	0	0	0	NA	NA
pooled	thrashing	2015-06-09	EV	2	3	1.32144	0.08296	0.111518	17380.7	408.64	5625.41	132.26	3025.32	827.59	79.22	193.59	0.989414	14	15Â°C	42.6669	0.133334	0	0	0	0	0	0	NA	NA
pooled	thrashing	2015-06-09	EV	2	8	1.33364	0.09028	0.122457	13467.8	426.058	5768.6	182.591	3317.87	838.742	106.972	211.613	0.816375	14	15Â°C	31.8668	0.133334	0	0	0	0	0	0	NA	NA
pooled	thrashing	2015-06-09	EV	3	4	1.32288	0.0889	0.119626	1170.8	26.13	51.03	1.14	135.85	760.45	80.38	145.18	0.952194	14	15Â°C	44.9333	0.133333	0	0	0	0	0	0	NA	NA
pooled	thrashing	2015-06-09	EV	3	1	1.42336	0.10448	0.151389	11568.5	258.23	5417.88	120.93	2516.35	862.94	126.16	233	0.340909	14	15Â°C	44.9333	0.133333	0	0	0	0	0	0	NA	NA
pooled	thrashing	2015-06-09	EV	3	2	1.31934	0.08602	0.115442	15079.7	362.49	6664.2	160.2	2059.52	729.43	117.87	228.32	0.59949	14	15Â°C	41.7333	0.133333	0	0	0	0	0	0	NA	NA
pooled	thrashing	2015-06-09	EV	3	3	1.29465	0.08237	0.108482	28754	641.83	13534.9	302.12	2198.35	796.58	103.88	198.37	NA	14	15Â°C	44.9333	0.133333	0	0	0	0	0	0	NA	NA
pooled	thrashing	2015-06-15	EV	1	3	1.09863	0.08912	0.0995885	9032.42	201.62	1118.84	24.97	666.48	519.72	121.89	218.59	0.697115	21	15Â°C	44.9333	0.133333	0	0	0	0	0	0	NA	NA
pooled	thrashing	2015-06-15	EV	1	6	0.84743	0.08963	0.0772632	2364.08	52.77	207.36	4.63	227.83	507.66	90.54	95.25	NA	21	15Â°C	44.9333	0.133333	0	0	0	0	0	0	NA	NA
pooled	thrashing	2015-06-15	EV	1	4	0.99973	0.09435	0.0959464	783.58	17.49	106.28	2.37	130.08	438.86	124.22	149.24	NA	21	15Â°C	44.9333	0.133333	0	0	0	0	0	0	NA	NA
pooled	thrashing	2015-06-15	EV	1	2	1.1811	0.0972102	0.116767	7642.65	173.168	3310.09	74.9821	1313.13	594.423	99.1989	219.549	0.470358	21	15Â°C	44.4	0.133333	0	0	0	0	0	0	NA	NA
pooled	thrashing	2015-06-15	EV	1	7	0.8453	0.08881	0.0763681	2128.63	47.51	37.2	0.83	65.87	317.9	32	38.48	NA	21	15Â°C	44.9333	0.133333	0	0	0	0	0	0	NA	NA
pooled	thrashing	2015-06-15	EV	1	5	1.17078	0.09115	0.108555	5899.42	131.68	1074.61	23.99	1047.16	674.29	52.53	130.12	0.477941	21	15Â°C	44.9333	0.133333	0	0	0	0	0	0	NA	NA
pooled	thrashing	2015-06-15	EV	1	1	0.95335	0.09425	0.091402	668.93	14.93	49	1.09	39.54	263.93	132.21	135.57	NA	21	15Â°C	44.9333	0.133333	0	0	0	0	0	0	NA	NA
pooled	thrashing	2015-06-15	EV	1	8	0.90677	0.10047	0.0926625	982.69	21.94	150.59	3.36	121.78	499.51	54.34	84.4	0.182432	21	15Â°C	44.9333	0.133333	0	0	0	0	0	0	NA	NA
pooled	thrashing	2015-06-15	EV	2	8	0.882192	0.123872	0.103214	6800.55	177.593	2455.88	64.1785	1017.91	395.215	77.4288	149.021	0.493719	21	15Â°C	38.9331	0.133332	0	0	0	0	0	0	NA	NA
pooled	thrashing	2015-06-15	EV	2	9	0.95745	0.109423	0.106123	8129.9	184.148	1467.81	33.2501	751.25	446.365	90.6901	184.203	0.327653	21	15Â°C	44.3997	0.133332	0	0	0	0	0	0	NA	NA
pooled	thrashing	2015-06-15	EV	2	12	1.17447	0.10086	0.120489	9127.13	295.06	1820	58.84	400.98	570.45	144.42	230.79	0.827465	21	15Â°C	31.0665	0.133332	0	0	0	0	0	0	NA	NA
pooled	thrashing	2015-06-15	EV	2	7	0.90193	0.09868	0.0905254	1157.05	25.83	74.39	1.66	83.52	432.97	93.81	141.37	NA	21	15Â°C	44.9331	0.133332	0	0	0	0	0	0	NA	NA
pooled	thrashing	2015-06-15	EV	2	5	1.3255	0.09018	0.121583	10949.9	244.42	5805.13	129.58	1146.03	834.28	96.77	227.02	0.378664	21	15Â°C	44.9331	0.133332	0	0	0	0	0	0	NA	NA
pooled	thrashing	2015-06-15	EV	2	1	0.9617	0.09963	0.0974636	678.7	15.15	14.24	0.32	13.93	300.49	135.23	140.21	NA	21	15Â°C	44.9331	0.133332	0	0	0	0	0	0	NA	NA
pooled	thrashing	2015-06-15	EV	2	6	1.1758	0.0953	0.113976	6224.41	138.94	1073.41	23.96	959.38	664.69	74.45	185.54	0.454918	21	15Â°C	44.9331	0.133332	0	0	0	0	0	0	NA	NA
pooled	thrashing	2015-06-15	EV	3	1	1.09276	0.10265	0.114086	1505.06	33.5	111.6	2.48	42.9	726.56	59.17	92.38	0.171162	21	15Â°C	45.0663	0.133332	0	0	0	0	0	0	NA	NA
pooled	thrashing	2015-06-15	EV	3	5	1.00105	0.12978	0.132157	2262.82	50.36	105.99	2.36	112.23	540.81	46.77	86.98	0.213816	21	15Â°C	45.0663	0.133332	0	0	0	0	0	0	NA	NA
pooled	thrashing	2015-06-15	EV	3	2	1.04085	0.07968	0.0843424	9024.43	200.84	2969.07	66.08	1063.84	591.74	60	160.48	0.550781	21	15Â°C	45.0663	0.133332	0	0	0	0	0	0	NA	NA
pooled	thrashing	2015-06-15	EV	3	4	1.03886	0.10905	0.11523	1060.89	23.61	85.61	1.91	70.26	334.19	84.61	123.88	0.0833333	21	15Â°C	45.0663	0.133332	0	0	0	0	0	0	NA	NA
pooled	thrashing	2015-06-15	EV	3	3	1.13132	0.10322	0.118761	2140.62	47.64	182.63	4.06	372.99	596.04	90.37	150.73	0.128425	21	15Â°C	45.0663	0.133332	0	0	0	0	0	0	NA	NA
pooled	thrashing	2015-06-19	EV	1	2	0.94658	0.10724	0.103264	2318.45	51.6	958.21	21.33	1326	535.69	103.83	121.3	NA	25	15Â°C	44.9998	0.0666664	0	0	0	0	0	0	NA	NA
pooled	thrashing	2015-06-19	EV	1	7	0.99002	0.10054	0.101256	1659.34	36.93	334.34	7.44	784.45	708.37	37.64	42.01	NA	25	15Â°C	44.9998	0.0666664	0	0	0	0	0	0	NA	NA
pooled	thrashing	2015-06-19	EV	1	6	1.07853	0.115277	0.12636	4060.82	90.6126	713.22	15.9037	1146.07	442.914	31.2627	41.6757	0.100966	25	15Â°C	44.9998	0.0666664	0	0	0	0	0	0	NA	NA
pooled	thrashing	2015-06-19	EV	1	5	0.91712	0.0895	0.0834518	3031.59	67.47	886.38	19.73	1228.97	530.12	24.57	44.64	NA	25	15Â°C	44.9998	0.0666664	0	0	0	0	0	0	NA	NA
pooled	thrashing	2015-06-19	EV	1	3	1.0017	0.09315	0.0949213	2774.5	61.75	287.27	6.39	2161.21	537.74	47.34	52.42	NA	25	15Â°C	44.9998	0.0666664	0	0	0	0	0	0	NA	NA
pooled	thrashing	2015-06-19	EV	2	2	1.06823	0.09165	0.09959	2160.65	48.16	291	6.49	293.57	499.41	45.2	49.52	NA	25	15Â°C	44.9337	0.0666672	0	0	0	0	0	0	NA	NA
pooled	thrashing	2015-06-19	EV	2	1	1.01688	0.09451	0.0977636	3810.67	84.93	717.91	16	808.3	421.26	133.74	137.58	NA	25	15Â°C	44.9337	0.0666672	0	0	0	0	0	0	NA	NA
pooled	thrashing	2015-06-19	EV	2	5	1.2879	0.09452	0.123809	16688.5	371.96	7665.11	170.84	2223.36	786.93	128.37	260.2	0.433594	25	15Â°C	44.9337	0.0666672	0	0	0	0	0	0	NA	NA
pooled	thrashing	2015-06-19	EV	2	3	0.85991	0.09395	0.0821804	1379.23	30.74	481.2	10.73	522.69	441.7	79.92	93.88	NA	25	15Â°C	44.9337	0.0666672	0	0	0	0	0	0	NA	NA
pooled	thrashing	2015-06-19	EV	2	4	1.32585	0.09622	0.129763	8366.42	186.47	1379.52	30.75	540.02	895.26	110.82	213.44	0.323482	25	15Â°C	44.9337	0.0666672	0	0	0	0	0	0	NA	NA
pooled	thrashing	2015-06-19	EV	3	7	1.13905	0.08477	0.0982171	6909.02	153.99	54.42	1.21	46.8	806.45	46.73	54.9	NA	25	15Â°C	44.9337	0.0666672	0	0	0	0	0	0	NA	NA
pooled	thrashing	2015-06-19	EV	3	4	1.05678	0.09166	0.0985309	6220.02	138.63	131.75	2.94	126.9	821.14	43.72	51.91	NA	25	15Â°C	44.9337	0.0666672	0	0	0	0	0	0	NA	NA
pooled	thrashing	2015-06-19	EV	3	2	1.17016	0.08682	0.103355	5776.62	128.75	1032.32	23.01	672.7	623.38	60.05	148.31	0.173179	25	15Â°C	44.9337	0.0666672	0	0	0	0	0	0	NA	NA
pooled	thrashing	2015-06-19	EV	3	6	0.89544	0.09716	0.0884978	3836.06	85.5	55.92	1.25	15.2	456.53	70.87	94.6	NA	25	15Â°C	44.9337	0.0666672	0	0	0	0	0	0	NA	NA
pooled	thrashing	2015-06-19	EV	3	3	1.28165	0.09179	0.119671	18212.9	405.93	9963.59	222.07	400.11	810.38	116.54	234.66	1.63537	25	15Â°C	44.9337	0.0666672	0	0	0	0	0	0	NA	NA
pooled	thrashing	2015-06-19	EV	3	5	1.02093	0.10069	0.104569	2637.32	58.78	304.55	6.79	337.72	374.69	136.82	141.37	NA	25	15Â°C	44.9337	0.0666672	0	0	0	0	0	0	NA	NA
pooled	thrashing	2015-06-19	EV	3	1	0.86335	0.09622	0.0844987	1718.38	38.3	96.09	2.14	157.36	469.21	54.24	58.71	NA	25	15Â°C	44.9337	0.0666672	0	0	0	0	0	0	NA	NA
pooled	unmotivated	2015-06-02	EV	1	4	1.2322	0.0878025	0.109986	5301.99	151.377	3035.37	86.8879	2264.73	733.653	68.9419	179.026	0	7	15Â°C	35.358	0.10846	0	0	0	0	0	0	NA	151.377
pooled	unmotivated	2015-06-02	EV	1	3	1.16162	0.07954	0.0940065	6441.67	208.39	6363.96	205.88	5403.89	694.41	62.36	133.74	NA	7	15Â°C	31.0196	0.10846	0	0	0	0	0	0	NA	208.39
pooled	unmotivated	2015-06-02	EV	2	2	1.20027	0.08651	0.105623	5354.56	163.47	4810.98	146.88	4006.13	662.55	68.5	131.19	NA	7	15Â°C	32.8633	0.10846	0	0	0	0	0	0	NA	163.47
pooled	unmotivated	2015-06-02	EV	2	4	1.25555	0.08605	0.109925	3762.48	84.4	3486.06	78.2	3128.55	779.99	51.07	132.67	NA	7	15Â°C	44.6854	0.10846	0	0	0	0	0	0	NA	84.4
pooled	unmotivated	2015-06-02	EV	2	3	1.22553	0.08934	0.111391	8646.7	193.97	8590.26	192.71	5708.52	730.27	74.62	179.89	NA	7	15Â°C	44.6854	0.10846	0	0	0	0	0	0	NA	193.97
pooled	unmotivated	2015-06-02	EV	2	14	1.27644	0.08533	0.110786	6524.78	190.98	4903.29	143.52	3315.63	733.55	77.08	180.54	NA	7	15Â°C	34.2733	0.10846	0	0	0	0	0	0	NA	190.98
pooled	unmotivated	2015-06-02	EV	2	12	1.32421	0.09171	0.123519	8728.67	195.81	8367.63	187.71	7036.51	754.64	79.65	160.14	NA	7	15Â°C	44.6854	0.10846	0	0	0	0	0	0	NA	195.81
pooled	unmotivated	2015-06-02	EV	2	6	1.2395	0.08602	0.108433	7862.84	176.39	4436.31	99.52	2166.57	689.38	67.35	161.59	NA	7	15Â°C	44.6854	0.10846	0	0	0	0	0	0	NA	176.39
pooled	unmotivated	2015-06-02	EV	2	8	1.29075	0.09176	0.12046	5528.53	135.57	3616.38	88.68	2561.13	693.57	64.88	205.36	NA	7	15Â°C	40.8893	0.10846	0	0	0	0	0	0	NA	135.57
pooled	unmotivated	2015-06-02	EV	2	5	1.28974	0.09121	0.119649	6677.54	149.8	3806.43	85.39	2249.3	757.7	116.12	235.08	NA	7	15Â°C	44.6854	0.10846	0	0	0	0	0	0	NA	149.8
pooled	unmotivated	2015-06-02	EV	2	11	1.24067	0.08763	0.11057	5907.69	132.53	3833.58	86	2873.78	682.34	63.4	171.25	NA	7	15Â°C	44.6854	0.10846	0	0	0	0	0	0	NA	132.53
pooled	unmotivated	2015-06-02	EV	3	13	1.22358	0.08348	0.103917	6615.24	148.4	5744.94	128.88	2834.23	666.98	60.97	176.57	NA	7	15Â°C	44.6854	0.10846	0	0	0	0	0	0	NA	148.4
pooled	unmotivated	2015-06-02	EV	3	10	1.24312	0.08221	0.103964	7333.66	164.52	5929.56	133.02	4666.4	790.75	84.63	215.72	NA	7	15Â°C	44.6854	0.10846	0	0	0	0	0	0	NA	164.52
pooled	unmotivated	2015-06-02	EV	3	11	1.21594	0.0842	0.104166	7105.03	189.33	5375.7	143.25	3650.91	726.04	70.34	173.61	NA	7	15Â°C	37.6356	0.10846	0	0	0	0	0	0	NA	189.33
pooled	unmotivated	2015-06-02	EV	3	5	1.28491	0.08354	0.109196	6789.09	152.3	6537.72	146.66	4338.46	729.73	62.12	149.69	NA	7	15Â°C	44.6854	0.10846	0	0	0	0	0	0	NA	152.3
pooled	unmotivated	2015-06-02	EV	3	1	1.20595	0.08137	0.099838	7336.05	164.57	7232.76	162.25	5640.25	677.84	53.67	126.35	NA	7	15Â°C	44.6854	0.10846	0	0	0	0	0	0	NA	164.57
pooled	unmotivated	2015-06-02	EV	3	14	1.27959	0.08854	0.115273	7685.79	174.54	5489.73	124.67	4072.61	730.98	67.41	147.68	NA	7	15Â°C	44.1432	0.10846	0	0	0	0	0	0	NA	174.54
pooled	unmotivated	2015-06-02	EV	3	17	1.17856	0.08187	0.0981538	7112.4	186.83	4229.97	111.11	3363.18	686.77	65	142.57	NA	7	15Â°C	38.1779	0.10846	0	0	0	0	0	0	NA	186.83
pooled	unmotivated	2015-06-09	EV	1	3	1.38449	0.0895525	0.126159	5738.73	176.949	4991.49	153.927	4204.4	812.882	76.0643	187.201	0	14	15Â°C	32.6465	0.10846	0	0	0	0	0	0	NA	176.949
pooled	unmotivated	2015-06-09	EV	1	6	1.19317	0.08709	0.105702	1699.12	38.12	1113.21	24.97	725.73	691.35	78.35	180.16	NA	14	15Â°C	44.6855	0.10846	0	0	0	0	0	0	NA	38.12
pooled	unmotivated	2015-06-09	EV	2	6	1.32782	0.09031	0.121988	4282.97	96.08	1595.43	35.79	1262.73	869.12	117.65	240.03	NA	14	15Â°C	44.6855	0.10846	0	0	0	0	0	0	NA	96.08
pooled	unmotivated	2015-06-09	EV	2	9	1.22231	0.08788	0.109231	3536.19	79.52	2975.4	66.91	2493.05	708.67	61.58	150.88	NA	14	15Â°C	44.5771	0.10846	0	0	0	0	0	0	NA	79.52
pooled	unmotivated	2015-06-09	EV	2	11	1.39162	0.08562	0.1212	6648.76	149.15	5812.29	130.39	4508.4	864.53	74.54	190.98	NA	14	15Â°C	44.6855	0.10846	0	0	0	0	0	0	NA	149.15
pooled	unmotivated	2015-06-09	EV	2	2	1.27326	0.0894488	0.115673	5639.92	127.151	5365.98	120.976	4020.45	751.543	82.39	174.232	0	14	15Â°C	44.5771	0.10846	0	0	0	0	0	0	NA	127.151
pooled	unmotivated	2015-06-09	EV	2	4	1.36676	0.08574	0.119213	6555.29	147.06	5950.8	133.49	5021.94	833.25	81.02	175.78	NA	14	15Â°C	44.6855	0.10846	0	0	0	0	0	0	NA	147.06
pooled	unmotivated	2015-06-09	EV	2	7	1.26806	0.0848806	0.109523	6552.07	154.512	6197.04	146.135	5296.65	765.317	64.563	153.945	0	14	15Â°C	42.6248	0.10846	0	0	0	0	0	0	NA	154.512
pooled	unmotivated	2015-06-09	EV	3	6	1.37602	0.09879	0.138289	3633.53	113.95	3052.35	95.72	2525.58	822.16	83.09	187.68	NA	14	15Â°C	31.9959	0.108461	0	0	0	0	0	0	NA	113.95
pooled	unmotivated	2015-06-09	EV	3	4	1.17316	0.095	0.113339	2670.35	59.9	2385.45	53.51	1850	617.14	67.7	142.9	NA	14	15Â°C	44.6858	0.108461	0	0	0	0	0	0	NA	59.9
pooled	unmotivated	2015-06-09	EV	3	2	1.23185	0.10262	0.128585	898.81	20.16	138.51	3.11	119.37	716.06	29.27	54.99	NA	14	15Â°C	44.6858	0.108461	0	0	0	0	0	0	NA	20.16
pooled	unmotivated	2015-06-09	EV	3	1	1.37864	0.08678	0.121707	4877.32	109.41	4242.51	95.17	2942.67	793.78	86.82	162.09	NA	14	15Â°C	44.6858	0.108461	0	0	0	0	0	0	NA	109.41
pooled	unmotivated	2015-06-15	EV	1	1	1.20354	0.105365	0.129044	3303.27	92.6182	1810.89	50.7338	1553.88	601.835	52.1946	114.588	0	21	15Â°C	36.0086	0.10846	0	0	0	0	0	0	NA	92.6182
pooled	unmotivated	2015-06-15	EV	2	4	1.12858	0.09214	0.105775	1143.03	25.64	825.93	18.53	748.2	611.32	55.16	91.64	NA	21	15Â°C	44.6856	0.10846	0	0	0	0	0	0	NA	25.64
pooled	unmotivated	2015-06-15	EV	2	2	0.97814	0.11083	0.110252	581.02	13.03	46.17	1.04	30.74	415.59	136.99	171.7	NA	21	15Â°C	44.6856	0.10846	0	0	0	0	0	0	NA	13.03
pooled	unmotivated	2015-06-15	EV	4	1	1.13088	0.10604	0.12197	1472.76	33.04	513	11.51	438.34	538.91	59.61	129.8	NA	21	15Â°C	44.6853	0.108459	0	0	0	0	0	0	NA	33.04
pooled	unmotivated	2015-06-15	EV	5	3	0.99875	0.11037	0.112108	593.36	13.31	82.08	1.84	71.82	471.88	36.27	60.34	NA	21	15Â°C	44.6855	0.10846	0	0	0	0	0	0	NA	13.31
pooled	unmotivated	2015-06-15	EV	5	2	1.08844	0.11679	0.129292	1328.05	29.79	107.73	2.42	23.06	497.7	60.23	95.38	NA	21	15Â°C	44.6855	0.10846	0	0	0	0	0	0	NA	29.79
pooled	unmotivated	2015-06-15	EV	5	1	1.12058	0.1144	0.130452	1343.27	30.13	779.76	17.49	621.7	534.19	80.57	193.08	NA	21	15Â°C	44.6855	0.10846	0	0	0	0	0	0	NA	30.13
pooled	unmotivated	2015-06-19	EV	1	2	1.00945	0.09292	0.0954095	602.99	13.49	8.58	0.19	4.47	420.74	23.7	24.38	NA	25	15Â°C	44.7945	0.108461	0	0	0	0	0	0	NA	13.49
pooled	unmotivated	2015-06-19	EV	3	2	0.95028	0.08393	0.0810886	1980.98	44.44	740.1	16.6	521.06	627.34	66.52	111.79	NA	25	15Â°C	44.6855	0.10846	0	0	0	0	0	0	NA	44.44
pooled	unmotivated	2015-06-19	EV	3	3	1.17536	0.10366	0.123942	580.04	13.01	28.93	0.65	6.7	470.29	76.65	80.6	NA	25	15Â°C	44.6855	0.10846	0	0	0	0	0	0	NA	13.01
pooled	motivated	2015-06-26	EV	1	2	1.07263	0.0903997	0.0986266	4891.8	346.967	3635.52	257.895	1971.58	664.195	87.098	172.013	0	4	25°C	14.3168	0.10846	0	0	0	0	0	0	346.967	NA
pooled	motivated	2015-06-26	EV	1	3	1.17123	0.10059	0.119832	4784.71	317.37	3246	215.31	1510.94	715.79	97.07	218.7	NA	4	25°C	15.1844	0.10846	0	0	0	0	0	0	317.37	NA
pooled	motivated	2015-06-26	EV	1	5	1.0597	0.08997	0.0969785	4419.69	293.16	3045.83	202.03	1573.93	659.26	98.92	179.59	NA	4	25°C	15.1844	0.10846	0	0	0	0	0	0	293.16	NA
pooled	motivated	2015-06-26	EV	1	1	1.16377	0.09956	0.117872	6441.94	427.3	6270.19	415.91	4678.49	759.87	93.23	189.23	NA	4	25°C	15.1844	0.10846	0	0	0	0	0	0	427.3	NA
pooled	motivated	2015-06-26	EV	1	6	1.172	0.1095	0.130488	5404.17	358.46	2905.17	192.7	992.87	692.65	122.42	224.27	NA	4	25°C	15.1844	0.10846	0	0	0	0	0	0	358.46	NA
pooled	motivated	2015-06-26	EV	2	6	1.05591	0.07997	0.0858961	3151.66	225.26	2683.36	191.79	1968.69	654.71	78.78	193.17	NA	4	25°C	14.0998	0.10846	0	0	0	0	0	0	225.26	NA
pooled	motivated	2015-06-26	EV	2	1	1.1507	0.086355	0.10113	4933.42	234.636	4333.41	206.028	3440.13	753.934	95.3294	166.919	0	4	25°C	21.3665	0.10846	0	0	0	0	0	0	234.636	NA
pooled	motivated	2015-06-26	EV	2	3	1.10375	0.07995	0.0898002	3831.95	254.18	3581.42	237.56	2919.71	749.84	60.37	148.64	NA	4	25°C	15.1843	0.10846	0	0	0	0	0	0	254.18	NA
pooled	motivated	2015-06-26	EV	2	4	1.1049	0.07801	0.0876737	3164.03	209.87	2780.74	184.45	2270.32	727.1	82.06	204.29	NA	4	25°C	15.1843	0.10846	0	0	0	0	0	0	209.87	NA
pooled	motivated	2015-06-26	EV	2	5	1.10706	0.08808	0.0991561	4498.33	298.38	4138.65	274.52	2997.72	623.76	81.86	214.32	NA	4	25°C	15.1843	0.10846	0	0	0	0	0	0	298.38	NA
pooled	motivated	2015-06-26	EV	3	1	1.08703	0.0870331	0.0967878	4986.14	346.917	3543.55	246.798	2160.32	591.64	91.6921	184.627	0	4	25°C	14.5337	0.10846	0	0	0	0	0	0	346.917	NA
pooled	motivated	2015-06-26	EV	3	4	1.0593	0.07993	0.0860996	3985.98	264.39	3489.45	231.46	1772.55	642.98	68.88	201.16	NA	4	25°C	15.1844	0.10846	0	0	0	0	0	0	264.39	NA
pooled	motivated	2015-06-26	EV	3	3	1.05113	0.07672	0.0819997	5519.09	366.09	4663.42	309.33	3757.52	658.56	65.57	197.52	NA	4	25°C	15.1844	0.10846	0	0	0	0	0	0	366.09	NA
pooled	motivated	2015-06-26	EV	3	5	1.07551	0.07789	0.0852298	5476.85	363.28	4652.6	308.61	2558.15	700.87	68.38	186.69	NA	4	25°C	15.1844	0.10846	0	0	0	0	0	0	363.28	NA
pooled	motivated	2015-06-26	EV	3	6	1.07681	0.08183	0.0896046	4562.61	302.64	3435.35	227.87	2708.64	761.96	87.89	210.52	NA	4	25°C	15.1844	0.10846	0	0	0	0	0	0	302.64	NA
pooled	motivated	2015-06-30	EV	1	6	1.24088	0.11624	0.146675	2275.54	150.94	1536.69	101.93	926.36	632.4	103.9	221.03	NA	8	25°C	15.1845	0.10846	0	0	0	0	0	0	150.94	NA
pooled	motivated	2015-06-30	EV	1	5	1.09195	0.09643	0.106976	1598.49	106.03	1482.39	98.33	1300.02	600.38	29.94	60.46	NA	8	25°C	15.1845	0.10846	0	0	0	0	0	0	106.03	NA
pooled	motivated	2015-06-30	EV	1	2	1.15608	0.07765	0.091307	5454.64	361.81	4257.12	282.38	1658.02	704.24	92.56	206.2	NA	8	25°C	15.1845	0.10846	0	0	0	0	0	0	361.81	NA
pooled	motivated	2015-06-30	EV	1	4	1.27183	0.10428	0.134819	2493.95	165.43	1976.52	131.1	1547.35	675.67	58.17	185.63	NA	8	25°C	15.1845	0.10846	0	0	0	0	0	0	165.43	NA
pooled	motivated	2015-06-30	EV	1	3	1.23313	0.0971	0.121785	1997.93	132.52	1563.84	103.73	1067.3	669.75	49.03	164.38	NA	8	25°C	15.1845	0.10846	0	0	0	0	0	0	132.52	NA
pooled	motivated	2015-06-30	EV	1	1	1.21063	0.09654	0.118874	1757.97	116.61	1645.29	109.13	1392.36	612.95	45.76	128.88	NA	8	25°C	15.1845	0.10846	0	0	0	0	0	0	116.61	NA
pooled	motivated	2015-06-30	EV	2	5	1.28589	0.08534	0.111656	2538.83	168.4	2036.25	135.07	1344.46	649.25	75.22	184.68	NA	8	25°C	15.1844	0.10846	0	0	0	0	0	0	168.4	NA
pooled	motivated	2015-06-30	EV	2	3	1.2387	0.08554	0.107782	1892.76	125.55	1254.33	83.2	785.25	716.89	68.54	116.95	NA	8	25°C	15.1844	0.10846	0	0	0	0	0	0	125.55	NA
pooled	motivated	2015-06-30	EV	2	4	1.2184	0.08505	0.105397	2208.37	146.48	2095.98	139.03	1363.29	670.73	47.19	237.09	NA	8	25°C	15.1844	0.10846	0	0	0	0	0	0	146.48	NA
pooled	motivated	2015-06-30	EV	2	1	1.21135	0.09016	0.111129	2736.66	181.53	2009.1	133.27	1277.1	674.12	73.89	191.62	NA	8	25°C	15.1844	0.10846	0	0	0	0	0	0	181.53	NA
pooled	motivated	2015-06-30	EV	2	2	1.19912	0.09142	0.111503	2776.11	184.14	2470.65	163.88	2048.9	727.03	60.15	135.27	NA	8	25°C	15.1844	0.10846	0	0	0	0	0	0	184.14	NA
pooled	motivated	2015-06-30	EV	2	7	1.18664	0.08604	0.103858	1477.31	97.99	640.74	42.5	236.17	911.91	89.2	140.06	NA	8	25°C	15.1844	0.10846	0	0	0	0	0	0	97.99	NA
pooled	motivated	2015-06-30	EV	2	6	1.29517	0.10416	0.137291	3197.66	212.1	2438.07	161.72	1814.46	741.26	75.98	192.81	NA	8	25°C	15.1844	0.10846	0	0	0	0	0	0	212.1	NA
pooled	motivated	2015-06-30	EV	3	4	1.27465	0.11072	0.143535	2527.95	167.68	1949.37	129.3	1198.1	685.5	83.84	216.11	NA	8	25°C	15.1845	0.108461	0	0	0	0	0	0	167.68	NA
pooled	motivated	2015-06-30	EV	3	5	1.25944	0.10119	0.129615	2922.05	193.82	2090.55	138.67	1602.35	671.92	84.65	222.22	NA	8	25°C	15.1845	0.108461	0	0	0	0	0	0	193.82	NA
pooled	motivated	2015-06-30	EV	3	7	1.29189	0.106163	0.139591	2321.86	165.678	1791.9	127.86	1359.39	696.21	104.79	195.271	0	8	25°C	14.2084	0.108461	0	0	0	0	0	0	165.678	NA
pooled	motivated	2015-06-30	EV	3	8	1.19907	0.108091	0.126463	2629.76	177.313	2068.83	138.19	1716.69	650.48	51.5586	145.676	0	8	25°C	15.1845	0.108461	0	0	0	0	0	0	177.313	NA
pooled	motivated	2015-06-30	EV	3	6	1.08822	0.09496	0.105128	2043.92	135.58	1531.26	101.57	929.94	617.36	76.11	199.48	NA	8	25°C	15.1845	0.108461	0	0	0	0	0	0	135.58	NA
pooled	motivated	2015-07-03	EV	1	8	1.17891	0.10569	0.126827	1643.32	109	1345.5	89.25	923.46	671.24	91.53	155.77	NA	11	25°C	15.1843	0.10846	0	0	0	0	0	0	109	NA
pooled	motivated	2015-07-03	EV	2	5	1.40244	0.10667	0.152079	2300.16	152.57	1661.75	110.23	1237.94	782.28	51.37	98.44	NA	11	25°C	15.1846	0.108461	0	0	0	0	0	0	152.57	NA
pooled	motivated	2015-07-03	EV	2	4	1.32995	0.10421	0.140944	1139.37	75.58	465.75	30.89	277.31	716.23	44.49	99.07	NA	11	25°C	15.1846	0.108461	0	0	0	0	0	0	75.58	NA
pooled	motivated	2015-07-03	EV	2	2	1.26332	0.09509	0.122198	1624.21	107.74	1368.5	90.77	1164.06	676.68	50.62	150.19	NA	11	25°C	15.1846	0.108461	0	0	0	0	0	0	107.74	NA
pooled	motivated	2015-07-03	EV	3	6	1.21751	0.09528	0.117903	1918.23	127.24	1035	68.65	558.71	495.13	96.6	215.52	NA	11	25°C	15.1845	0.108461	0	0	0	0	0	0	127.24	NA
pooled	motivated	2015-07-03	EV	3	7	1.38812	0.10395	0.146776	1052.15	69.79	1000.5	66.36	895.01	775.37	55.8	161.52	NA	11	25°C	15.1845	0.108461	0	0	0	0	0	0	69.79	NA
pooled	motivated	2015-07-03	EV	3	2	1.35749	0.11069	0.152813	1864.36	123.66	1219	80.86	621.23	778.1	123.37	230.11	NA	11	25°C	15.1845	0.108461	0	0	0	0	0	0	123.66	NA
pooled	motivated	2015-07-03	EV	3	4	1.20508	0.11766	0.144229	200.58	13.3	109.25	7.25	96.61	532.37	18.04	23.49	NA	11	25°C	15.1845	0.108461	0	0	0	0	0	0	13.3	NA
pooled	motivated	2015-07-07	EV	1	4	1.21413	0.09983	0.12329	142.87	9.48	0	0	2.18	702.12	7.71	15.36	NA	15	25°C	15.1845	0.10846	0	0	0	0	0	0	9.48	NA
pooled	motivated	2015-07-07	EV	1	6	1.03182	0.0918	0.0963557	221.08	14.66	5.43	0.36	1.86	549.87	11.61	13.31	NA	15	25°C	15.1845	0.10846	0	0	0	0	0	0	14.66	NA
pooled	motivated	2015-07-07	EV	2	1	1.3254	0.10756	0.145012	193.53	12.84	16.29	1.08	10.94	472.02	30.88	36.62	NA	15	25°C	15.1843	0.108459	0	0	0	0	0	0	12.84	NA
pooled	motivated	2015-07-07	EV	3	4	0.96211	0.08402	0.0822128	377.09	25.01	179.19	11.89	152.22	565.06	97.37	109.89	NA	15	25°C	15.1845	0.10846	0	0	0	0	0	0	25.01	NA
pooled	motivated	2015-07-07	EV	3	1	1.24638	0.08714	0.110481	329.9	21.88	10.86	0.72	7.22	493.19	3.67	5.42	NA	15	25°C	15.1845	0.10846	0	0	0	0	0	0	21.88	NA
pooled	motivated	2015-07-07	EV	3	2	1.13724	0.08496	0.0982712	434.71	28.83	27.15	1.8	2.15	537.3	3.07	9.92	NA	15	25°C	15.1845	0.10846	0	0	0	0	0	0	28.83	NA
pooled	thrashing	2015-06-26	EV	1	3	1.15359	0.08913	0.104587	14157.3	315.54	3107.75	69.27	543.77	740.41	84.81	182.11	0.768349	4	25°C	44.9337	0.0666672	0	0	0	0	0	0	NA	NA
pooled	thrashing	2015-06-26	EV	1	4	1.15692	0.09401	0.110603	20735.6	462.16	4161.75	92.76	2453.72	787.1	91.77	162.14	0.924337	4	25°C	44.9337	0.0666672	0	0	0	0	0	0	NA	NA
pooled	thrashing	2015-06-26	EV	1	5	1.07683	0.09149	0.100152	9834.57	480.52	2991.5	146.16	1181.41	605.42	82.37	188.49	0.958029	4	25°C	20.5335	0.0666672	0	0	0	0	0	0	NA	NA
pooled	thrashing	2015-06-26	EV	1	1	1.19964	0.0911	0.111211	28249	629.62	7238.5	161.33	1790.79	662.41	103.21	197.24	1.22894	4	25°C	44.9337	0.0666672	0	0	0	0	0	0	NA	NA
pooled	thrashing	2015-06-26	EV	2	8	1.14409	0.0956176	0.111338	14982.7	583.699	5564.5	216.804	2804.55	696.66	79.6541	177.314	0.93742	4	25°C	25.8002	0.0666672	0	0	0	0	0	0	NA	NA
pooled	thrashing	2015-06-26	EV	2	10	1.12743	0.103725	0.118977	10579.8	699.115	1612	106.524	1532.12	531.332	96.8185	242.779	1.37103	4	25°C	15.2668	0.0666672	0	0	0	0	0	0	NA	NA
pooled	thrashing	2015-06-26	EV	2	3	1.1511	0.09092	0.10647	11302.3	253.79	4324.5	97.11	1208.28	666.54	101.21	189.13	0.486551	4	25°C	44.6004	0.0666672	0	0	0	0	0	0	NA	NA
pooled	thrashing	2015-06-26	EV	2	2	1.17127	0.09124	0.108702	3258.78	72.63	162.75	3.63	149.68	660.55	56.9	83.11	NA	4	25°C	44.9337	0.0666672	0	0	0	0	0	0	NA	NA
pooled	thrashing	2015-06-26	EV	2	5	1.14293	0.09332	0.108471	15595.6	372.51	3410	81.45	602.64	710.71	95.18	203.96	1.05372	4	25°C	41.9337	0.0666672	0	0	0	0	0	0	NA	NA
pooled	thrashing	2015-06-26	EV	3	1	1.14259	0.0868	0.100867	13102.4	291.6	3813	84.86	713.46	767.22	87.53	156.93	0.623041	4	25°C	45	0.0666667	0	0	0	0	0	0	NA	NA
pooled	thrashing	2015-06-26	EV	3	3	1.09803	0.0929785	0.10387	9950.38	421.733	2890.75	122.439	1771.98	591.742	111.082	220.514	0.805642	4	25°C	23.7333	0.0666667	0	0	0	0	0	0	NA	NA
pooled	thrashing	2015-06-26	EV	3	4	1.15184	0.0981594	0.115003	13692.8	361.615	3619.25	95.5759	2433.96	662.778	101.48	200.084	0.749329	4	25°C	38	0.0666667	0	0	0	0	0	0	NA	NA
pooled	thrashing	2015-06-30	EV	1	3	1.1502	0.07955	0.0930718	3064.47	95.17	522.2	16.22	610.84	540.21	50.08	110.52	0.645161	8	25°C	32.267	0.0666674	0	0	0	0	0	0	NA	NA
pooled	thrashing	2015-06-30	EV	2	3	1.19097	0.0786628	0.0953129	17373	422.357	4841.54	117.717	2191.05	671.357	112.568	214.56	0.590885	8	25°C	41.2663	0.0666661	0	0	0	0	0	0	NA	NA
pooled	thrashing	2015-06-30	EV	2	4	1.14973	0.07175	0.0839044	8272.42	184.1	1738.18	38.68	562.26	648.58	103.7	175.04	0.270376	8	25°C	44.9996	0.0666661	0	0	0	0	0	0	NA	NA
pooled	thrashing	2015-07-03	EV	1	2	1.18708	0.08644	0.104392	2178.9	114.68	841.38	44.28	1332.73	653.69	55.41	122.91	NA	11	25°C	19.0668	0.0666671	0	0	0	0	0	0	NA	NA
pooled	thrashing	2015-07-03	EV	1	4	1.14078	0.0853146	0.0990951	8969.77	200.744	3297.3	73.8067	2664.28	639.555	82.8232	153.199	0.256584	11	25°C	44.8003	0.0666671	0	0	0	0	0	0	NA	NA
pooled	thrashing	2015-07-03	EV	1	3	1.18923	0.08045	0.0973267	7438.98	165.8	2327.06	51.87	1855.93	752.73	73.21	164.5	0.260762	11	25°C	44.9336	0.0666671	0	0	0	0	0	0	NA	NA
pooled	thrashing	2015-07-07	EV	1	3	1.21932	0.08807	0.109234	1693.9	37.75	48.82	1.09	33.12	666.9	41.11	68.75	NA	15	25°C	44.9337	0.0666672	0	0	0	0	0	0	NA	NA
pooled	thrashing	2015-07-07	EV	1	6	1.32123	0.09421	0.126624	3271.63	72.92	68.45	1.53	52.21	805.37	44.82	48.37	NA	15	25°C	44.9337	0.0666672	0	0	0	0	0	0	NA	NA
pooled	thrashing	2015-07-07	EV	1	1	1.2049	0.09832	0.120508	3881.07	86.5	640.67	14.28	212.67	800.12	99.84	153.06	0.130058	15	25°C	44.9337	0.0666672	0	0	0	0	0	0	NA	NA
pooled	thrashing	2015-07-07	EV	1	7	1.19009	0.09168	0.110991	1580.26	35.22	54.5	1.21	65.75	868.58	55.93	59.63	NA	15	25°C	44.9337	0.0666672	0	0	0	0	0	0	NA	NA
pooled	thrashing	2015-07-07	EV	1	4	1.19928	0.08867	0.108169	1864.18	41.55	68.18	1.52	54.79	921.15	54.41	70.75	NA	15	25°C	44.9337	0.0666672	0	0	0	0	0	0	NA	NA
pooled	thrashing	2015-07-07	EV	1	8	1.0248	0.09228	0.096198	1310.2	29.2	12.42	0.28	18.55	457.94	5.04	6.92	NA	15	25°C	44.9337	0.0666672	0	0	0	0	0	0	NA	NA
pooled	thrashing	2015-07-07	EV	1	9	1.26157	0.09241	0.118587	1753.42	39.08	61.91	1.38	48.41	482.22	76.85	90.91	NA	15	25°C	44.9337	0.0666672	0	0	0	0	0	0	NA	NA
pooled	thrashing	2015-07-07	EV	2	4	1.1275	0.09079	0.104126	1914.32	42.67	73.6	1.64	63.08	510.56	35.66	39.82	NA	15	25°C	44.9337	0.0666672	0	0	0	0	0	0	NA	NA
pooled	thrashing	2015-07-07	EV	2	7	1.1983	0.08771	0.106909	1781.31	39.7	33.52	0.75	51.31	944.46	74.26	79.85	NA	15	25°C	44.9337	0.0666672	0	0	0	0	0	0	NA	NA
pooled	thrashing	2015-07-07	EV	2	11	1.1798	0.11049	0.132599	10209.7	227.56	108.32	2.41	32.82	443.88	78.25	90.41	NA	15	25°C	44.9337	0.0666672	0	0	0	0	0	0	NA	NA
pooled	thrashing	2015-07-07	EV	2	6	1.28456	0.09807	0.128143	1966.58	43.83	48.58	1.08	38.59	1016.36	56.77	60.78	NA	15	25°C	44.9337	0.0666672	0	0	0	0	0	0	NA	NA
pooled	thrashing	2015-07-07	EV	2	3	1.08813	0.08932	0.0988719	2602.02	57.99	27.1	0.6	44.22	305.67	43.36	45.32	NA	15	25°C	44.9337	0.0666672	0	0	0	0	0	0	NA	NA
pooled	thrashing	2015-07-07	EV	2	1	0.99339	0.08233	0.0831958	1246.64	27.79	47.07	1.05	34.89	486.33	12.28	14.62	NA	15	25°C	44.9337	0.0666672	0	0	0	0	0	0	NA	NA
pooled	thrashing	2015-07-07	EV	2	9	1.25457	0.09282	0.118451	1365.74	30.44	11.7	0.26	4.24	634.75	21.57	23.2	NA	15	25°C	44.9337	0.0666672	0	0	0	0	0	0	NA	NA
pooled	thrashing	2015-07-07	EV	2	5	1.27434	0.09079	0.11769	4790.25	106.77	59.51	1.33	13.64	447.33	43.82	50.46	NA	15	25°C	44.9337	0.0666672	0	0	0	0	0	0	NA	NA
pooled	thrashing	2015-07-07	EV	2	8	0.97583	0.08898	0.0883215	1433.53	31.95	49.35	1.1	49.12	640.95	167.52	170.88	NA	15	25°C	44.9337	0.0666672	0	0	0	0	0	0	NA	NA
pooled	thrashing	2015-07-07	EV	2	2	1.35673	0.09065	0.125105	3134.28	69.86	42.53	0.95	21.75	596.77	18.24	36.49	0.0571066	15	25°C	44.9337	0.0666672	0	0	0	0	0	0	NA	NA
pooled	thrashing	2015-07-07	EV	2	10	0.99294	0.09563	0.0965882	943.31	21.02	22.81	0.51	14.68	662.58	53.38	55.8	NA	15	25°C	44.9337	0.0666672	0	0	0	0	0	0	NA	NA
pooled	thrashing	2015-07-07	EV	3	5	1.1872	0.08311	0.100368	1701.78	37.93	24.68	0.55	11.65	735.95	1.56	4.59	NA	15	25°C	44.9334	0.0666668	0	0	0	0	0	0	NA	NA
pooled	thrashing	2015-07-07	EV	3	4	1.33505	0.09997	0.135769	4481.81	99.89	35.9	0.8	16.65	1099.39	46.42	50.13	NA	15	25°C	44.9334	0.0666668	0	0	0	0	0	0	NA	NA
pooled	thrashing	2015-07-07	EV	3	2	1.23133	0.09314	0.116664	5330.97	150.03	91.33	2.57	15.17	617.59	35.39	67.52	0.268595	15	25°C	35.6001	0.0666668	0	0	0	0	0	0	NA	NA
pooled	thrashing	2015-07-07	EV	3	1	1.18005	0.08926	0.107144	4161.96	92.76	610.34	13.6	51.28	727.56	105.55	164.8	0.127551	15	25°C	44.9334	0.0666668	0	0	0	0	0	0	NA	NA
pooled	unmotivated	2015-06-26	EV	1	5	1.0976	0.0913121	0.102109	12157.6	295.447	11566.6	280.232	7441.14	734.695	70.7152	137.512	0	4	25°C	41.4315	0.10846	0	0	0	0	0	0	NA	295.447
pooled	unmotivated	2015-06-26	EV	1	2	1.1564	0.106067	0.124755	8069.86	190.179	5761.65	135.724	1736.85	636.774	119.881	213.274	0	4	25°C	42.6246	0.10846	0	0	0	0	0	0	NA	190.179
pooled	unmotivated	2015-06-26	EV	1	1	1.1334	0.11803	0.136065	7860.69	176.34	908.88	20.39	224.85	701.61	103.11	217.33	NA	4	25°C	44.6853	0.10846	0	0	0	0	0	0	NA	176.34
pooled	unmotivated	2015-06-26	EV	1	3	1.07914	0.09927	0.10897	10972	246.14	5539.84	124.28	1386.58	657.66	75.89	200.62	NA	4	25°C	44.6853	0.10846	0	0	0	0	0	0	NA	246.14
pooled	unmotivated	2015-06-26	EV	1	6	1.17316	0.10684	0.12746	6542.56	146.77	2120.72	47.57	1249.27	694.27	82.87	204.13	NA	4	25°C	44.6853	0.10846	0	0	0	0	0	0	NA	146.77
pooled	unmotivated	2015-06-26	EV	1	8	1.1605	0.1013	0.119574	7202.07	210.8	5404.59	158.19	3504.45	664.1	95.46	224.04	NA	4	25°C	34.2732	0.10846	0	0	0	0	0	0	NA	210.8
pooled	unmotivated	2015-06-26	EV	2	3	1.12142	0.0817218	0.0932011	8481.03	191.245	5182.78	116.983	4041	669.229	81.9937	182.966	0	4	25°C	44.5765	0.108459	0	0	0	0	0	0	NA	191.245
pooled	unmotivated	2015-06-26	EV	2	4	1.07986	0.07635	0.0838146	10662.5	251.43	5166.55	121.83	3872.31	674.81	68.94	199	NA	4	25°C	42.5158	0.108459	0	0	0	0	0	0	NA	251.43
pooled	unmotivated	2015-06-26	EV	3	7	1.04619	0.08321	0.0885181	5296.41	118.81	2964.68	66.51	1862.23	582.08	72.03	133.05	NA	4	25°C	44.6858	0.108461	0	0	0	0	0	0	NA	118.81
pooled	unmotivated	2015-06-26	EV	3	5	1.09545	0.08377	0.0936374	10005.4	224.45	3992.58	89.57	1926.11	624.28	57.78	165.02	NA	4	25°C	44.6858	0.108461	0	0	0	0	0	0	NA	224.45
pooled	unmotivated	2015-06-26	EV	3	2	1.04797	0.084856	0.0904285	13591.1	314.852	7065.46	163.736	3625.42	630.131	89.9497	199.012	0	4	25°C	43.4928	0.108461	0	0	0	0	0	0	NA	314.852
pooled	unmotivated	2015-06-26	EV	3	8	1.11134	0.0856797	0.0968268	10280	248.12	5913.13	142.716	4176.11	670.383	92.1785	199.787	0	4	25°C	41.5405	0.108461	0	0	0	0	0	0	NA	248.12
pooled	unmotivated	2015-06-30	EV	1	3	1.23857	0.09714	0.122373	2188.29	49.09	1162.02	26.07	988.35	638.52	72.77	127.52	NA	8	25°C	44.6853	0.108459	0	0	0	0	0	0	NA	49.09
pooled	unmotivated	2015-06-30	EV	1	6	1.1723	0.08448	0.100761	4570.18	105.08	3866.16	88.89	3346.24	624.86	41.78	147.58	NA	8	25°C	43.6007	0.108459	0	0	0	0	0	0	NA	105.08
pooled	unmotivated	2015-06-30	EV	1	7	1.0683	0.07614	0.0827479	3736.68	85.92	3334.02	76.66	3033.23	599.79	34.34	93.61	NA	8	25°C	43.6007	0.108459	0	0	0	0	0	0	NA	85.92
pooled	unmotivated	2015-06-30	EV	1	5	1.24774	0.09936	0.126113	1429.64	32.07	646.17	14.5	581.63	643.79	66.03	108.9	NA	8	25°C	44.6853	0.108459	0	0	0	0	0	0	NA	32.07
pooled	unmotivated	2015-06-30	EV	1	2	1.19196	0.10227	0.12398	1665.01	37.35	950.25	21.32	786.49	597.62	47.92	89.98	NA	8	25°C	44.6853	0.108459	0	0	0	0	0	0	NA	37.35
pooled	unmotivated	2015-06-30	EV	1	8	1.16948	0.10684	0.12697	5350.86	126.18	2649.84	62.48	1937.79	630.66	85.65	181.71	NA	8	25°C	42.5161	0.108459	0	0	0	0	0	0	NA	126.18
pooled	unmotivated	2015-06-30	EV	2	3	1.2269	0.08261	0.103105	2063.99	46.3	1259.76	28.26	1172.08	724.33	37.23	93.12	NA	8	25°C	44.6858	0.108461	0	0	0	0	0	0	NA	46.3
pooled	unmotivated	2015-06-30	EV	2	2	1.24615	0.08533	0.108147	1886.42	42.32	895.95	20.1	781.09	668.64	56.38	96.49	NA	8	25°C	44.6858	0.108461	0	0	0	0	0	0	NA	42.32
pooled	unmotivated	2015-06-30	EV	2	5	1.21949	0.0937515	0.1164	3459.37	81.2507	1525.83	35.8502	1158.63	643.397	66.4494	124.994	0	8	25°C	42.842	0.108461	0	0	0	0	0	0	NA	81.2507
pooled	unmotivated	2015-06-30	EV	2	4	1.21878	0.07608	0.0943133	4090.45	91.76	2481.51	55.67	1951.02	703.99	53.39	177.58	NA	8	25°C	44.6858	0.108461	0	0	0	0	0	0	NA	91.76
pooled	unmotivated	2015-06-30	EV	3	1	1.23509	0.1034	0.129901	3014.93	67.63	771.06	17.3	73.26	700.89	89.97	183.47	NA	8	25°C	44.6854	0.10846	0	0	0	0	0	0	NA	67.63
pooled	unmotivated	2015-06-30	EV	3	4	1.21526	0.09434	0.116643	1908.51	42.81	771.06	17.3	715.02	639.85	56.31	114.04	NA	8	25°C	44.6854	0.10846	0	0	0	0	0	0	NA	42.81
pooled	unmotivated	2015-06-30	EV	3	5	1.24752	0.08923	0.113238	3189.01	71.54	624.45	14.01	74.37	657.61	80.63	178.58	NA	8	25°C	44.6854	0.10846	0	0	0	0	0	0	NA	71.54
pooled	unmotivated	2015-06-30	EV	3	6	1.08221	0.09951	0.109544	2341.23	52.52	1623.57	36.42	1472.31	543.66	37.27	107.84	NA	8	25°C	44.6854	0.10846	0	0	0	0	0	0	NA	52.52
pooled	unmotivated	2015-06-30	EV	3	7	1.21445	0.09403	0.115984	3975.92	89.19	1254.33	28.14	718.21	621.05	98.71	216.82	NA	8	25°C	44.6854	0.10846	0	0	0	0	0	0	NA	89.19
pooled	unmotivated	2015-06-30	EV	3	3	1.23409	0.09755	0.122466	2398.79	53.81	1075.14	24.12	993.44	666.7	56.3	99.94	NA	8	25°C	44.6854	0.10846	0	0	0	0	0	0	NA	53.81
pooled	unmotivated	2015-06-30	EV	3	8	1.29402	0.09035	0.118928	2169.6	48.67	624.45	14.01	258.34	786.01	63.09	147.62	NA	8	25°C	44.6854	0.10846	0	0	0	0	0	0	NA	48.67
pooled	unmotivated	2015-07-03	EV	1	5	1.34997	0.11603	0.159327	2820.88	63.28	1477.75	33.15	1227.11	745.68	35.26	94.25	NA	11	25°C	44.6853	0.10846	0	0	0	0	0	0	NA	63.28
pooled	unmotivated	2015-07-03	EV	2	1	1.28496	0.10042	0.131256	3142.72	70.5	2530	56.76	2287.4	681.99	46.99	110.38	NA	11	25°C	44.6853	0.108459	0	0	0	0	0	0	NA	70.5
pooled	unmotivated	2015-07-03	EV	2	3	1.33919	0.10927	0.148866	4736.05	106.24	4416	99.06	3932.5	739.12	49.15	112.62	NA	11	25°C	44.6853	0.108459	0	0	0	0	0	0	NA	106.24
pooled	unmotivated	2015-07-03	EV	3	5	1.20649	0.10042	0.123235	2551.41	57.24	920	20.64	367.42	731.02	97.22	205	NA	11	25°C	44.6855	0.10846	0	0	0	0	0	0	NA	57.24
pooled	unmotivated	2015-07-03	EV	3	3	1.37394	0.10751	0.150215	2818.11	63.22	1667.5	37.41	1436.85	744.52	44.09	158.07	NA	11	25°C	44.6855	0.10846	0	0	0	0	0	0	NA	63.22
pooled	unmotivated	2015-07-03	EV	3	6	1.41189	0.10773	0.154703	1384.45	31.06	1196	26.83	1147.3	741.85	37.67	87.07	NA	11	25°C	44.6855	0.10846	0	0	0	0	0	0	NA	31.06
pooled	unmotivated	2015-07-03	EV	3	7	1.30935	0.10175	0.135514	3413	87.17	3007.25	76.81	2700.08	670.25	39.06	97.07	NA	11	25°C	39.2625	0.10846	0	0	0	0	0	0	NA	87.17
pooled	unmotivated	2015-07-07	EV	1	5	1.03182	0.09177	0.0963223	530.19	11.89	5.43	0.12	4.53	548.78	11.48	13.79	NA	15	25°C	44.6855	0.10846	0	0	0	0	0	0	NA	11.89
pooled	unmotivated	2015-07-07	EV	1	3	1.25145	0.09852	0.125405	602.35	13.51	38.01	0.85	4.43	706.78	6.97	14.79	NA	15	25°C	44.6855	0.10846	0	0	0	0	0	0	NA	13.51
pooled	unmotivated	2015-07-07	EV	1	1	0.97193	0.10647	0.105263	540.78	12.13	21.72	0.49	9.26	596.73	42.65	49.49	NA	15	25°C	44.6855	0.10846	0	0	0	0	0	0	NA	12.13
pooled	unmotivated	2015-07-07	EV	2	2	1.27695	0.08433	0.109527	2302.42	51.65	526.71	11.82	479.42	670.84	38.55	103.49	NA	15	25°C	44.6853	0.108459	0	0	0	0	0	0	NA	51.65
pooled	unmotivated	2015-07-07	EV	2	1	1.35341	0.10618	0.146183	711.85	15.97	48.87	1.1	43.06	854.72	25.74	33.63	NA	15	25°C	44.6853	0.108459	0	0	0	0	0	0	NA	15.97
pooled	unmotivated	2015-07-07	EV	3	2	1.12688	0.08501	0.0974333	1385.99	31.09	38.01	0.85	3.3	466.82	5.01	11.12	NA	15	25°C	44.6855	0.10846	0	0	0	0	0	0	NA	31.09
pooled	unmotivated	2015-07-07	EV	3	1	1.24557	0.08709	0.110347	762.22	17.1	10.86	0.24	4.78	501.38	3.74	5.4	NA	15	25°C	44.6855	0.10846	0	0	0	0	0	0	NA	17.1
pooled	unmotivated	2015-07-07	EV	3	4	0.9592	0.08288	0.0808656	961.53	21.57	260.64	5.85	252.55	502.99	94.15	127.52	NA	15	25°C	44.6855	0.10846	0	0	0	0	0	0	NA	21.57
pooled	motivated	2015-06-29	EV	1	5	1.19292	0.09594	0.116421	1732.24	114.9	904.82	60.02	624.38	635.46	111.58	172.23	NA	7	15Â°C	15.1845	0.10846	0	0	0	0	0	0	114.9	NA
pooled	motivated	2015-06-29	EV	1	6	1.22524	0.0986	0.122899	1408.54	93.43	983.5	65.24	528.65	717.26	102.05	207.23	NA	7	15Â°C	15.1845	0.10846	0	0	0	0	0	0	93.43	NA
pooled	motivated	2015-06-29	EV	1	2	1.25306	0.09647	0.12296	2527.54	167.65	1253.26	83.13	1169.49	730.62	105.48	233.5	NA	7	15Â°C	15.1845	0.10846	0	0	0	0	0	0	167.65	NA
pooled	motivated	2015-06-29	EV	1	1	1.17047	0.10113	0.120406	2007.53	133.16	966.64	64.12	642.36	734.66	70.41	167.76	NA	7	15Â°C	15.1845	0.10846	0	0	0	0	0	0	133.16	NA
pooled	motivated	2015-06-29	EV	1	4	1.20788	0.0923	0.113412	1797.97	119.26	1449.96	96.18	920.31	600.55	92.94	190.67	NA	7	15Â°C	15.1845	0.10846	0	0	0	0	0	0	119.26	NA
pooled	motivated	2015-06-29	EV	2	9	1.24652	0.0822248	0.10423	5415.61	233.367	2916.78	125.701	1677.75	781.537	98.1063	209.276	0	7	15Â°C	23.4274	0.10846	0	0	0	0	0	0	233.367	NA
pooled	motivated	2015-06-29	EV	2	2	1.16338	0.08537	0.101014	3376.84	223.99	1326.32	87.98	669.75	683.17	112.52	203.73	NA	7	15Â°C	15.1844	0.10846	0	0	0	0	0	0	223.99	NA
pooled	motivated	2015-06-29	EV	2	8	1.14751	0.08057	0.0939574	3228.65	214.16	1635.42	108.48	1136.82	639.27	77.45	184.67	NA	7	15Â°C	15.1844	0.10846	0	0	0	0	0	0	214.16	NA
pooled	motivated	2015-06-29	EV	3	5	1.25911	0.09161	0.117341	2492.78	165.35	1244.78	82.57	968.66	715.8	92.32	208.5	NA	7	15Â°C	15.1846	0.108462	0	0	0	0	0	0	165.35	NA
pooled	motivated	2015-06-29	EV	3	4	1.27908	0.08624	0.112187	3882.03	257.5	2455.3	162.86	2070.23	745.94	128.19	250.86	NA	7	15Â°C	15.1846	0.108462	0	0	0	0	0	0	257.5	NA
pooled	motivated	2015-06-29	EV	3	8	1.27463	0.0887579	0.115643	3484.37	238.079	2894.97	197.653	1956.63	806.374	88.2279	190.62	0	7	15Â°C	14.8592	0.108462	0	0	0	0	0	0	238.079	NA
pooled	motivated	2015-06-29	EV	3	6	1.27782	0.09264	0.120409	3493.72	231.74	2403.91	159.45	1592.28	772.82	135.06	231.11	NA	7	15Â°C	15.1846	0.108462	0	0	0	0	0	0	231.74	NA
pooled	motivated	2015-06-29	EV	3	7	1.29204	0.0857	0.112616	4102.51	272.12	2723.67	180.66	2393.32	801.8	103.59	249.44	NA	7	15Â°C	15.1846	0.108462	0	0	0	0	0	0	272.12	NA
pooled	motivated	2015-06-29	EV	3	1	1.2195	0.09475	0.117536	3661.19	242.85	1747.26	115.9	956.35	716.34	113.56	242.76	NA	7	15Â°C	15.1846	0.108462	0	0	0	0	0	0	242.85	NA
pooled	motivated	2015-06-29	EV	3	2	1.28622	0.10107	0.132225	3449.99	228.84	1838.62	121.96	1900.5	736.91	108.15	258.06	NA	7	15Â°C	15.1846	0.108462	0	0	0	0	0	0	228.84	NA
pooled	motivated	2015-07-06	EV	1	1	1.36992	0.10808	0.150569	1028.83	68.24	441.61	29.29	135.76	541.77	131.95	184.71	NA	14	15Â°C	15.1845	0.10846	0	0	0	0	0	0	68.24	NA
pooled	motivated	2015-07-06	EV	1	3	1.34151	0.09138	0.124711	1695.83	112.49	1056.51	70.08	392.17	791.27	110.76	251.56	NA	14	15Â°C	15.1845	0.10846	0	0	0	0	0	0	112.49	NA
pooled	motivated	2015-07-06	EV	1	4	1.40291	0.09478	0.135237	2833.37	187.94	1162.72	77.12	1045.3	910.11	97.3	228.86	NA	14	15Â°C	15.1845	0.10846	0	0	0	0	0	0	187.94	NA
pooled	motivated	2015-07-06	EV	1	5	1.47879	0.10256	0.154282	3230.64	214.29	3191.89	211.72	2729.41	965.15	90.34	171.17	NA	14	15Â°C	15.1845	0.10846	0	0	0	0	0	0	214.29	NA
pooled	motivated	2015-07-06	EV	2	6	1.21028	0.09524	0.117233	459.11	30.45	139.75	9.27	103.97	538.15	55.63	82.29	NA	14	15Â°C	15.1846	0.108461	0	0	0	0	0	0	30.45	NA
pooled	motivated	2015-07-06	EV	2	7	1.18717	0.09067	0.109444	392.4	26.03	55.9	3.71	38.27	506.45	129.89	141.19	NA	14	15Â°C	15.1846	0.108461	0	0	0	0	0	0	26.03	NA
pooled	motivated	2015-07-06	EV	2	1	1.32368	0.10813	0.145576	1937.21	128.5	1118	74.16	636.99	666.36	138.36	219.18	NA	14	15Â°C	15.1846	0.108461	0	0	0	0	0	0	128.5	NA
pooled	motivated	2015-07-06	EV	2	4	1.32203	0.114718	0.152976	2046.23	144.189	1207.44	84.8722	1010.12	602.899	119.718	185.21	0	14	15Â°C	14.5338	0.108461	0	0	0	0	0	0	144.189	NA
pooled	motivated	2015-07-06	EV	2	5	1.37912	0.10037	0.140766	1781.91	118.2	888.81	58.96	395.34	730.88	144.01	261.39	NA	14	15Â°C	15.1846	0.108461	0	0	0	0	0	0	118.2	NA
pooled	motivated	2015-07-06	EV	3	5	1.28843	0.08488	0.111246	1767.3	117.23	1302.47	86.39	1114.32	741.83	53.16	144.7	NA	14	15Â°C	15.1845	0.108461	0	0	0	0	0	0	117.23	NA
pooled	motivated	2015-07-06	EV	3	6	1.32744	0.08428	0.113824	3561.06	236.21	1732.9	114.94	1283.8	713.23	122.85	257.73	NA	14	15Â°C	15.1845	0.108461	0	0	0	0	0	0	236.21	NA
pooled	motivated	2015-07-06	EV	3	10	1.29339	0.08717	0.114424	4232.63	280.75	3985.67	264.37	3250.14	849.44	76.74	165.75	NA	14	15Â°C	15.1845	0.108461	0	0	0	0	0	0	280.75	NA
pooled	motivated	2015-07-06	EV	3	11	1.24104	0.0928	0.117145	1714.26	113.71	1431.04	94.92	958.86	650.81	100.21	195.68	NA	14	15Â°C	15.1845	0.108461	0	0	0	0	0	0	113.71	NA
pooled	motivated	2015-07-06	EV	3	7	1.37821	0.08569	0.120127	3960.16	262.68	2459.6	163.15	2048.66	801.13	119.6	264.47	NA	14	15Â°C	15.1845	0.108461	0	0	0	0	0	0	262.68	NA
pooled	motivated	2015-07-13	EV	1	5	0.99732	0.10491	0.106429	366.49	24.31	21.64	1.44	2.13	520.43	22.93	27.6	NA	21	15Â°C	15.1845	0.10846	0	0	0	0	0	0	24.31	NA
pooled	motivated	2015-07-13	EV	1	4	1.02016	0.1017	0.105535	427.39	28.35	97.38	6.46	58.23	493.15	36.8	67.8	NA	21	15Â°C	15.1845	0.10846	0	0	0	0	0	0	28.35	NA
pooled	motivated	2015-07-13	EV	1	3	0.91367	0.0938	0.0871721	395.71	26.25	27.05	1.79	14.27	498.1	65.02	71.52	NA	21	15Â°C	15.1845	0.10846	0	0	0	0	0	0	26.25	NA
pooled	motivated	2015-07-13	EV	2	3	1.13636	0.09332	0.107815	1296.49	86	1173.97	77.87	863.71	591.78	78.85	153.48	NA	21	15Â°C	15.1845	0.10846	0	0	0	0	0	0	86	NA
pooled	motivated	2015-07-13	EV	2	4	1.129	0.11131	0.127779	429.58	28.49	37.87	2.51	7.06	591.21	18.9	29.58	NA	21	15Â°C	15.1845	0.10846	0	0	0	0	0	0	28.49	NA
pooled	motivated	2015-07-13	EV	2	7	1.22355	0.0841	0.10466	855.23	56.73	346.24	22.97	109.21	713.79	92.56	147.79	NA	21	15Â°C	15.1845	0.10846	0	0	0	0	0	0	56.73	NA
pooled	motivated	2015-07-13	EV	2	1	1.32905	0.08837	0.11945	2767.17	183.55	1314.63	87.2	257.37	770.38	108.39	245.53	NA	21	15Â°C	15.1845	0.10846	0	0	0	0	0	0	183.55	NA
pooled	motivated	2015-07-13	EV	3	1	1.12024	0.07858	0.0895316	1092.3	72.45	908.88	60.29	761.13	715.75	54.38	143.11	NA	21	15Â°C	15.1844	0.10846	0	0	0	0	0	0	72.45	NA
pooled	motivated	2015-07-13	EV	3	5	1.16068	0.08328	0.0982878	1777.85	117.93	1406.6	93.3	1084.13	636.45	83.29	161.79	NA	21	15Â°C	15.1844	0.10846	0	0	0	0	0	0	117.93	NA
pooled	motivated	2015-07-13	EV	3	2	1.26964	0.09069	0.117066	1951.6	129.45	1038.72	68.9	958.74	719.35	35.16	72.88	NA	21	15Â°C	15.1844	0.10846	0	0	0	0	0	0	129.45	NA
pooled	motivated	2015-07-13	EV	4	1	1.18366	0.10829	0.129212	2806.54	186.16	1595.95	105.86	1069.14	806.98	91.74	241.43	NA	21	15Â°C	15.1846	0.108461	0	0	0	0	0	0	186.16	NA
pooled	motivated	2015-07-17	EV	1	1	1.35505	0.10763	0.148335	858.63	56.95	753.25	49.96	701.45	668.05	72.9	105.58	NA	25	15Â°C	15.1845	0.10846	0	0	0	0	0	0	56.95	NA
pooled	motivated	2015-07-17	EV	2	2	0.99112	0.11179	0.112713	646.08	42.85	51.75	3.43	19.48	509.65	36.32	56.31	NA	25	15Â°C	15.1845	0.10846	0	0	0	0	0	0	42.85	NA
pooled	motivated	2015-07-17	EV	2	5	1.04175	0.1163	0.123225	311.74	20.68	23	1.53	3.87	423.81	34.93	39.28	NA	25	15Â°C	15.1845	0.10846	0	0	0	0	0	0	20.68	NA
pooled	thrashing	2015-06-29	EV	1	1	1.21278	0.0969538	0.119613	13392.4	678.937	6780.47	343.735	4794.32	709.747	105.463	204.768	0.962068	7	15Â°C	19.8666	0.0666665	0	0	0	0	0	0	NA	NA
pooled	thrashing	2015-06-29	EV	1	5	1.28503	0.09922	0.129698	16575	418.56	6592.52	166.48	3215.07	703.68	119.74	220.96	0.558076	7	15Â°C	39.6666	0.0666665	0	0	0	0	0	0	NA	NA
pooled	thrashing	2015-06-29	EV	1	11	1.12708	0.10265	0.117727	3217.75	113.84	1433.72	50.72	1359.86	531.7	46.69	147.52	0.244807	7	15Â°C	28.3333	0.0666665	0	0	0	0	0	0	NA	NA
pooled	thrashing	2015-06-29	EV	1	10	1.2213	0.09775	0.121439	19665.9	642.68	8510.35	278.12	3374.16	645.93	103.99	207.67	0.975177	7	15Â°C	30.6666	0.0666665	0	0	0	0	0	0	NA	NA
pooled	thrashing	2015-06-29	EV	1	8	1.26355	0.10251	0.131771	7945.58	451.45	2009.99	114.2	1230.49	822.8	117.4	220.83	0.72479	7	15Â°C	17.6666	0.0666665	0	0	0	0	0	0	NA	NA
pooled	thrashing	2015-06-29	EV	1	7	1.12888	0.09194	0.105581	15611.7	469.29	8491.86	255.27	4353.91	570.16	99.67	199.97	0.859375	7	15Â°C	33.3332	0.0666665	0	0	0	0	0	0	NA	NA
pooled	thrashing	2015-06-29	EV	1	2	1.12346	0.08958	0.102379	15746.9	456.87	5255.35	152.48	2072.44	625.7	97.93	215.44	0.681818	7	15Â°C	34.5332	0.0666665	0	0	0	0	0	0	NA	NA
pooled	thrashing	2015-06-29	EV	2	3	1.1325	0.0911453	0.105023	23572.2	610.654	9960.13	258.033	3857.55	681.099	96.4392	193.328	1.27981	7	15Â°C	38.8004	0.0666673	0	0	0	0	0	0	NA	NA
pooled	thrashing	2015-06-29	EV	2	4	1.17895	0.0940333	0.112775	25284.7	835.428	10092.7	333.472	1817.25	725.944	89.5714	189.154	1.411	7	15Â°C	30.4003	0.0666673	0	0	0	0	0	0	NA	NA
pooled	thrashing	2015-06-29	EV	2	2	1.1834	0.09215	0.110941	12130.3	422.17	5173.54	180.05	2478.69	648.14	97.98	184.72	0.748175	7	15Â°C	28.8003	0.0666673	0	0	0	0	0	0	NA	NA
pooled	thrashing	2015-06-29	EV	3	4	1.25673	0.103391	0.132196	17024.6	596.657	9617.37	337.066	4791.61	757.442	115.528	205.962	0.906339	7	15Â°C	28.7334	0.0666668	0	0	0	0	0	0	NA	NA
pooled	thrashing	2015-06-29	EV	4	3	1.21079	0.0981532	0.120927	28280.4	638.858	12839.1	290.043	4226.22	651.041	92.2303	187.903	1.22925	7	15Â°C	44.4002	0.066667	0	0	0	0	0	0	NA	NA
pooled	thrashing	2015-06-29	EV	4	4	1.2125	0.09301	0.114752	15781.9	605.45	7526.4	288.74	3052.71	629.09	104.1	217.76	0.898329	7	15Â°C	26.1335	0.066667	0	0	0	0	0	0	NA	NA
pooled	thrashing	2015-06-29	EV	4	1	1.24175	0.09744	0.123083	8830.11	441.51	3119.47	155.97	1299.63	762.04	108.25	216.3	0.785199	7	15Â°C	20.0668	0.066667	0	0	0	0	0	0	NA	NA
pooled	thrashing	2015-07-06	EV	1	1	1.25077	0.09826	0.125016	3002.9	66.93	348.27	7.76	275.01	671.55	110.15	213.67	0.153785	14	15Â°C	44.9337	0.0666672	0	0	0	0	0	0	NA	NA
pooled	thrashing	2015-07-06	EV	1	4	1.3024	0.09311	0.123351	5653.71	126.01	1321.89	29.46	992.29	768.62	62.38	175.86	0.414038	14	15Â°C	44.9337	0.0666672	0	0	0	0	0	0	NA	NA
pooled	thrashing	2015-07-06	EV	1	2	1.25015	0.09174	0.116663	5573.16	124.22	367.24	8.19	365.71	790.51	80.74	214.3	0.294944	14	15Â°C	44.9337	0.0666672	0	0	0	0	0	0	NA	NA
pooled	thrashing	2015-07-06	EV	1	3	1.2313	0.08972	0.112371	7855.96	264.81	1840.27	62.03	1332.34	677.85	104.03	222.09	0.491505	14	15Â°C	29.7336	0.0666672	0	0	0	0	0	0	NA	NA
pooled	thrashing	2015-07-06	EV	2	1	1.38758	0.11243	0.158685	7056.17	157.04	638.11	14.2	501.44	789.82	75.7	185.59	0.326613	14	15Â°C	44.9996	0.0666661	0	0	0	0	0	0	NA	NA
pooled	thrashing	2015-07-06	EV	2	3	1.36302	0.10452	0.144965	7789.88	249.68	3552.19	113.85	1568.52	832.29	148.06	227.36	0.242647	14	15Â°C	31.2664	0.0666661	0	0	0	0	0	0	NA	NA
pooled	thrashing	2015-07-06	EV	2	4	1.34427	0.0943449	0.129011	11078.5	250.638	2485.43	56.2383	1313.3	843.571	120.282	222.952	0.297823	14	15Â°C	44.3329	0.0666661	0	0	0	0	0	0	NA	NA
pooled	thrashing	2015-07-06	EV	3	5	1.22424	0.092686	0.115424	19767.1	707.563	9762.21	349.39	3857.5	837.902	108.621	204.798	1.18607	14	15Â°C	28.0666	0.0666666	0	0	0	0	0	0	NA	NA
pooled	thrashing	2015-07-06	EV	3	6	1.35638	0.100622	0.138831	4852.93	140.762	964.37	27.9792	745.29	796.099	105.955	201.898	0.404185	14	15Â°C	34.5999	0.0666666	0	0	0	0	0	0	NA	NA
pooled	thrashing	2015-07-06	EV	3	3	1.30244	0.09027	0.119592	19332.3	430.25	4713.03	104.89	1722	836.92	127.08	246.58	0.644904	14	15Â°C	44.9999	0.0666666	0	0	0	0	0	0	NA	NA
pooled	thrashing	2015-07-06	EV	3	4	1.35555	0.0977387	0.134767	8685.27	210.206	3413.22	82.6085	2072.45	808.031	127.081	209.728	0.296992	14	15Â°C	41.4666	0.0666666	0	0	0	0	0	0	NA	NA
pooled	thrashing	2015-07-06	EV	3	1	1.27637	0.09173	0.119095	13186.6	554.06	5519.79	231.92	2744.85	898.33	79.27	162.97	1.11027	14	15Â°C	23.8666	0.0666666	0	0	0	0	0	0	NA	NA
pooled	thrashing	2015-07-06	EV	3	2	1.24015	0.0882863	0.111372	11295.8	320.264	5604.71	158.919	2586.83	741.78	112.932	189.009	0.536841	14	15Â°C	35.3999	0.0666666	0	0	0	0	0	0	NA	NA
pooled	thrashing	2015-07-06	EV	4	2	1.27329	0.08992	0.116462	3563.97	181.22	461.03	23.44	812.83	796.09	69.28	167	0.332661	14	15Â°C	19.7332	0.0666663	0	0	0	0	0	0	NA	NA
pooled	thrashing	2015-07-06	EV	4	1	1.39516	0.10349	0.146874	10449.3	232.55	3764.23	83.77	2499.28	899.2	74.59	198.35	0.695755	14	15Â°C	44.9997	0.0666663	0	0	0	0	0	0	NA	NA
pooled	thrashing	2015-07-06	EV	4	3	1.34861	0.0923545	0.126696	14608.8	392.713	5320.59	143.027	2938.46	842.251	109.912	208.426	0.568392	14	15Â°C	37.3998	0.0666663	0	0	0	0	0	0	NA	NA
pooled	thrashing	2015-07-06	EV	4	4	1.33307	0.0911149	0.123556	9708.45	237.592	3082.99	75.4709	1705.22	822.139	137.757	201.911	0.328066	14	15Â°C	40.9997	0.0666663	0	0	0	0	0	0	NA	NA
pooled	thrashing	2015-07-13	EV	1	6	0.95357	0.07794	0.075596	2036.1	45.31	65.3	1.45	129.1	506.72	49.16	85.35	0.122505	21	15Â°C	45	0.0666667	0	0	0	0	0	0	NA	NA
pooled	thrashing	2015-07-13	EV	1	5	0.88172	0.08647	0.0775584	1624.67	36.16	20.37	0.45	26.36	464.9	84.71	89.92	NA	21	15Â°C	45	0.0666667	0	0	0	0	0	0	NA	NA
pooled	thrashing	2015-07-13	EV	1	1	0.99366	0.09201	0.0929992	2698.27	60.05	116.52	2.59	176.3	391.32	85.08	104	NA	21	15Â°C	45	0.0666667	0	0	0	0	0	0	NA	NA
pooled	thrashing	2015-07-13	EV	1	2	0.90497	0.117402	0.0966045	7159.58	161.944	1089.51	24.6445	634.65	445.779	93.4578	146.975	0.214014	21	15Â°C	44.4	0.0666667	0	0	0	0	0	0	NA	NA
pooled	thrashing	2015-07-13	EV	1	4	1.20183	0.08385	0.102501	10064.7	223.99	1869.14	41.6	1093.09	670.29	76.23	208.71	0.625	21	15Â°C	45	0.0666667	0	0	0	0	0	0	NA	NA
pooled	thrashing	2015-07-13	EV	2	1	0.85843	0.08802	0.0768571	1413.12	31.5	20.68	0.46	33.79	327.31	18	38.3	NA	21	15Â°C	44.9337	0.0666672	0	0	0	0	0	0	NA	NA
pooled	thrashing	2015-07-13	EV	2	6	0.97921	0.08415	0.0838154	1321.45	29.45	36.48	0.81	56.61	631.02	52.41	58.2	NA	21	15Â°C	44.9337	0.0666672	0	0	0	0	0	0	NA	NA
pooled	thrashing	2015-07-13	EV	2	2	0.9042	0.08278	0.07614	1013.91	22.6	12.84	0.29	9.06	729.24	5.34	9.66	0.0958029	21	15Â°C	44.9337	0.0666672	0	0	0	0	0	0	NA	NA
pooled	thrashing	2015-07-13	EV	2	10	0.9351	0.08316	0.0791008	1163.41	25.93	25.07	0.56	56.65	203.15	94.89	98.52	NA	21	15Â°C	44.9337	0.0666672	0	0	0	0	0	0	NA	NA
pooled	thrashing	2015-07-13	EV	2	4	0.9486	0.08686	0.0838123	1580.93	35.24	48.59	1.08	7.99	343.32	85.58	103.11	NA	21	15Â°C	44.9337	0.0666672	0	0	0	0	0	0	NA	NA
pooled	thrashing	2015-07-17	EV	1	12	1.08849	0.07941	0.0879313	1146.74	25.56	10.82	0.24	4.08	560.54	44.08	45.21	NA	25	15Â°C	44.9337	0.0666672	0	0	0	0	0	0	NA	NA
pooled	thrashing	2015-07-17	EV	1	8	0.92935	0.07397	0.069931	1586.28	35.36	17.72	0.39	0.88	547.1	21.4	28.01	NA	25	15Â°C	44.9337	0.0666672	0	0	0	0	0	0	NA	NA
pooled	thrashing	2015-07-17	EV	1	7	1.05953	0.07698	0.0829639	1923.66	42.88	20.24	0.45	2.92	533.01	38.56	40.23	NA	25	15Â°C	44.9337	0.0666672	0	0	0	0	0	0	NA	NA
pooled	thrashing	2015-07-17	EV	1	6	1.10018	0.08072	0.0903379	1682.96	37.51	30.34	0.68	12.28	793.79	16.82	19.64	NA	25	15Â°C	44.9337	0.0666672	0	0	0	0	0	0	NA	NA
pooled	thrashing	2015-07-17	EV	1	10	0.97781	0.07401	0.0736191	1732.27	38.61	23.59	0.53	11.61	390.59	87.3	89.05	NA	25	15Â°C	44.9337	0.0666672	0	0	0	0	0	0	NA	NA
pooled	thrashing	2015-07-17	EV	1	11	0.90298	0.07694	0.0706725	1251.97	27.9	26.32	0.59	18.14	655.17	20.72	22.97	0.576923	25	15Â°C	44.9337	0.0666672	0	0	0	0	0	0	NA	NA
pooled	thrashing	2015-07-17	EV	1	3	1.0044	0.06936	0.0708622	1328.28	29.61	14.14	0.32	8.61	769.7	51.33	55.55	NA	25	15Â°C	44.9337	0.0666672	0	0	0	0	0	0	NA	NA
pooled	thrashing	2015-07-17	EV	1	1	0.89401	0.08536	0.0776257	1371.59	30.57	14.21	0.32	7.78	485.78	49.54	52.98	NA	25	15Â°C	44.9337	0.0666672	0	0	0	0	0	0	NA	NA
pooled	thrashing	2015-07-17	EV	1	4	0.92089	0.07357	0.0689181	1522.49	33.93	14.72	0.33	2.19	249.19	36.75	40.46	NA	25	15Â°C	44.9337	0.0666672	0	0	0	0	0	0	NA	NA
pooled	thrashing	2015-07-17	EV	2	4	0.89862	0.08553	0.0781811	2307.87	51.36	65.28	1.45	15.33	394.81	36.77	49.14	NA	25	15Â°C	44.9997	0.0666662	0	0	0	0	0	0	NA	NA
pooled	thrashing	2015-07-17	EV	2	5	0.87209	0.10657	0.0945588	5485.97	122.09	95.97	2.14	33.15	418.31	72.21	89.97	NA	25	15Â°C	44.9997	0.0666662	0	0	0	0	0	0	NA	NA
pooled	thrashing	2015-07-17	EV	2	9	0.88431	0.08251	0.074222	1217.03	27.09	9.09	0.2	0.81	570.87	19.53	21.72	NA	25	15Â°C	44.9997	0.0666662	0	0	0	0	0	0	NA	NA
pooled	thrashing	2015-07-17	EV	2	8	1.00876	0.0818	0.0839346	954.59	21.24	10.45	0.23	4.34	302.87	22.82	24.49	NA	25	15Â°C	44.9997	0.0666662	0	0	0	0	0	0	NA	NA
pooled	thrashing	2015-07-17	EV	2	12	0.94137	0.08129	0.0778454	1340	29.82	11.67	0.26	1.95	459.09	92.14	94.45	NA	25	15Â°C	44.9997	0.0666662	0	0	0	0	0	0	NA	NA
pooled	thrashing	2015-07-17	EV	2	6	1.03185	0.07514	0.0788714	2099.8	46.73	19.71	0.44	6.11	790.61	41.03	47.15	NA	25	15Â°C	44.9997	0.0666662	0	0	0	0	0	0	NA	NA
pooled	thrashing	2015-07-17	EV	2	3	0.98769	0.07798	0.0783495	1654.03	36.81	16.39	0.36	6.22	331.87	164	171.8	NA	25	15Â°C	44.9997	0.0666662	0	0	0	0	0	0	NA	NA
pooled	thrashing	2015-07-17	EV	2	13	1.12612	0.09472	0.108506	1388.2	31.6	11.63	0.26	2.55	480.16	15.25	16.62	NA	25	15Â°C	43.9997	0.0666662	0	0	0	0	0	0	NA	NA
pooled	thrashing	2015-07-17	EV	2	11	0.98741	0.08461	0.0849789	1421.05	31.63	31.08	0.69	34.95	676.47	33.97	56.44	NA	25	15Â°C	44.9997	0.0666662	0	0	0	0	0	0	NA	NA
pooled	thrashing	2015-07-17	EV	2	2	0.97848	0.08156	0.0811764	1232.01	27.42	17.47	0.39	10.36	581.26	95.4	97.16	NA	25	15Â°C	44.9997	0.0666662	0	0	0	0	0	0	NA	NA
pooled	thrashing	2015-07-17	EV	2	10	0.91584	0.07597	0.0707754	1392.85	31	15.37	0.34	6.91	332.89	69.68	74.46	NA	25	15Â°C	44.9997	0.0666662	0	0	0	0	0	0	NA	NA
pooled	thrashing	2015-07-17	EV	3	1	0.93552	0.08344	0.079405	1485.12	33.1	26.51	0.59	17.83	440.3	24.41	26.68	NA	25	15Â°C	44.9338	0.0666673	0	0	0	0	0	0	NA	NA
pooled	thrashing	2015-07-17	EV	3	3	1.07287	0.08253	0.0900651	1057.5	23.57	9.46	0.21	1.47	499.93	43.72	44.75	NA	25	15Â°C	44.9338	0.0666673	0	0	0	0	0	0	NA	NA
pooled	unmotivated	2015-06-29	EV	1	5	1.21895	0.09478	0.117504	4696.28	105.1	4052.02	90.68	3262.56	697.07	79.18	171.49	NA	7	15Â°C	44.7945	0.108461	0	0	0	0	0	0	NA	105.1
pooled	unmotivated	2015-06-29	EV	1	4	1.20374	0.0894165	0.109658	5017.92	112.696	4434.18	99.3621	2983.01	699.009	70.7351	158.713	0	7	15Â°C	44.7945	0.108461	0	0	0	0	0	0	NA	112.696
pooled	unmotivated	2015-06-29	EV	1	3	1.23927	0.0928	0.116997	5309.02	118.81	4153.18	92.94	3397.25	745.32	61.14	152.2	NA	7	15Â°C	44.7945	0.108461	0	0	0	0	0	0	NA	118.81
pooled	unmotivated	2015-06-29	EV	2	1	1.16666	0.08064	0.0957286	9500.91	171.43	9093.16	164.07	6703.1	685.17	49.79	108.72	NA	7	15Â°C	55.5318	0.108461	0	0	0	0	0	0	NA	171.43
pooled	unmotivated	2015-06-29	EV	2	4	1.22219	0.08452	0.105077	8567.63	154.59	6344.98	114.48	4671.7	706.82	58.89	156.61	NA	7	15Â°C	55.5318	0.108461	0	0	0	0	0	0	NA	154.59
pooled	unmotivated	2015-06-29	EV	2	5	1.17607	0.07915	0.0946483	6497.32	117.23	2023.2	36.5	1501.83	670.87	70.52	132.43	NA	7	15Â°C	55.5318	0.108461	0	0	0	0	0	0	NA	117.23
pooled	unmotivated	2015-06-29	EV	3	5	1.29252	0.0959891	0.126186	7453.01	165.587	7108.95	157.924	5971.19	738.845	69.3404	144.617	0	7	15Â°C	45.228	0.10846	0	0	0	0	0	0	NA	165.587
pooled	unmotivated	2015-06-29	EV	3	7	1.26711	0.0924007	0.118746	7062.4	187.998	6640.73	176.715	5621.58	698.444	69.3221	131.917	0	7	15Â°C	37.8527	0.10846	0	0	0	0	0	0	NA	187.998
pooled	unmotivated	2015-06-29	EV	3	9	1.25399	0.08972	0.114441	8083.04	145.84	7194.6	129.81	5747.36	688.79	57.61	125.98	NA	7	15Â°C	55.5317	0.10846	0	0	0	0	0	0	NA	145.84
pooled	unmotivated	2015-06-29	EV	3	12	1.14902	0.0958238	0.11182	6044.54	161.818	5110.45	136.696	3434.22	675.394	64.886	129.18	0	7	15Â°C	37.6358	0.10846	0	0	0	0	0	0	NA	161.818
pooled	unmotivated	2015-06-29	EV	3	4	1.28614	0.102316	0.13394	8295.87	163.073	7445.84	146.362	5945.58	726.179	74.9093	178.004	0	7	15Â°C	51.1933	0.10846	0	0	0	0	0	0	NA	163.073
pooled	unmotivated	2015-06-29	EV	3	6	1.31083	0.08663	0.115492	11651.6	210.23	11214.4	202.34	4803.96	762.94	68.37	181.07	NA	7	15Â°C	55.5317	0.10846	0	0	0	0	0	0	NA	210.23
pooled	unmotivated	2015-06-29	EV	3	15	1.25524	0.102457	0.131013	6897.08	176.313	5567.25	142.342	4910.69	678.141	77.4231	146.649	0	7	15Â°C	39.4796	0.10846	0	0	0	0	0	0	NA	176.313
pooled	unmotivated	2015-06-29	EV	3	1	1.30498	0.09668	0.128437	11021.7	202.03	8947.57	164.01	7346.44	769.17	65.31	175.4	NA	7	15Â°C	54.664	0.10846	0	0	0	0	0	0	NA	202.03
pooled	unmotivated	2015-07-06	EV	1	2	1.39865	0.09791	0.139268	5834.61	164.51	5288.14	149.1	4510.6	886.92	80.5	152.26	NA	14	15Â°C	35.5748	0.10846	0	0	0	0	0	0	NA	164.51
pooled	unmotivated	2015-07-06	EV	1	3	1.41483	0.09964	0.143389	2232.84	50.09	1196.26	26.84	991.3	789.94	55.2	163.7	NA	14	15Â°C	44.6854	0.10846	0	0	0	0	0	0	NA	50.09
pooled	unmotivated	2015-07-06	EV	2	8	1.24732	0.08784	0.111459	663.32	14.88	27.95	0.63	25.1	563.72	149.52	156.16	NA	14	15Â°C	44.6855	0.10846	0	0	0	0	0	0	NA	14.88
pooled	unmotivated	2015-07-06	EV	2	4	1.41076	0.10449	0.149881	3044.7	68.3	2185.69	49.03	1977.76	720.9	47.18	95.08	NA	14	15Â°C	44.6855	0.10846	0	0	0	0	0	0	NA	68.3
pooled	unmotivated	2015-07-06	EV	2	7	1.2511	0.09268	0.117928	1830.24	41.06	1554.02	34.86	1334.33	571.9	52.52	129.24	NA	14	15Â°C	44.6855	0.10846	0	0	0	0	0	0	NA	41.06
pooled	unmotivated	2015-07-06	EV	3	7	1.29188	0.09039	0.118783	3208.59	71.98	2101.84	47.15	1605.8	713.85	66.51	165.73	NA	14	15Â°C	44.6853	0.108459	0	0	0	0	0	0	NA	71.98
pooled	unmotivated	2015-07-06	EV	3	8	1.34884	0.08486	0.11644	6270.5	140.67	5215.47	117	3794.91	748.67	83.12	231.54	NA	14	15Â°C	44.6853	0.108459	0	0	0	0	0	0	NA	140.67
pooled	unmotivated	2015-07-06	EV	3	5	1.40542	0.0895227	0.127972	5538.21	149.693	4930.38	133.245	4039.4	850.292	78.0823	170.543	0	14	15Â°C	37.3101	0.108459	0	0	0	0	0	0	NA	149.693
pooled	unmotivated	2015-07-06	EV	3	13	1.21937	0.09133	0.113287	2645.41	59.34	1140.36	25.58	789.54	630.15	96.51	215.16	NA	14	15Â°C	44.6853	0.108459	0	0	0	0	0	0	NA	59.34
pooled	unmotivated	2015-07-13	EV	1	3	0.887404	0.115707	0.102185	1782.95	48.0426	757.4	20.423	326.67	413.226	90.7496	126.536	0	21	15Â°C	37.4186	0.10846	0	0	0	0	0	0	NA	48.0426
pooled	unmotivated	2015-07-13	EV	1	4	0.99419	0.10537	0.106557	886.37	19.88	27.05	0.61	26.95	501.9	25.46	37.97	NA	21	15Â°C	44.6854	0.10846	0	0	0	0	0	0	NA	19.88
pooled	unmotivated	2015-07-13	EV	1	2	0.90461	0.09678	0.0890551	877.78	19.69	27.05	0.61	13.17	510.1	62.83	68.59	NA	21	15Â°C	44.6854	0.10846	0	0	0	0	0	0	NA	19.69
pooled	unmotivated	2015-07-13	EV	2	3	1.06328	0.1116	0.120632	1996.68	44.79	449.03	10.07	311.91	392.7	162.58	206.77	NA	21	15Â°C	44.6855	0.10846	0	0	0	0	0	0	NA	44.79
pooled	unmotivated	2015-07-13	EV	2	5	1.21417	0.08298	0.102446	2734.88	61.35	1173.97	26.34	481.38	649.72	82.52	226.88	NA	21	15Â°C	44.6855	0.10846	0	0	0	0	0	0	NA	61.35
pooled	unmotivated	2015-07-13	EV	2	1	1.13085	0.0957	0.110059	3056.72	68.57	2283.02	51.22	1859.5	567.69	50.1	113.64	NA	21	15Â°C	44.6855	0.10846	0	0	0	0	0	0	NA	68.57
pooled	unmotivated	2015-07-13	EV	3	1	1.14611	0.0787097	0.0919414	2575.98	65.9413	2158.59	55.2727	1973.08	671.816	51.2513	117.28	0	21	15Â°C	39.2632	0.108462	0	0	0	0	0	0	NA	65.9413
pooled	unmotivated	2015-07-17	EV	1	1	1.34015	0.10656	0.145269	2106.85	47.26	1219	27.35	884.98	660.08	80.29	183.44	NA	25	15Â°C	44.6855	0.10846	0	0	0	0	0	0	NA	47.26
pooled	unmotivated	2015-07-17	EV	2	2	1.00466	0.11169	0.114064	1555.22	34.89	69	1.55	4.05	438.54	80.45	97.4	NA	25	15Â°C	44.6854	0.10846	0	0	0	0	0	0	NA	34.89
pooled	unmotivated	2015-07-17	EV	2	5	1.04682	0.11757	0.125186	1202.58	26.98	51.75	1.16	6.21	496.62	31.37	37.6	NA	25	15Â°C	44.6854	0.10846	0	0	0	0	0	0	NA	26.98
pooled	motivated	2015-07-17	EV	2	4	1.16527	0.10243	0.121397	6209.54	411.88	4663.42	309.33	3231.36	913.76	95.94	211.36	NA	4	25°C	15.1845	0.10846	0	0	0	0	0	0	411.88	NA
pooled	motivated	2015-07-17	EV	2	10	1.14409	0.10228	0.118998	4660.05	309.11	2542.7	168.66	2529.06	671.94	114.19	217.07	NA	4	25°C	15.1845	0.10846	0	0	0	0	0	0	309.11	NA
pooled	motivated	2015-07-17	EV	2	2	1.09754	0.09737	0.108726	6758.51	448.3	5263.93	349.16	4383.33	717.41	86.26	206.57	NA	4	25°C	15.1845	0.10846	0	0	0	0	0	0	448.3	NA
pooled	motivated	2015-07-17	EV	2	1	1.14992	0.10341	0.120932	4186.56	277.7	2856.48	189.47	2215.27	774.99	94.53	215.66	NA	4	25°C	15.1845	0.10846	0	0	0	0	0	0	277.7	NA
pooled	motivated	2015-07-17	EV	2	5	1.15839	0.0984867	0.116317	4934.95	349.692	4652.6	329.52	4089.87	754.115	63.5752	137.694	0	4	25°C	14.3168	0.10846	0	0	0	0	0	0	349.692	NA
pooled	motivated	2015-07-17	EV	3	4	1.06517	0.09717	0.10524	6364.59	422.17	5139.5	340.91	2850.64	631.26	100.53	200.2	NA	4	25°C	15.1843	0.108459	0	0	0	0	0	0	422.17	NA
pooled	motivated	2015-07-21	EV	1	8	1.28232	0.09486	0.123728	2788.55	184.97	2340.48	155.25	1420.15	680.73	136.91	233.43	NA	8	25°C	15.1844	0.10846	0	0	0	0	0	0	184.97	NA
pooled	motivated	2015-07-21	EV	1	2	1.312	0.09664	0.128968	2429.78	161.17	1115.04	73.96	795.45	723.89	142.5	240.59	NA	8	25°C	15.1844	0.10846	0	0	0	0	0	0	161.17	NA
pooled	motivated	2015-07-21	EV	2	2	1.31392	0.11653	0.155829	2881.8	191.15	2312.88	153.42	1617.48	734.43	90.33	205.4	NA	8	25°C	15.1843	0.10846	0	0	0	0	0	0	191.15	NA
pooled	motivated	2015-07-21	EV	2	1	1.25413	0.0955	0.121834	3190.48	211.63	2472.96	164.03	1550.52	733.98	127.58	239.29	NA	8	25°C	15.1843	0.10846	0	0	0	0	0	0	211.63	NA
pooled	motivated	2015-07-21	EV	2	7	1.18082	0.09842	0.118238	2007.69	133.17	943.92	62.61	592.7	556.91	107.16	203.87	NA	8	25°C	15.1843	0.10846	0	0	0	0	0	0	133.17	NA
pooled	motivated	2015-07-21	EV	2	3	1.34525	0.1049	0.143964	3672.5	243.6	3554.88	235.8	1637.09	704.85	107.8	238.38	NA	8	25°C	15.1843	0.10846	0	0	0	0	0	0	243.6	NA
pooled	motivated	2015-07-21	EV	3	3	1.26701	0.08784	0.113392	3767.74	249.92	2671.68	177.22	1996.1	740.86	120.84	228.68	NA	8	25°C	15.1843	0.108459	0	0	0	0	0	0	249.92	NA
pooled	motivated	2015-07-21	EV	3	1	1.36844	0.10507	0.146264	454.7	30.16	176.64	11.72	113.25	562.59	152.07	189.14	NA	8	25°C	15.1843	0.108459	0	0	0	0	0	0	30.16	NA
pooled	motivated	2015-07-21	EV	3	5	1.28231	0.07634	0.0995589	4690.83	311.15	4068.24	269.85	2981.7	854.17	90.24	226.16	NA	8	25°C	15.1843	0.108459	0	0	0	0	0	0	311.15	NA
pooled	motivated	2015-07-21	EV	3	2	1.26077	0.11253	0.14431	2782.79	184.59	1600.8	106.18	1287.03	662.82	114.4	220.05	NA	8	25°C	15.1843	0.108459	0	0	0	0	0	0	184.59	NA
pooled	motivated	2015-07-24	EV	1	4	1.30258	0.08722	0.115561	1906.94	126.49	1057.63	70.15	759.04	688.36	119.07	231.13	NA	11	25°C	15.1845	0.108461	0	0	0	0	0	0	126.49	NA
pooled	motivated	2015-07-24	EV	1	5	1.37575	0.11258	0.157556	1244.47	82.55	583.52	38.71	303.54	707.05	110.2	167.08	NA	11	25°C	15.1845	0.108461	0	0	0	0	0	0	82.55	NA
pooled	motivated	2015-07-24	EV	1	2	1.32637	0.10841	0.146268	725.17	48.1	276.13	18.32	119.67	634.12	72.58	90.69	NA	11	25°C	15.1845	0.108461	0	0	0	0	0	0	48.1	NA
pooled	motivated	2015-07-24	EV	2	2	1.19109	0.09558	0.11576	443.71	29.43	151.09	10.02	41.23	686.61	73.4	93.72	NA	11	25°C	15.1845	0.10846	0	0	0	0	0	0	29.43	NA
pooled	motivated	2015-07-24	EV	2	1	1.3959	0.09456	0.134295	1043.95	69.25	932.59	61.86	854.42	813.79	83.9	144.96	NA	11	25°C	15.1845	0.10846	0	0	0	0	0	0	69.25	NA
pooled	motivated	2015-07-24	EV	2	9	1.21842	0.12263	0.151495	1600.23	106.14	203.19	13.48	105.09	536.41	27.9	86.63	NA	11	25°C	15.1845	0.10846	0	0	0	0	0	0	106.14	NA
pooled	motivated	2015-07-24	EV	2	6	1.2739	0.11461	0.148521	979.19	64.95	265.71	17.62	243.58	744.06	71.94	120.43	NA	11	25°C	15.1845	0.10846	0	0	0	0	0	0	64.95	NA
pooled	motivated	2015-07-24	EV	2	7	1.25989	0.08666	0.110987	1135.64	75.33	562.68	37.32	429.3	754.98	107.36	160.53	NA	11	25°C	15.1845	0.10846	0	0	0	0	0	0	75.33	NA
pooled	motivated	2015-07-24	EV	2	4	1.31043	0.10462	0.139437	726.89	48.22	557.47	36.98	424.28	598.91	99.89	227.41	NA	11	25°C	15.1845	0.10846	0	0	0	0	0	0	48.22	NA
pooled	motivated	2015-07-24	EV	2	5	1.3172	0.12595	0.168482	641.16	42.53	213.61	14.17	27.57	495.07	63.62	85.02	NA	11	25°C	15.1845	0.10846	0	0	0	0	0	0	42.53	NA
pooled	motivated	2015-07-24	EV	2	3	1.34488	0.10363	0.14178	492.92	32.7	213.61	14.17	139.26	625.74	103.97	115.91	NA	11	25°C	15.1845	0.10846	0	0	0	0	0	0	32.7	NA
pooled	motivated	2015-07-24	EV	3	3	1.22725	0.13012	0.162423	665.94	44.17	88.57	5.87	64.64	710.7	138.27	154.48	NA	11	25°C	15.1845	0.10846	0	0	0	0	0	0	44.17	NA
pooled	motivated	2015-07-24	EV	3	2	1.2852	0.09856	0.128817	1120.99	74.36	244.87	16.24	62.78	903.86	72.56	95.31	NA	11	25°C	15.1845	0.10846	0	0	0	0	0	0	74.36	NA
pooled	motivated	2015-07-28	EV	1	4	1.36762	0.10555	0.146709	1561.53	103.58	55.55	3.68	46.59	511.05	30.78	50.26	NA	15	25°C	15.1845	0.10846	0	0	0	0	0	0	103.58	NA
pooled	motivated	2015-07-28	EV	2	3	1.03205	0.09	0.0944883	141.46	9.38	5.05	0.33	2.2	466.37	45.29	48.21	NA	15	25°C	15.1844	0.10846	0	0	0	0	0	0	9.38	NA
pooled	motivated	2015-07-28	EV	2	1	1.1294	0.08392	0.0964153	154.87	10.27	5.05	0.33	2.48	967.99	47.45	49.14	NA	15	25°C	15.1844	0.10846	0	0	0	0	0	0	10.27	NA
pooled	motivated	2015-07-28	EV	3	2	1.07635	0.10094	0.110524	135.61	9	5.05	0.33	4.42	732.64	11.78	16.93	NA	15	25°C	15.1845	0.10846	0	0	0	0	0	0	9	NA
pooled	motivated	2015-07-28	EV	3	1	1.29327	0.09926	0.130586	430.23	28.54	20.2	1.34	7.38	436.61	26.11	29.83	NA	15	25°C	15.1845	0.10846	0	0	0	0	0	0	28.54	NA
pooled	motivated	2015-07-28	EV	3	3	1.21951	0.08629	0.107048	555.59	36.85	30.3	2.01	8.87	534.43	9.41	16.64	NA	15	25°C	15.1845	0.10846	0	0	0	0	0	0	36.85	NA
pooled	thrashing	2015-07-17	EV	1	2	1.1488	0.0902356	0.105503	15021	391.833	6697.66	174.728	3948.27	704.579	108.112	185.875	0.896727	4	25°C	38.467	0.0666673	0	0	0	0	0	0	NA	NA
pooled	thrashing	2015-07-17	EV	1	5	1.15385	0.0896	0.105165	10714.5	253.9	3834.65	90.87	2846.61	599.31	130.13	203.32	0.579897	4	25°C	42.2671	0.0666673	0	0	0	0	0	0	NA	NA
pooled	thrashing	2015-07-17	EV	1	6	1.19415	0.0950031	0.115394	9762.51	424.46	3537	153.813	1516.39	697.609	116.378	206.419	0.981188	4	25°C	23.1335	0.0666673	0	0	0	0	0	0	NA	NA
pooled	thrashing	2015-07-17	EV	2	6	1.17307	0.09366	0.11175	17783	396.35	6267.35	139.69	696.3	563.17	111.16	186.41	0.751156	4	25°C	44.9332	0.0666665	0	0	0	0	0	0	NA	NA
pooled	thrashing	2015-07-17	EV	2	7	1.16235	0.0937204	0.110772	13149.2	496.919	3197.77	120.793	1763.47	656.46	94.9261	190.032	1.16732	4	25°C	26.5999	0.0666665	0	0	0	0	0	0	NA	NA
pooled	thrashing	2015-07-17	EV	2	4	1.14661	0.09409	0.109724	11827.9	263.62	3477.29	77.5	1291.82	601.57	122.27	221.86	0.751232	4	25°C	44.9332	0.0666665	0	0	0	0	0	0	NA	NA
pooled	thrashing	2015-07-17	EV	2	2	1.15021	0.1011	0.11828	20739.6	462.25	9729.03	216.84	256.66	656.46	117.04	184.13	1.07143	4	25°C	44.9332	0.0666665	0	0	0	0	0	0	NA	NA
pooled	thrashing	2015-07-17	EV	2	5	1.2061	0.0955763	0.117255	23441.1	528.756	3755.59	84.8007	1782.61	741.876	99.458	247.568	0.967451	4	25°C	44.4666	0.0666665	0	0	0	0	0	0	NA	NA
pooled	thrashing	2015-07-17	EV	3	2	1.1979	0.08506	0.103626	6351.81	336.67	948.72	50.29	730.43	719.52	106.94	199.18	0.769962	4	25°C	18.9336	0.0666677	0	0	0	0	0	0	NA	NA
pooled	thrashing	2015-07-21	EV	1	7	1.21794	0.0920587	0.114065	19680.8	541.696	7458.09	205.268	4223.47	786.589	89.6353	176.193	0.869033	8	25°C	36.4666	0.0666665	0	0	0	0	0	0	NA	NA
pooled	thrashing	2015-07-21	EV	1	3	1.26038	0.10118	0.129714	4133.36	119.46	783.95	22.66	473.06	818.95	132.66	178.65	0.0818777	8	25°C	34.6666	0.0666665	0	0	0	0	0	0	NA	NA
pooled	thrashing	2015-07-21	EV	1	8	1.2204	0.08836	0.109693	9318.88	217.73	3401.03	79.46	1432.42	771.39	117.88	194.54	0.436047	8	25°C	42.8665	0.0666665	0	0	0	0	0	0	NA	NA
pooled	thrashing	2015-07-21	EV	1	9	1.28681	0.08798	0.115152	6482.85	194.49	1685.89	50.58	319.21	774.66	135.9	189.18	0.256579	8	25°C	33.3999	0.0666665	0	0	0	0	0	0	NA	NA
pooled	thrashing	2015-07-21	EV	1	4	1.22103	0.0896284	0.111325	4518.79	135.291	781.57	23.3994	523.01	619.01	114.857	200.648	0.24895	8	25°C	33.5332	0.0666665	0	0	0	0	0	0	NA	NA
pooled	thrashing	2015-07-21	EV	1	6	1.29836	0.09111	0.120324	9190.55	215.4	2007.65	47.05	890.47	720.05	128.77	212.79	0.183524	8	25°C	42.7332	0.0666665	0	0	0	0	0	0	NA	NA
pooled	thrashing	2015-07-21	EV	1	1	1.23073	0.08932	0.111822	10383.4	231.08	3236.39	72.03	1935.52	779.01	89.98	171.91	0.481086	8	25°C	44.9999	0.0666665	0	0	0	0	0	0	NA	NA
pooled	thrashing	2015-07-21	EV	1	5	1.3603	0.09527	0.131823	8326.44	185.31	1143.97	25.46	557.78	783.33	89.35	172.72	0.331967	8	25°C	44.9999	0.0666665	0	0	0	0	0	0	NA	NA
pooled	thrashing	2015-07-21	EV	1	2	1.25733	0.097436	0.124622	3818.1	114.315	388.02	11.6197	210.31	814.14	112.815	151.501	0.0745525	8	25°C	33.5332	0.0666665	0	0	0	0	0	0	NA	NA
pooled	thrashing	2015-07-21	EV	2	2	1.30411	0.108224	0.143568	10030	335.826	2799.25	93.7263	1508.44	765.613	80.9034	146.704	0.750488	8	25°C	29.9996	0.0666659	0	0	0	0	0	0	NA	NA
pooled	thrashing	2015-07-21	EV	2	5	1.31772	0.101313	0.135807	8642.18	201.51	2556.13	59.6163	1679.93	832.462	139.951	210.347	0.303063	8	25°C	42.9995	0.0666659	0	0	0	0	0	0	NA	NA
pooled	thrashing	2015-07-21	EV	2	6	1.29064	0.09741	0.12788	6917.11	187.29	1778.79	48.16	301.88	708.63	142.75	212.63	0.215105	8	25°C	36.9996	0.0666659	0	0	0	0	0	0	NA	NA
pooled	thrashing	2015-07-21	EV	2	3	1.31679	0.102914	0.137833	12578.6	280.79	5066.19	113.093	2923.6	723.707	105.753	199.188	0.501228	8	25°C	44.9328	0.0666659	0	0	0	0	0	0	NA	NA
pooled	thrashing	2015-07-21	EV	2	8	1.2453	0.102132	0.129359	10449.2	536.714	4450.26	228.598	2717.29	907.779	95.3249	191.862	0.88022	8	25°C	19.5998	0.0666659	0	0	0	0	0	0	NA	NA
pooled	thrashing	2015-07-21	EV	2	4	1.34084	0.105414	0.143783	3957.7	138.666	1316.53	46.1207	728.49	750.204	147.291	221.404	0.166606	8	25°C	28.6663	0.0666659	0	0	0	0	0	0	NA	NA
pooled	thrashing	2015-07-21	EV	3	3	1.28399	0.10752	0.140427	7202.05	160.28	901.97	20.07	922.91	680.75	133.06	196.63	0.276801	8	25°C	44.9998	0.0666663	0	0	0	0	0	0	NA	NA
pooled	thrashing	2015-07-21	EV	3	4	1.24027	0.09791	0.123524	18206.9	405.2	7517.67	167.31	2115.72	644.3	120.96	207.78	0.566256	8	25°C	44.9998	0.0666663	0	0	0	0	0	0	NA	NA
pooled	thrashing	2015-07-24	EV	1	2	1.22417	0.09791	0.121927	5661.21	126.18	1645.82	36.68	1672.84	704.16	10.99	72.85	0.697279	11	25°C	44.9338	0.0666674	0	0	0	0	0	0	NA	NA
pooled	thrashing	2015-07-24	EV	1	3	1.20841	0.09584	0.117831	3642.13	81.18	1131.91	25.23	1796.85	819.19	99.29	108.64	NA	11	25°C	44.9338	0.0666674	0	0	0	0	0	0	NA	NA
pooled	thrashing	2015-07-24	EV	1	6	1.22892	0.08627	0.107846	7990.7	365.43	1613.95	73.81	1789.34	689.16	105.95	193.19	0.707547	11	25°C	21.9336	0.0666674	0	0	0	0	0	0	NA	NA
pooled	thrashing	2015-07-24	EV	1	1	1.36652	0.09133	0.126951	3360.95	74.91	2056.92	45.85	2325.08	624.11	51.05	92.91	0.11578	11	25°C	44.9338	0.0666674	0	0	0	0	0	0	NA	NA
pooled	thrashing	2015-07-24	EV	1	8	1.29795	0.08915	0.117717	2905.06	84.12	588.67	17.05	2037.34	1217.89	52.57	56.75	NA	11	25°C	34.6004	0.0666674	0	0	0	0	0	0	NA	NA
pooled	thrashing	2015-07-24	EV	1	7	1.18679	0.09003	0.108677	4995.24	112.17	1986.99	44.62	2014.82	744.75	46.82	88.69	NA	11	25°C	44.6005	0.0666674	0	0	0	0	0	0	NA	NA
pooled	thrashing	2015-07-24	EV	2	2	1.35759	0.08836	0.122026	6167.29	137.25	698.39	15.54	213.37	945.08	89.67	181.31	0.327797	11	25°C	44.9999	0.0666665	0	0	0	0	0	0	NA	NA
pooled	thrashing	2015-07-24	EV	2	1	1.32867	0.09131	0.123409	10038.5	223.41	3853.62	85.76	2005.07	957.19	101.29	208.18	0.437008	11	25°C	44.9999	0.0666665	0	0	0	0	0	0	NA	NA
pooled	thrashing	2015-07-24	EV	2	3	1.24106	0.09554	0.120603	3830.88	99.59	665.82	17.31	710.69	755.16	88.36	161.02	0.0957447	11	25°C	38.5332	0.0666665	0	0	0	0	0	0	NA	NA
pooled	thrashing	2015-07-24	EV	3	1	1.25591	0.09943	0.127027	3211.01	71.46	69.6	1.55	114.7	763.62	37.49	58.12	0.0368249	11	25°C	44.9997	0.0666662	0	0	0	0	0	0	NA	NA
pooled	thrashing	2015-07-24	EV	3	3	1.26866	0.09031	0.116543	2053.58	45.7	24.71	0.55	21.5	875.72	149.39	155.65	NA	11	25°C	44.9997	0.0666662	0	0	0	0	0	0	NA	NA
pooled	thrashing	2015-07-24	EV	3	2	1.31546	0.08772	0.117383	2344.63	52.18	55.61	1.24	42.99	783.67	32.13	49.27	0.0778008	11	25°C	44.9997	0.0666662	0	0	0	0	0	0	NA	NA
pooled	thrashing	2015-07-28	EV	1	7	1.14316	0.11518	0.133937	8462.97	188.34	103.61	2.31	6.1	456.74	65.62	77.86	NA	15	25°C	44.9997	0.0666662	0	0	0	0	0	0	NA	NA
pooled	thrashing	2015-07-28	EV	1	2	0.93462	0.09911	0.0942427	4946.2	110.08	90.32	2.01	52.53	527.72	117.97	138.09	NA	15	25°C	44.9997	0.0666662	0	0	0	0	0	0	NA	NA
pooled	thrashing	2015-07-28	EV	1	3	1.3041	0.11216	0.14879	1594.51	35.49	63.26	1.41	90.5	474.77	42.49	46	NA	15	25°C	44.9997	0.0666662	0	0	0	0	0	0	NA	NA
pooled	thrashing	2015-07-28	EV	1	4	1.19668	0.09696	0.118035	2160.4	48.08	35.82	0.8	74.14	522.62	23.12	30.65	NA	15	25°C	44.9997	0.0666662	0	0	0	0	0	0	NA	NA
pooled	thrashing	2015-07-28	EV	1	5	1.15903	0.09957	0.117388	1540.66	34.29	25.08	0.56	40.31	488.29	76.96	79.49	NA	15	25°C	44.9997	0.0666662	0	0	0	0	0	0	NA	NA
pooled	thrashing	2015-07-28	EV	1	1	1.13924	0.08973	0.103987	2581.63	57.45	50.22	1.12	39.32	690.42	34.59	36.77	NA	15	25°C	44.9997	0.0666662	0	0	0	0	0	0	NA	NA
pooled	thrashing	2015-07-28	EV	1	6	0.97331	0.08641	0.0855531	1787.75	39.79	75.59	1.68	111.91	306.61	40.16	42.56	NA	15	25°C	44.9997	0.0666662	0	0	0	0	0	0	NA	NA
pooled	thrashing	2015-07-28	EV	2	1	1.11003	0.08924	0.100763	1920.85	42.81	22.36	0.5	9.44	529.45	80.94	83.45	NA	15	25°C	44.9337	0.0666672	0	0	0	0	0	0	NA	NA
pooled	thrashing	2015-07-28	EV	2	8	1.28026	0.09037	0.117689	1739.83	38.78	22.53	0.5	12.11	555.64	5.78	7.41	NA	15	25°C	44.9337	0.0666672	0	0	0	0	0	0	NA	NA
pooled	thrashing	2015-07-28	EV	2	4	1.10676	0.08867	0.0998323	2203.37	49.11	19.87	0.44	9.7	562.58	66.77	69.82	NA	15	25°C	44.9337	0.0666672	0	0	0	0	0	0	NA	NA
pooled	thrashing	2015-07-28	EV	2	6	1.09477	0.08491	0.094563	1857.09	41.39	31.43	0.7	21.34	478.8	7.18	9.81	NA	15	25°C	44.9337	0.0666672	0	0	0	0	0	0	NA	NA
pooled	thrashing	2015-07-28	EV	2	2	1.2302	0.09161	0.114641	1894.11	42.22	20.52	0.46	9.12	688.79	57.92	60.66	NA	15	25°C	44.9337	0.0666672	0	0	0	0	0	0	NA	NA
pooled	thrashing	2015-07-28	EV	2	5	1.29747	0.0857	0.113108	2533.12	56.46	32.53	0.73	16.29	703.79	28.3	29.71	NA	15	25°C	44.9337	0.0666672	0	0	0	0	0	0	NA	NA
pooled	thrashing	2015-07-28	EV	2	7	1.31969	0.08778	0.117834	2905.97	64.77	33.99	0.76	11.19	921.05	7.4	8.52	NA	15	25°C	44.9337	0.0666672	0	0	0	0	0	0	NA	NA
pooled	thrashing	2015-07-28	EV	2	3	1.28545	0.09806	0.128223	6370.95	151.45	100.91	2.4	122.18	641.03	110.64	166.87	NA	15	25°C	42.1336	0.0666672	0	0	0	0	0	0	NA	NA
pooled	unmotivated	2015-07-17	EV	2	4	1.05313	0.11086	0.118705	8457.27	189.72	3889.79	87.26	1865.2	649.58	65.53	186.29	NA	4	25°C	44.6856	0.10846	0	0	0	0	0	0	NA	189.72
pooled	unmotivated	2015-07-17	EV	2	5	1.13293	0.10821	0.124513	10642.9	252.247	6037.56	143.031	4023.55	712.806	79.8396	199.713	0	4	25°C	42.408	0.10846	0	0	0	0	0	0	NA	252.247
pooled	unmotivated	2015-07-17	EV	2	10	1.16496	0.10247	0.121371	3787.2	84.96	827.73	18.57	579.83	673.68	82.9	193.25	NA	4	25°C	44.6856	0.10846	0	0	0	0	0	0	NA	84.96
pooled	unmotivated	2015-07-17	EV	2	18	1.08836	0.10751	0.119061	10828.6	337.3	5864.44	182.67	3210.61	626.05	86.43	208.42	NA	4	25°C	32.2127	0.10846	0	0	0	0	0	0	NA	337.3
pooled	unmotivated	2015-07-17	EV	2	15	1.18151	0.11131	0.133815	10174.1	283.4	6773.32	188.67	4909.47	749.93	91.72	211.52	NA	4	25°C	36.0088	0.10846	0	0	0	0	0	0	NA	283.4
pooled	unmotivated	2015-07-17	EV	3	13	1.17461	0.11955	0.142895	10107.4	254.62	4836.54	121.84	2922.4	733.89	89	203.53	NA	4	25°C	39.8047	0.10846	0	0	0	0	0	0	NA	254.62
pooled	unmotivated	2015-07-17	EV	3	2	1.0977	0.10318	0.115159	10766.5	241.53	4912.28	110.2	2086.4	613.78	105.69	217.58	NA	4	25°C	44.6854	0.10846	0	0	0	0	0	0	NA	241.53
pooled	unmotivated	2015-07-17	EV	3	5	1.09264	0.113315	0.125876	6207.22	190.147	2894.35	88.6482	1508.65	563.239	107.901	201.592	0	4	25°C	32.8633	0.10846	0	0	0	0	0	0	NA	190.147
pooled	unmotivated	2015-07-21	EV	1	6	1.16424	0.09902	0.116717	5435.38	124.97	3096.72	71.2	2768.31	605.65	42.36	88.91	NA	8	25°C	43.6008	0.10846	0	0	0	0	0	0	NA	124.97
pooled	unmotivated	2015-07-21	EV	1	1	1.37341	0.103224	0.144574	3389.01	76.8503	1843.68	41.7579	1603.76	675.124	52.8645	124.048	0	8	25°C	44.36	0.10846	0	0	0	0	0	0	NA	76.8503
pooled	unmotivated	2015-07-21	EV	1	3	1.35674	0.08958	0.123628	2604.33	58.42	1192.32	26.75	1013.53	757.18	35.87	89.78	NA	8	25°C	44.6854	0.10846	0	0	0	0	0	0	NA	58.42
pooled	unmotivated	2015-07-21	EV	1	7	1.37465	0.09943	0.139034	2562.27	58.91	1197.84	27.54	676.48	895.34	103.2	230.53	NA	8	25°C	43.6008	0.10846	0	0	0	0	0	0	NA	58.91
pooled	unmotivated	2015-07-21	EV	2	5	1.29474	0.10059	0.132365	4018.95	90.16	701.04	15.73	80.71	753.22	73.74	142.44	NA	8	25°C	44.6853	0.108459	0	0	0	0	0	0	NA	90.16
pooled	unmotivated	2015-07-21	EV	2	6	1.11901	0.10209	0.116215	4554.52	102.17	1887.84	42.35	1469.53	606.76	50.43	144.15	NA	8	25°C	44.6853	0.108459	0	0	0	0	0	0	NA	102.17
pooled	unmotivated	2015-07-21	EV	2	3	1.22354	0.09018	0.112179	4360.08	97.81	1374.48	30.83	1098.23	922.11	72.65	160.97	NA	8	25°C	44.6853	0.108459	0	0	0	0	0	0	NA	97.81
pooled	unmotivated	2015-07-21	EV	2	7	1.29691	0.09745	0.128507	3966.57	88.98	1495.92	33.56	1081.91	767.63	94.65	182.55	NA	8	25°C	44.6853	0.108459	0	0	0	0	0	0	NA	88.98
pooled	unmotivated	2015-07-21	EV	2	1	1.0954	0.07689	0.0857194	6369.88	142.9	1142.64	25.63	488.01	664.01	76.36	197.23	NA	8	25°C	44.6853	0.108459	0	0	0	0	0	0	NA	142.9
pooled	unmotivated	2015-07-21	EV	2	8	1.2159	0.10144	0.125014	5317.17	132.14	1943.04	48.29	1807.74	631.64	52.13	138.04	NA	8	25°C	40.3469	0.108459	0	0	0	0	0	0	NA	132.14
pooled	unmotivated	2015-07-21	EV	2	11	1.23315	0.10812	0.135614	2715.91	78.01	1186.8	34.09	896.95	777.31	53.04	133.08	NA	8	25°C	34.9239	0.108459	0	0	0	0	0	0	NA	78.01
pooled	unmotivated	2015-07-21	EV	3	2	1.37805	0.10268	0.143943	3584.1	80.4	1744.32	39.13	1522.81	776.42	57.06	152.16	NA	8	25°C	44.685	0.108459	0	0	0	0	0	0	NA	80.4
pooled	unmotivated	2015-07-24	EV	1	4	1.38859	0.09537	0.134722	1503.26	33.72	364.7	8.18	330.9	718.89	21.12	46.09	NA	11	25°C	44.6855	0.10846	0	0	0	0	0	0	NA	33.72
pooled	unmotivated	2015-07-24	EV	1	5	1.33438	0.08392	0.113896	1866.56	41.87	359.49	8.06	334.12	702.8	103.48	123.57	NA	11	25°C	44.6855	0.10846	0	0	0	0	0	0	NA	41.87
pooled	unmotivated	2015-07-24	EV	2	3	1.35533	0.09837	0.135608	893.55	20.05	343.86	7.71	213.77	671.32	36.9	93.63	NA	11	25°C	44.6855	0.10846	0	0	0	0	0	0	NA	20.05
pooled	unmotivated	2015-07-24	EV	2	6	1.2512	0.11637	0.148117	903.66	20.27	130.25	2.92	107.42	719.05	108.28	116.73	NA	11	25°C	44.6855	0.10846	0	0	0	0	0	0	NA	20.27
pooled	unmotivated	2015-07-24	EV	2	4	1.34025	0.1184	0.161423	2115.68	47.46	166.72	3.74	163.2	715.28	15.85	59.52	NA	11	25°C	44.6855	0.10846	0	0	0	0	0	0	NA	47.46
pooled	unmotivated	2015-07-24	EV	2	9	1.29918	0.10366	0.13688	1459.85	32.75	427.22	9.58	393.07	732.24	42.21	87.45	NA	11	25°C	44.6855	0.10846	0	0	0	0	0	0	NA	32.75
pooled	unmotivated	2015-07-24	EV	2	2	1.17749	0.08276	0.0991259	914.29	20.51	83.36	1.87	36.74	740.01	101.54	118.68	NA	11	25°C	44.6855	0.10846	0	0	0	0	0	0	NA	20.51
pooled	unmotivated	2015-07-24	EV	2	5	1.3074	0.12808	0.170251	1085.74	24.36	98.99	2.22	77.44	677.73	86.2	94.61	NA	11	25°C	44.6855	0.10846	0	0	0	0	0	0	NA	24.36
pooled	unmotivated	2015-07-24	EV	2	7	1.25306	0.08767	0.111604	4341.05	97.38	635.62	14.26	567.87	707.07	77.48	179.46	NA	11	25°C	44.6855	0.10846	0	0	0	0	0	0	NA	97.38
pooled	unmotivated	2015-07-24	EV	3	3	1.27793	0.12989	0.168754	3295.54	73.93	203.19	4.56	202.22	645.72	161.76	211.17	NA	11	25°C	44.6855	0.10846	0	0	0	0	0	0	NA	73.93
pooled	unmotivated	2015-07-24	EV	3	2	1.27028	0.09098	0.117546	2245.18	50.37	364.7	8.18	57.06	718.75	107.77	154.68	NA	11	25°C	44.6855	0.10846	0	0	0	0	0	0	NA	50.37
pooled	unmotivated	2015-07-24	EV	3	1	1.13021	0.12692	0.145922	576.88	12.94	26.05	0.58	25.32	551.16	175.6	179.52	NA	11	25°C	44.6855	0.10846	0	0	0	0	0	0	NA	12.94
pooled	unmotivated	2015-07-28	EV	2	3	1.03312	0.09023	0.0948231	265.18	5.95	0	0	2.5	476.28	45.9	48.18	NA	15	25°C	44.6859	0.108461	0	0	0	0	0	0	NA	5.95
pooled	unmotivated	2015-07-28	EV	2	1	1.12783	0.08412	0.096505	449.31	10.08	5.05	0.11	2.67	868.58	46.54	50.38	NA	15	25°C	44.6859	0.108461	0	0	0	0	0	0	NA	10.08
pooled	unmotivated	2015-07-28	EV	3	1	1.29423	0.09991	0.13154	2348.34	52.68	20.2	0.45	2.38	1105.08	24.9	30.63	NA	15	25°C	44.6855	0.10846	0	0	0	0	0	0	NA	52.68
pooled	unmotivated	2015-07-28	EV	3	2	1.08893	0.10165	0.112605	502.68	11.28	15.15	0.34	9.63	561.52	20.12	26.45	NA	15	25°C	44.6855	0.10846	0	0	0	0	0	0	NA	11.28
pooled	unmotivated	2015-07-28	EV	3	3	1.23614	0.08577	0.107849	1280.67	28.73	30.3	0.68	12.3	488.51	7.54	14.78	NA	15	25°C	44.6855	0.10846	0	0	0	0	0	0	NA	28.73
pooled	motivated	2015-07-20	EV	1	3	1.1742	0.09442	0.112607	2582.42	171.29	1988.28	131.88	1294.74	676.64	90.34	196.67	NA	7	15Â°C	15.1845	0.108461	0	0	0	0	0	0	171.29	NA
pooled	motivated	2015-07-20	EV	1	4	1.31967	0.09306	0.124718	4454.97	295.5	4202.74	278.77	2637.87	819.46	89.7	230.04	NA	7	15Â°C	15.1845	0.108461	0	0	0	0	0	0	295.5	NA
pooled	motivated	2015-07-20	EV	1	6	1.22415	0.0839	0.104394	3562.97	236.34	3219.12	213.53	2319.73	751.48	75.01	168.25	NA	7	15Â°C	15.1845	0.108461	0	0	0	0	0	0	236.34	NA
pooled	motivated	2015-07-20	EV	1	7	1.26587	0.09089	0.117014	3193.4	211.82	1614.82	107.11	1481.85	698.99	134.44	230.33	NA	7	15Â°C	15.1845	0.108461	0	0	0	0	0	0	211.82	NA
pooled	motivated	2015-07-20	EV	1	10	1.26801	0.09132	0.117805	3215.3	213.27	1893.6	125.6	1344.09	713.26	115.52	250.82	NA	7	15Â°C	15.1845	0.108461	0	0	0	0	0	0	213.27	NA
pooled	motivated	2015-07-20	EV	1	8	1.31279	0.09642	0.128778	4161.28	276.02	4039.68	267.96	3070.95	838.86	119.54	246.22	NA	7	15Â°C	15.1845	0.108461	0	0	0	0	0	0	276.02	NA
pooled	motivated	2015-07-20	EV	1	11	1.32209	0.09513	0.127903	4353.41	288.77	3156	209.34	2152.32	748.03	118.25	258.76	NA	7	15Â°C	15.1845	0.108461	0	0	0	0	0	0	288.77	NA
pooled	motivated	2015-07-20	EV	2	7	1.14276	0.089	0.10346	4129.22	273.9	3960.78	262.72	3108.74	725.41	73.87	184.06	NA	7	15Â°C	15.1844	0.10846	0	0	0	0	0	0	273.9	NA
pooled	motivated	2015-07-20	EV	2	9	1.216	0.09306	0.115096	3620.22	240.13	2777.28	184.22	1937.83	795.54	89.31	213.42	NA	7	15Â°C	15.1844	0.10846	0	0	0	0	0	0	240.13	NA
pooled	motivated	2015-07-20	EV	2	5	1.20002	0.09314	0.113676	3760.62	249.45	2025.1	134.33	1957.4	780.78	97.74	212.43	NA	7	15Â°C	15.1844	0.10846	0	0	0	0	0	0	249.45	NA
pooled	motivated	2015-07-20	EV	2	8	1.1624	0.08865	0.104826	3979.38	263.96	3918.7	259.93	2962.78	731.37	74.21	168.66	NA	7	15Â°C	15.1844	0.10846	0	0	0	0	0	0	263.96	NA
pooled	motivated	2015-07-20	EV	2	4	1.25308	0.08894	0.113345	4331.9	287.34	4123.84	273.54	3311.62	826.7	83.16	175.51	NA	7	15Â°C	15.1844	0.10846	0	0	0	0	0	0	287.34	NA
pooled	motivated	2015-07-20	EV	2	3	1.23367	0.09053	0.11358	4152.7	275.45	4023.9	266.91	1896.78	812.76	87.06	196.07	NA	7	15Â°C	15.1844	0.10846	0	0	0	0	0	0	275.45	NA
pooled	motivated	2015-07-20	EV	3	2	1.26071	0.09909	0.127034	2609.69	173.1	1020.44	67.69	339.8	633.38	67.63	203.77	NA	7	15Â°C	15.1844	0.10846	0	0	0	0	0	0	173.1	NA
pooled	motivated	2015-07-27	EV	2	5	1.34722	0.109627	0.150451	3308.25	220.366	2698.78	179.843	2293.26	589.947	100.757	170.074	0	14	15Â°C	15.1845	0.108461	0	0	0	0	0	0	220.366	NA
pooled	motivated	2015-07-27	EV	2	8	1.31173	0.10361	0.138186	1728.81	114.67	875.42	58.07	735.58	768.35	84.42	137.09	NA	14	15Â°C	15.1845	0.108461	0	0	0	0	0	0	114.67	NA
pooled	motivated	2015-07-27	EV	2	3	1.37751	0.09595	0.134347	2793.12	187.98	1455.58	97.96	385.26	655.64	136.27	263.03	NA	14	15Â°C	14.9676	0.108461	0	0	0	0	0	0	187.98	NA
pooled	motivated	2015-07-27	EV	2	6	1.32883	0.08854	0.119611	2386.19	158.28	2253.3	149.46	1972.99	765.96	74.07	132.03	NA	14	15Â°C	15.1845	0.108461	0	0	0	0	0	0	158.28	NA
pooled	motivated	2015-07-27	EV	2	7	1.26885	0.08911	0.114974	3118.34	206.84	2056.46	136.41	1092.74	675.01	95.73	233.53	NA	14	15Â°C	15.1845	0.108461	0	0	0	0	0	0	206.84	NA
pooled	motivated	2015-07-27	EV	2	10	1.45293	0.11154	0.164767	3212.75	213.1	2766.12	183.48	2344.6	890.44	87.22	184.92	NA	14	15Â°C	15.1845	0.108461	0	0	0	0	0	0	213.1	NA
pooled	motivated	2015-08-03	EV	1	5	0.83635	0.09739	0.0828529	208.82	13.85	10.26	0.68	1.76	397.15	90.41	92.63	NA	21	15Â°C	15.1844	0.10846	0	0	0	0	0	0	13.85	NA
pooled	motivated	2015-08-03	EV	1	6	1.21711	0.07962	0.0985561	2419.43	160.48	1359.45	90.17	569.19	725.41	105.41	222.52	NA	21	15Â°C	15.1844	0.10846	0	0	0	0	0	0	160.48	NA
pooled	motivated	2015-08-03	EV	1	2	1.04946	0.11294	0.12055	578.59	38.38	256.5	17.01	190.76	453.49	48.44	100.14	NA	21	15Â°C	15.1844	0.10846	0	0	0	0	0	0	38.38	NA
pooled	motivated	2015-08-03	EV	1	1	1.10059	0.10566	0.118252	467.42	31	35.91	2.38	5	539.78	51.15	69.12	NA	21	15Â°C	15.1844	0.10846	0	0	0	0	0	0	31	NA
pooled	motivated	2015-08-03	EV	1	7	1.25896	0.09522	0.121927	1211.28	80.35	379.62	25.18	20.01	762.72	55.93	95.28	NA	21	15Â°C	15.1844	0.10846	0	0	0	0	0	0	80.35	NA
pooled	motivated	2015-08-03	EV	2	2	0.96813	0.11122	0.109528	493.51	32.74	30.78	2.04	33.3	419.22	10.97	27.2	NA	21	15Â°C	15.1846	0.108461	0	0	0	0	0	0	32.74	NA
pooled	motivated	2015-08-03	EV	2	1	1.03762	0.11762	0.124143	216.58	14.37	35.91	2.38	66.61	475.82	21.02	33.07	NA	21	15Â°C	15.1846	0.108461	0	0	0	0	0	0	14.37	NA
pooled	motivated	2015-08-03	EV	2	4	1.03101	0.10938	0.114724	610.63	40.5	61.56	4.08	43.52	542.17	131.45	157.35	NA	21	15Â°C	15.1846	0.108461	0	0	0	0	0	0	40.5	NA
pooled	motivated	2015-08-03	EV	3	4	1.23529	0.09801	0.123154	299.89	19.89	66.69	4.42	56.37	588.82	112.36	126.1	NA	21	15Â°C	15.1845	0.108461	0	0	0	0	0	0	19.89	NA
pooled	motivated	2015-08-03	EV	4	1	1.21276	0.09764	0.120443	306.89	20.36	143.64	9.53	69.6	572.72	83.1	108.44	NA	21	15Â°C	15.1843	0.10846	0	0	0	0	0	0	20.36	NA
pooled	motivated	2015-08-03	EV	4	2	1.12154	0.11233	0.128151	1515.12	100.5	71.82	4.76	42.67	630.3	136.83	150.08	NA	21	15Â°C	15.1843	0.10846	0	0	0	0	0	0	100.5	NA
pooled	motivated	2015-08-07	EV	1	2	0.83089	0.13331	0.112676	116.76	7.74	0	0	0.72	221.2	36.98	38.53	NA	25	15Â°C	15.1846	0.108461	0	0	0	0	0	0	7.74	NA
pooled	motivated	2015-08-07	EV	2	2	1.3464	0.08174	0.111942	878.13	58.25	507.87	33.69	294.84	678.5	96.62	157.18	NA	25	15Â°C	15.1844	0.10846	0	0	0	0	0	0	58.25	NA
pooled	motivated	2015-08-07	EV	2	1	1.28392	0.07487	0.0979145	1532.2	101.63	692.55	45.94	264.23	599.09	99.52	157.62	NA	25	15Â°C	15.1844	0.10846	0	0	0	0	0	0	101.63	NA
pooled	motivated	2015-08-07	EV	3	2	0.98932	0.08636	0.086908	287.07	19.04	82.08	5.44	25.02	442.07	47.24	86.11	NA	25	15Â°C	15.1845	0.108461	0	0	0	0	0	0	19.04	NA
pooled	motivated	2015-08-07	EV	3	4	1.35434	0.10088	0.138977	908.4	60.25	56.43	3.74	81.42	602.68	32.21	56.19	NA	25	15Â°C	15.1845	0.108461	0	0	0	0	0	0	60.25	NA
pooled	motivated	2015-08-07	EV	4	2	1.3424	0.08526	0.116392	1181.65	78.38	851.58	56.49	482.66	748.15	123.11	234.01	NA	25	15Â°C	15.1845	0.10846	0	0	0	0	0	0	78.38	NA
pooled	motivated	2015-08-07	EV	4	1	1.06711	0.11549	0.125365	205.36	13.62	15.39	1.02	3.71	414.15	16.78	20.23	NA	25	15Â°C	15.1845	0.10846	0	0	0	0	0	0	13.62	NA
pooled	thrashing	2015-07-20	EV	1	7	1.15976	0.08339	0.0983885	16243.1	555	6862.03	234.47	1983.72	801.11	103.38	188.8	0.646552	7	15Â°C	29.3331	0.0666661	0	0	0	0	0	0	NA	NA
pooled	thrashing	2015-07-20	EV	1	6	1.18166	0.0868	0.104323	14726.1	447.15	5380.46	163.37	2645.02	603.38	103.63	189.39	0.667028	7	15Â°C	32.9997	0.0666661	0	0	0	0	0	0	NA	NA
pooled	thrashing	2015-07-20	EV	1	3	1.15819	0.08447	0.0995343	17463.5	388.65	8291.41	184.53	3236.74	729.9	104.14	199.24	0.700613	7	15Â°C	44.9996	0.0666661	0	0	0	0	0	0	NA	NA
pooled	thrashing	2015-07-20	EV	1	4	1.17281	0.0855019	0.102014	14019.7	330.208	4881.82	114.981	907.89	640.622	99.1552	192.028	0.786132	7	15Â°C	42.5996	0.0666661	0	0	0	0	0	0	NA	NA
pooled	thrashing	2015-07-20	EV	1	2	1.19114	0.09131	0.110639	3079.93	68.54	189.77	4.22	229.76	746.88	65.75	171.58	0.206131	7	15Â°C	44.9996	0.0666661	0	0	0	0	0	0	NA	NA
pooled	thrashing	2015-07-20	EV	1	5	1.19289	0.0874334	0.10609	15867.1	354.217	5196.59	116.02	1911.83	627.512	115.933	208.144	0.705752	7	15Â°C	44.9329	0.0666661	0	0	0	0	0	0	NA	NA
pooled	thrashing	2015-07-20	EV	2	2	1.21557	0.08439	0.104348	6606.34	434.63	2299.64	151.29	1186.86	630.21	100.67	207.29	0.956633	7	15Â°C	15.2668	0.0666673	0	0	0	0	0	0	NA	NA
pooled	thrashing	2015-07-20	EV	2	4	1.32428	0.0957133	0.129015	13592.7	577.591	5636.21	239.496	2666.95	773.086	100.031	221.539	0.788092	7	15Â°C	23.6669	0.0666673	0	0	0	0	0	0	NA	NA
pooled	thrashing	2015-07-20	EV	2	1	1.1373	0.0796252	0.0921141	15210.5	372.25	3746.89	91.778	2063.71	599.881	97.7727	200.702	0.789255	7	15Â°C	41.0004	0.0666673	0	0	0	0	0	0	NA	NA
pooled	thrashing	2015-07-20	EV	2	6	1.27873	0.09154	0.119068	8749.39	495.25	3351.18	189.69	1803.8	774.92	104.59	229.51	1.0102	7	15Â°C	17.7335	0.0666673	0	0	0	0	0	0	NA	NA
pooled	thrashing	2015-07-20	EV	2	3	1.22457	0.08418	0.104857	16958.1	493.93	6659.59	193.97	1049.64	706.17	100.46	208.34	0.931772	7	15Â°C	34.4003	0.0666673	0	0	0	0	0	0	NA	NA
pooled	thrashing	2015-07-20	EV	3	6	1.26419	0.0879517	0.113093	16683.8	531.316	7278.66	231.771	2909.07	720.113	117.995	217.286	0.85166	7	15Â°C	31.6	0.0666666	0	0	0	0	0	0	NA	NA
pooled	thrashing	2015-07-20	EV	3	4	1.18996	0.08499	0.102873	11530.4	307.2	1696.7	45.21	410.56	751.3	119.18	212.17	0.583832	7	15Â°C	37.6	0.0666666	0	0	0	0	0	0	NA	NA
pooled	thrashing	2015-07-20	EV	3	7	1.2434	0.0917	0.116003	17746.1	789.89	7658.72	340.89	3154.51	881.43	114.35	214.94	1.26365	7	15Â°C	22.5333	0.0666666	0	0	0	0	0	0	NA	NA
pooled	thrashing	2015-07-20	EV	3	8	1.21075	0.09459	0.116513	8010.96	515.73	2994	192.75	850.53	752.09	111.47	213.33	0.872093	7	15Â°C	15.6	0.0666666	0	0	0	0	0	0	NA	NA
pooled	thrashing	2015-07-20	EV	3	9	1.14868	0.08224	0.0960936	9684.17	507.91	3966.37	208.03	1858.03	590.64	97.44	184.66	0.955598	7	15Â°C	19.1333	0.0666666	0	0	0	0	0	0	NA	NA
pooled	thrashing	2015-07-20	EV	3	5	1.15592	0.08286	0.0974334	11283.8	396.39	4163.13	146.25	2210.81	567.78	91.22	183.28	0.965909	7	15Â°C	28.5333	0.0666666	0	0	0	0	0	0	NA	NA
pooled	thrashing	2015-07-20	EV	3	1	1.23122	0.088321	0.110622	20516.7	642.488	7659.32	239.853	3271.39	758.891	100.124	200.148	1.0522	7	15Â°C	32.0666	0.0666666	0	0	0	0	0	0	NA	NA
pooled	thrashing	2015-07-20	EV	3	2	1.29098	0.09605	0.126138	19144.5	489.21	6889.78	176.06	3151.39	663.66	110.05	217.45	0.745931	7	15Â°C	39.1999	0.0666666	0	0	0	0	0	0	NA	NA
pooled	thrashing	2015-07-20	EV	3	3	1.22223	0.08731	0.108556	17778.8	617.32	7292.02	253.2	1172.91	797.05	86.3	193.29	1.01852	7	15Â°C	28.8666	0.0666666	0	0	0	0	0	0	NA	NA
pooled	thrashing	2015-07-27	EV	1	2	1.35156	0.10591	0.145631	7597.61	169.34	951.83	21.21	1096.42	905.96	56.01	149.45	0.669014	14	15Â°C	44.9338	0.0666674	0	0	0	0	0	0	NA	NA
pooled	thrashing	2015-07-27	EV	1	1	1.40192	0.104411	0.148951	14692.8	348.148	8463.48	200.544	2231.13	996.404	97.5453	213.981	1.05048	14	15Â°C	42.3338	0.0666674	0	0	0	0	0	0	NA	NA
pooled	thrashing	2015-07-27	EV	2	4	1.41567	0.09959	0.143395	16010.7	356.85	3051.2	68.01	853.22	819.7	173.8	272.37	0.788854	14	15Â°C	44.9337	0.0666672	0	0	0	0	0	0	NA	NA
pooled	thrashing	2015-07-27	EV	2	5	1.46512	0.10486	0.156274	12100.1	269.69	1677.83	37.4	872.52	912.47	128.62	257.96	0.583079	14	15Â°C	44.9337	0.0666672	0	0	0	0	0	0	NA	NA
pooled	thrashing	2015-07-27	EV	2	1	1.40256	0.10054	0.143426	15658.3	349	4158.58	92.69	1576.65	758.28	137.2	258.39	0.84473	14	15Â°C	44.9337	0.0666672	0	0	0	0	0	0	NA	NA
pooled	thrashing	2015-07-27	EV	2	3	1.18997	0.09166	0.110961	3176.15	70.79	76.01	1.69	926.28	944.49	153.16	163.67	NA	14	15Â°C	44.9337	0.0666672	0	0	0	0	0	0	NA	NA
pooled	thrashing	2015-07-27	EV	3	2	1.39058	0.103494	0.146463	7952.73	296.749	3055.07	113.995	2578.76	820.648	70.59	191.679	0.713077	14	15Â°C	26.9335	0.0666672	0	0	0	0	0	0	NA	NA
pooled	thrashing	2015-07-27	EV	3	1	1.42374	0.09738	0.141033	11086.1	642.05	4992.01	289.11	3405.36	957.5	101.01	197.71	1.05769	14	15Â°C	17.3335	0.0666672	0	0	0	0	0	0	NA	NA
pooled	thrashing	2015-07-27	EV	4	4	1.42163	0.10297	0.148914	15483	598.57	3037.14	117.42	1017.85	747.19	141.77	272.96	0.845376	14	15Â°C	25.9337	0.0666675	0	0	0	0	0	0	NA	NA
pooled	thrashing	2015-07-27	EV	4	1	1.17195	0.08779	0.104656	4428.94	98.71	844.96	18.83	2323.68	677.08	19.65	53.45	0.375648	14	15Â°C	44.9339	0.0666675	0	0	0	0	0	0	NA	NA
pooled	thrashing	2015-07-27	EV	4	3	1.38768	0.1061	0.149792	15537.8	593.05	3787.54	144.56	2040.17	781.4	80.31	216.46	0.636986	14	15Â°C	26.267	0.0666675	0	0	0	0	0	0	NA	NA
pooled	thrashing	2015-08-03	EV	1	3	0.9783	0.11596	0.115389	3202.94	71.39	35.63	0.79	32.56	605.25	129.1	134.17	NA	21	15Â°C	44.9337	0.0666671	0	0	0	0	0	0	NA	NA
pooled	thrashing	2015-08-03	EV	1	4	0.92021	0.10625	0.0994449	2233.67	49.78	67.68	1.51	11.41	383.07	26.07	54.49	0.131119	21	15Â°C	44.9337	0.0666671	0	0	0	0	0	0	NA	NA
pooled	thrashing	2015-08-03	EV	2	7	0.95054	0.07989	0.0772493	2869.76	63.96	77.86	1.74	66.65	451.51	48.19	73.78	NA	21	15Â°C	44.9335	0.066667	0	0	0	0	0	0	NA	NA
pooled	thrashing	2015-08-03	EV	2	2	0.86191	0.11037	0.0967612	2244.57	78.85	162.78	5.72	219.17	419.14	56.31	141.16	1.04523	21	15Â°C	28.5335	0.066667	0	0	0	0	0	0	NA	NA
pooled	thrashing	2015-08-03	EV	2	3	1.00686	0.09827	0.100649	1573.59	35.07	33.54	0.75	16.92	619.18	24.8	35.44	0.0735294	21	15Â°C	44.9335	0.066667	0	0	0	0	0	0	NA	NA
pooled	thrashing	2015-08-03	EV	2	5	1.01629	0.09593	0.0991732	2330.03	51.93	92.04	2.05	116.38	485.06	63.61	134.58	0.196793	21	15Â°C	44.9335	0.066667	0	0	0	0	0	0	NA	NA
pooled	thrashing	2015-08-07	EV	1	1	1.08592	0.09299	0.102728	2541.33	56.56	868.29	19.32	893.99	588.18	51.11	86.79	NA	25	15Â°C	44.9995	0.066666	0	0	0	0	0	0	NA	NA
pooled	thrashing	2015-08-07	EV	1	2	1.01409	0.07585	0.0782429	1854.39	41.27	618.62	13.77	615.12	702.06	28.99	35.31	0.491543	25	15Â°C	44.9995	0.066666	0	0	0	0	0	0	NA	NA
pooled	thrashing	2015-08-07	EV	1	5	0.9091	0.082	0.0758323	1170.15	26.04	323.16	7.19	359.41	570.34	43.66	46.56	NA	25	15Â°C	44.9995	0.066666	0	0	0	0	0	0	NA	NA
pooled	thrashing	2015-08-07	EV	1	4	1.07312	0.07243	0.0790592	3154.47	70.2	245.99	5.47	778.41	551.99	41.5	97.98	0.308717	25	15Â°C	44.9995	0.066666	0	0	0	0	0	0	NA	NA
pooled	thrashing	2015-08-07	EV	1	3	0.947292	0.0939847	0.0906465	2579.86	57.965	344.1	7.73736	1015.96	565.403	87.5853	96.8787	0	25	15Â°C	44.7329	0.066666	0	0	0	0	0	0	NA	NA
pooled	thrashing	2015-08-07	EV	2	2	0.86316	0.09892	0.0868571	1575.38	35.06	45.25	1.01	19.79	721.97	88.86	94.42	NA	25	15Â°C	44.9997	0.0666662	0	0	0	0	0	0	NA	NA
pooled	thrashing	2015-08-07	EV	2	1	1.22475	0.08657	0.107847	2890.96	64.34	312.97	6.97	85.48	733.81	92.05	192.68	0.0925926	25	15Â°C	44.9997	0.0666662	0	0	0	0	0	0	NA	NA
pooled	thrashing	2015-08-07	EV	2	3	0.96066	0.0776	0.0758286	1724.67	38.38	64.71	1.44	43.77	542.05	157.01	175.9	NA	25	15Â°C	44.9997	0.0666662	0	0	0	0	0	0	NA	NA
pooled	thrashing	2015-08-07	EV	3	4	1.30878	0.0865	0.115147	3534.45	78.66	331.03	7.37	414.96	688.25	164.02	247.18	0.75	25	15Â°C	44.9997	0.0666662	0	0	0	0	0	0	NA	NA
pooled	thrashing	2015-08-07	EV	3	2	1.32682	0.07731	0.104354	11908.7	265.03	4300.26	95.7	2365.28	915.56	80.87	207.16	0.503273	25	15Â°C	44.9997	0.0666662	0	0	0	0	0	0	NA	NA
pooled	thrashing	2015-08-07	EV	3	1	0.86367	0.08741	0.076796	1138.52	25.34	27.45	0.61	5.92	672.92	55.95	63.66	NA	25	15Â°C	44.9997	0.0666662	0	0	0	0	0	0	NA	NA
pooled	thrashing	2015-08-07	EV	3	5	1.18133	0.07582	0.091114	9837.33	218.93	2187.3	48.68	1136.22	622.74	77.1	208.75	0.62701	25	15Â°C	44.9997	0.0666662	0	0	0	0	0	0	NA	NA
pooled	thrashing	2015-08-07	EV	4	1	0.79565	0.08476	0.0686013	1633.37	36.35	21.82	0.49	3.44	342.86	67.72	72.76	NA	25	15Â°C	44.9996	0.0666661	0	0	0	0	0	0	NA	NA
pooled	thrashing	2015-08-07	EV	4	2	0.96123	0.07532	0.0736463	2377	52.9	28.15	0.63	35.42	356.69	56.35	58.42	NA	25	15Â°C	44.9996	0.0666661	0	0	0	0	0	0	NA	NA
pooled	thrashing	2015-08-07	EV	4	3	1.23504	0.075	0.0942098	6623.17	147.4	1228.73	27.35	755.53	680.78	116.1	234.31	0.446141	25	15Â°C	44.9996	0.0666661	0	0	0	0	0	0	NA	NA
pooled	thrashing	2015-08-07	EV	4	5	1.22438	0.0705	0.0878028	5993.99	133.4	2089.71	46.51	1192.31	890.74	57.67	124.12	0.302632	25	15Â°C	44.9996	0.0666661	0	0	0	0	0	0	NA	NA
pooled	thrashing	2015-08-07	EV	4	7	0.82523	0.0805	0.067569	2133.51	47.48	125.41	2.79	113.42	476.64	73.76	77.99	NA	25	15Â°C	44.9996	0.0666661	0	0	0	0	0	0	NA	NA
pooled	thrashing	2015-08-07	EV	4	4	1.29865	0.0849425	0.112212	12853.9	292.863	2523.54	57.4975	1349.81	760.553	111.123	225.262	0.271978	25	15Â°C	43.9996	0.0666661	0	0	0	0	0	0	NA	NA
pooled	thrashing	2015-08-07	EV	4	10	0.95676	0.06933	0.0674746	1372.84	30.55	16.82	0.37	27.11	549.71	49.75	57.15	NA	25	15Â°C	44.9996	0.0666661	0	0	0	0	0	0	NA	NA
pooled	unmotivated	2015-07-20	EV	1	4	1.28872	0.09607	0.125924	4693.3	105.29	3434.78	77.05	2770.27	706.64	57.73	164.6	NA	7	15Â°C	44.6855	0.10846	0	0	0	0	0	0	NA	105.29
pooled	unmotivated	2015-07-20	EV	1	2	1.26159	0.08633	0.110786	5215.39	117	3261.2	73.16	2717.98	713.18	80.73	186.07	NA	7	15Â°C	44.6855	0.10846	0	0	0	0	0	0	NA	117
pooled	unmotivated	2015-07-20	EV	1	3	1.27974	0.08855	0.115271	5079.31	113.94	4197.48	94.16	3486.63	700.7	64.38	138.79	NA	7	15Â°C	44.6855	0.10846	0	0	0	0	0	0	NA	113.94
pooled	unmotivated	2015-07-20	EV	1	5	1.30805	0.0937	0.124654	6137.86	163.56	5223.18	139.18	4239.45	775.34	62.42	156.34	NA	7	15Â°C	37.6356	0.10846	0	0	0	0	0	0	NA	163.56
pooled	unmotivated	2015-07-20	EV	1	6	1.30267	0.09613	0.127348	6751.49	151.46	5175.84	116.11	2745.41	726.62	94.04	220.15	NA	7	15Â°C	44.6855	0.10846	0	0	0	0	0	0	NA	151.46
pooled	unmotivated	2015-07-20	EV	1	7	1.32236	0.09098	0.1224	7526.96	168.85	6290.96	141.13	5157.81	815.54	74.3	167.7	NA	7	15Â°C	44.6855	0.10846	0	0	0	0	0	0	NA	168.85
pooled	unmotivated	2015-07-20	EV	2	1	1.33069	0.0995723	0.134571	6458.95	164.473	4613.02	117.481	4017.59	747.583	66.218	127.582	0	7	15Â°C	39.4795	0.10846	0	0	0	0	0	0	NA	164.473
pooled	unmotivated	2015-07-20	EV	2	3	1.22678	0.09967	0.124371	6559.15	178.39	4912.84	133.62	3745.15	718.77	64.13	181.29	NA	7	15Â°C	36.8764	0.10846	0	0	0	0	0	0	NA	178.39
pooled	unmotivated	2015-07-20	EV	2	2	1.22981	0.0920027	0.115095	6498.28	148.671	4244.82	97.1141	2360.57	728.398	83.1974	169.834	0	7	15Â°C	43.9264	0.10846	0	0	0	0	0	0	NA	148.671
pooled	unmotivated	2015-07-20	EV	2	6	1.14845	0.0931609	0.10883	5170.42	121.608	3140.22	73.8551	1830.08	639.549	69.0173	186.093	0	7	15Â°C	42.7333	0.10846	0	0	0	0	0	0	NA	121.608
pooled	unmotivated	2015-07-20	EV	2	4	1.17318	0.09195	0.109723	6803.08	152.61	6401.42	143.6	5005.5	643.36	51.22	140.07	NA	7	15Â°C	44.6856	0.10846	0	0	0	0	0	0	NA	152.61
pooled	unmotivated	2015-07-20	EV	3	1	1.26336	0.09685	0.124443	5560.9	124.75	3582.06	80.36	3131.55	708.04	62.32	141.42	NA	7	15Â°C	44.5777	0.108462	0	0	0	0	0	0	NA	124.75
pooled	unmotivated	2015-07-27	EV	1	3	1.32472	0.0990681	0.133364	10677	240.581	10095.8	227.477	7334.46	826.707	88.9325	195.044	0	14	15Â°C	44.5773	0.108461	0	0	0	0	0	0	NA	240.581
pooled	unmotivated	2015-07-27	EV	1	7	1.3082	0.09425	0.125411	4337.28	128.58	3988.6	118.25	2729.52	785.99	80.94	155.67	NA	14	15Â°C	33.8397	0.108461	0	0	0	0	0	0	NA	128.58
pooled	unmotivated	2015-07-27	EV	1	2	1.33939	0.09164	0.124882	3092.27	69.37	2149.7	48.22	1842.01	703.88	63.79	139.72	NA	14	15Â°C	44.6858	0.108461	0	0	0	0	0	0	NA	69.37
pooled	unmotivated	2015-07-27	EV	2	5	1.31646	0.1066	0.142551	4250.25	121.32	3051.02	87.09	2808.23	651.51	55.4	163.02	NA	14	15Â°C	35.141	0.10846	0	0	0	0	0	0	NA	121.32
pooled	unmotivated	2015-07-27	EV	2	2	1.48978	0.107122	0.162675	5720.59	130.703	2103.08	48.1065	1646.88	748.43	93.5389	194.489	0	14	15Â°C	43.9263	0.10846	0	0	0	0	0	0	NA	130.703
pooled	unmotivated	2015-07-27	EV	2	7	1.3013	0.10943	0.145098	6901.37	154.82	5216.26	117.02	3441.29	775.99	69.01	181.76	NA	14	15Â°C	44.6855	0.10846	0	0	0	0	0	0	NA	154.82
pooled	unmotivated	2015-07-27	EV	3	3	1.43072	0.114282	0.166317	5693.6	135.294	3885	92.212	3322.82	700.6	65.838	145.882	0	14	15Â°C	42.2996	0.108461	0	0	0	0	0	0	NA	135.294
pooled	unmotivated	2015-08-03	EV	1	1	1.09529	0.106592	0.118708	2155.76	59.3301	107.73	2.96522	45.45	501.785	38.3608	52.9666	0	21	15Â°C	36.551	0.10846	0	0	0	0	0	0	NA	59.3301
pooled	unmotivated	2015-08-03	EV	1	7	1.30254	0.09067	0.120096	4027.39	90.35	3642.3	81.71	3195.75	679.81	49.14	130.16	NA	21	15Â°C	44.6855	0.10846	0	0	0	0	0	0	NA	90.35
pooled	unmotivated	2015-08-03	EV	1	2	1.03448	0.10377	0.109072	1461.23	32.78	620.73	13.92	493.6	488.95	76.53	123.53	NA	21	15Â°C	44.6855	0.10846	0	0	0	0	0	0	NA	32.78
pooled	unmotivated	2015-08-03	EV	1	6	0.84605	0.09802	0.084362	588.48	13.2	10.26	0.23	3.14	350.66	93.74	96.42	NA	21	15Â°C	44.6855	0.10846	0	0	0	0	0	0	NA	13.2
pooled	unmotivated	2015-08-03	EV	2	5	1.11781	0.12673	0.144053	1321.98	33.5848	107.73	2.73907	28.24	479.661	62.7475	79.0491	0	21	15Â°C	39.6964	0.10846	0	0	0	0	0	0	NA	33.5848
pooled	unmotivated	2015-08-03	EV	2	2	0.96578	0.11041	0.108447	1214.41	27.24	112.86	2.53	94.71	476.59	39.86	86.34	NA	21	15Â°C	44.6855	0.10846	0	0	0	0	0	0	NA	27.24
pooled	unmotivated	2015-08-03	EV	2	1	1.056	0.11752	0.126234	511.19	11.47	41.04	0.92	26.34	585.74	32.03	36.15	NA	21	15Â°C	44.6855	0.10846	0	0	0	0	0	0	NA	11.47
pooled	unmotivated	2015-08-03	EV	3	4	1.22314	0.10025	0.124732	847.57	19.01	246.24	5.52	240.42	595.61	58.87	181.82	NA	21	15Â°C	44.6859	0.108461	0	0	0	0	0	0	NA	19.01
pooled	unmotivated	2015-08-03	EV	4	1	1.23456	0.093936	0.117904	2564.45	58.3767	302.67	6.88821	204.05	665.906	50.1715	79.0541	0	21	15Â°C	44.1428	0.108459	0	0	0	0	0	0	NA	58.3767
pooled	unmotivated	2015-08-07	EV	1	4	1.31695	0.10971	0.14697	1074.42	24.1	641.25	14.39	594.8	615.36	50.81	111.98	NA	25	15Â°C	44.6853	0.108459	0	0	0	0	0	0	NA	24.1
pooled	unmotivated	2015-08-07	EV	1	2	0.83084	0.13308	0.11247	371.12	8.33	0	0	0.96	235.75	36.89	38.85	NA	25	15Â°C	44.6853	0.108459	0	0	0	0	0	0	NA	8.33
pooled	unmotivated	2015-08-07	EV	2	1	1.3554	0.08329	0.114844	1873.17	42.02	348.84	7.83	101.36	775.06	57.99	92.91	NA	25	15Â°C	44.6847	0.108458	0	0	0	0	0	0	NA	42.02
pooled	unmotivated	2015-08-07	EV	3	2	0.897247	0.09294	0.0838757	2190.88	54.6633	230.85	5.76833	177.64	459.082	69.635	112.952	0	25	15Â°C	40.3474	0.108461	0	0	0	0	0	0	NA	54.6633
pooled	unmotivated	2015-08-07	EV	3	3	1.09135	0.110332	0.122564	1939.1	63.2993	533.52	17.6245	379.25	561.091	75.2212	119.074	0	25	15Â°C	30.9113	0.108461	0	0	0	0	0	0	NA	63.2993
pooled	unmotivated	2015-08-07	EV	4	1	1.0746	0.11627	0.127085	686.06	15.39	25.65	0.58	5.31	503.14	14.55	24.7	NA	25	15Â°C	44.5775	0.108461	0	0	0	0	0	0	NA	15.39
1	motivated	2015-05-29	haao-1	1	1	1.11115	0.08991	0.101617	3556.9	235.93	3340.98	221.61	2593.97	730.82	62.13	155.15	NA	4	25°C	15.1844	0.10846	0	0	0	0	0	0	235.93	NA
1	motivated	2015-05-29	haao-1	1	2	1.07495	0.08301	0.0907795	3905.73	259.07	3077.36	204.12	1069.03	624.03	85.39	205.63	NA	4	25°C	15.1844	0.10846	0	0	0	0	0	0	259.07	NA
1	motivated	2015-05-29	haao-1	1	3	1.12673	0.08238	0.0944329	3658.71	242.69	3136.54	208.05	2161.3	683.86	69.26	209.92	NA	4	25°C	15.1844	0.10846	0	0	0	0	0	0	242.69	NA
1	motivated	2015-05-29	haao-1	1	5	1.13777	0.09566	0.110698	2076.97	137.77	1011.44	67.09	585.08	661.31	92.61	173.26	NA	4	25°C	15.1844	0.10846	0	0	0	0	0	0	137.77	NA
1	motivated	2015-05-29	haao-1	1	7	1.10034	0.09787	0.109493	4579.01	303.73	3244.14	215.19	2690.37	645.55	70.17	177.24	NA	4	25°C	15.1844	0.10846	0	0	0	0	0	0	303.73	NA
1	motivated	2015-05-29	haao-1	1	8	1.06568	0.08318	0.0901959	3598.29	238.68	2625.44	174.15	1482.04	626.72	73.38	161.09	NA	4	25°C	15.1844	0.10846	0	0	0	0	0	0	238.68	NA
1	motivated	2015-05-29	haao-1	1	10	1.12723	0.09359	0.107313	1612.22	106.94	909.22	60.31	641.15	666.54	95.52	171.24	NA	4	25°C	15.1844	0.10846	0	0	0	0	0	0	106.94	NA
1	motivated	2015-05-29	haao-1	3	1	1.03285	0.08274	0.0869315	3508.39	232.71	2383.34	158.09	1217.28	604.11	71.12	181.99	NA	4	25°C	15.0756	0.108457	0	0	0	0	0	0	232.71	NA
1	motivated	2015-05-29	haao-1	3	2	1.08473	0.08275	0.0913134	1178.38	78.16	903.84	59.95	843.89	560.46	64.67	112.78	NA	4	25°C	15.0756	0.108457	0	0	0	0	0	0	78.16	NA
1	motivated	2015-05-29	haao-1	3	3	1.08644	0.08402	0.0928598	3180.77	210.98	3082.74	204.48	2764.78	627.98	45.73	137.28	NA	4	25°C	15.0756	0.108457	0	0	0	0	0	0	210.98	NA
1	motivated	2015-05-29	haao-1	3	5	1.01747	0.0782	0.0809326	3109.21	206.24	1398.8	92.78	806.35	625.85	86.96	182.91	NA	4	25°C	15.0756	0.108457	0	0	0	0	0	0	206.24	NA
1	motivated	2015-06-02	haao-1	1	1	1.21624	0.08339	0.103194	1745.46	115.78	1704.24	113.04	1587.15	686.33	43.1	89.14	NA	8	25°C	15.1845	0.10846	0	0	0	0	0	0	115.78	NA
1	motivated	2015-06-02	haao-1	1	2	1.11035	0.08565	0.0967507	1425.13	94.53	694.32	46.05	181.66	599.61	97.53	198.27	NA	8	25°C	15.1845	0.10846	0	0	0	0	0	0	94.53	NA
1	motivated	2015-06-02	haao-1	1	3	1.11161	0.08235	0.0931175	1823.34	120.94	1583.26	105.02	1275.25	594.08	49.72	97.08	NA	8	25°C	15.1845	0.10846	0	0	0	0	0	0	120.94	NA
1	motivated	2015-06-02	haao-1	1	4	1.21347	0.09373	0.115721	1846.79	122.5	1741.06	115.49	1542.55	649.74	58.92	127.63	NA	8	25°C	15.1845	0.10846	0	0	0	0	0	0	122.5	NA
1	motivated	2015-06-02	haao-1	1	5	1.15771	0.12	0.141309	526.44	34.92	362.94	24.07	349.56	555.85	45.16	93.08	NA	8	25°C	15.1845	0.10846	0	0	0	0	0	0	34.92	NA
1	motivated	2015-06-02	haao-1	1	6	1.16254	0.09013	0.106559	1976.23	131.09	1662.16	110.25	1475.74	645.69	37.35	112.09	NA	8	25°C	15.1845	0.10846	0	0	0	0	0	0	131.09	NA
1	motivated	2015-06-02	haao-1	1	7	1.21608	0.08132	0.100599	2313.85	153.48	2098.74	139.21	1725.59	781.21	88.88	173.65	NA	8	25°C	15.1845	0.10846	0	0	0	0	0	0	153.48	NA
1	motivated	2015-06-02	haao-1	2	1	1.1175	0.08547	0.0971287	1599.88	106.12	1435.98	95.25	1152.23	581.6	62.48	178.85	NA	8	25°C	15.1844	0.10846	0	0	0	0	0	0	106.12	NA
1	motivated	2015-06-02	haao-1	2	2	1.15947	0.08598	0.101422	2383.59	158.11	1725.28	114.44	843.64	647.69	97.63	208.43	NA	8	25°C	15.1844	0.10846	0	0	0	0	0	0	158.11	NA
1	motivated	2015-06-02	haao-1	2	4	1.12165	0.07696	0.087733	1731.85	114.88	1162.46	77.11	720.6	609.83	73.13	169.22	NA	8	25°C	15.1844	0.10846	0	0	0	0	0	0	114.88	NA
1	motivated	2015-06-02	haao-1	2	6	1.14638	0.08595	0.10019	2392.45	158.69	2040.88	135.37	1204.1	667.64	56.12	212.05	NA	8	25°C	15.1844	0.10846	0	0	0	0	0	0	158.69	NA
1	motivated	2015-06-02	haao-1	2	7	1.08591	0.07909	0.0873718	2398.34	159.08	1930.42	128.05	1409.13	583.42	88.98	210.66	NA	8	25°C	15.1844	0.10846	0	0	0	0	0	0	159.08	NA
1	motivated	2015-06-02	haao-1	2	8	1.17225	0.08897	0.10609	2686.89	178.22	2146.08	142.35	1692.93	604.42	57.04	197.12	NA	8	25°C	15.1844	0.10846	0	0	0	0	0	0	178.22	NA
1	motivated	2015-06-02	haao-1	3	1	1.08497	0.07497	0.0827352	2538.05	168.35	1241.36	82.34	1332.24	527.71	117.7	207.25	NA	8	25°C	15.1846	0.108461	0	0	0	0	0	0	168.35	NA
1	motivated	2015-06-02	haao-1	3	2	1.23909	0.10996	0.1386	1665.28	110.46	1067.78	70.83	556.99	669.37	101.53	232.1	NA	8	25°C	15.1846	0.108461	0	0	0	0	0	0	110.46	NA
1	motivated	2015-06-02	haao-1	3	3	1.06045	0.07552	0.08145	2109.31	139.91	1315	87.23	727.26	630.5	61	140.59	NA	8	25°C	15.1846	0.108461	0	0	0	0	0	0	139.91	NA
1	motivated	2015-06-02	haao-1	3	5	1.22434	0.08676	0.108056	1982.98	131.53	1919.9	127.35	1341.14	680.69	82.14	217.74	NA	8	25°C	15.1846	0.108461	0	0	0	0	0	0	131.53	NA
1	motivated	2015-06-02	haao-1	3	6	1.22811	0.08621	0.107695	2210.4	146.62	2188.16	145.14	1735.89	765.95	102.19	197.63	NA	8	25°C	15.1846	0.108461	0	0	0	0	0	0	146.62	NA
1	motivated	2015-06-02	haao-1	3	8	1.19825	0.09223	0.112412	1713.87	113.68	894.2	59.31	141.25	771.96	89.07	195.51	NA	8	25°C	15.1846	0.108461	0	0	0	0	0	0	113.68	NA
1	motivated	2015-06-05	haao-1	1	1	1.26436	0.1017	0.130737	1850.51	122.75	1561.56	103.58	1065.77	757.6	102.02	214.12	NA	11	25°C	15.1844	0.10846	0	0	0	0	0	0	122.75	NA
1	motivated	2015-06-05	haao-1	1	2	1.31186	0.10666	0.142321	1346.51	89.32	939.12	62.29	498.98	719.99	77.5	176.62	NA	11	25°C	15.1844	0.10846	0	0	0	0	0	0	89.32	NA
1	motivated	2015-06-05	haao-1	1	3	1.24742	0.10094	0.128097	1728.17	114.63	1070.16	70.98	734.84	587.51	123.47	211.78	NA	11	25°C	15.1844	0.10846	0	0	0	0	0	0	114.63	NA
1	motivated	2015-06-05	haao-1	1	5	1.18863	0.09517	0.11504	1084.74	71.95	988.26	65.55	823.83	632.46	56.63	130.65	NA	11	25°C	15.1844	0.10846	0	0	0	0	0	0	71.95	NA
1	motivated	2015-06-05	haao-1	2	1	1.19216	0.08881	0.107679	2109.08	139.9	1539.72	102.13	900.04	658.33	73.39	179.68	NA	11	25°C	15.1845	0.10846	0	0	0	0	0	0	139.9	NA
1	motivated	2015-06-05	haao-1	2	2	1.17834	0.11146	0.133539	1525.04	101.16	1119.3	74.24	665.51	660.19	73.43	175.46	NA	11	25°C	15.1845	0.10846	0	0	0	0	0	0	101.16	NA
1	motivated	2015-06-05	haao-1	2	3	1.16977	0.09067	0.1079	1084.48	71.93	578.76	38.39	157.64	713.09	96.34	181.09	NA	11	25°C	15.1845	0.10846	0	0	0	0	0	0	71.93	NA
1	motivated	2015-06-05	haao-1	2	4	1.18749	0.09708	0.117242	1921.97	127.49	819	54.33	139.32	588.65	128.02	198.11	NA	11	25°C	15.1845	0.10846	0	0	0	0	0	0	127.49	NA
1	motivated	2015-06-05	haao-1	2	5	1.15835	0.09059	0.106721	1240.87	82.31	524.16	34.77	40.78	774.36	113.5	177.67	NA	11	25°C	15.1845	0.10846	0	0	0	0	0	0	82.31	NA
1	motivated	2015-06-05	haao-1	2	6	1.19172	0.10071	0.122069	1307.93	86.76	829.92	55.05	353.73	629.51	96.4	170.55	NA	11	25°C	15.1845	0.10846	0	0	0	0	0	0	86.76	NA
1	motivated	2015-06-05	haao-1	2	7	1.18057	0.0954	0.114571	1652.73	109.63	1075.62	71.35	595.84	682.95	57.32	155.38	NA	11	25°C	15.1845	0.10846	0	0	0	0	0	0	109.63	NA
1	motivated	2015-06-05	haao-1	2	8	1.20959	0.09703	0.11948	1254.11	83.19	840.84	55.77	517.97	659.17	56.97	143.74	NA	11	25°C	15.1845	0.10846	0	0	0	0	0	0	83.19	NA
1	motivated	2015-06-05	haao-1	2	9	1.2934	0.10067	0.132448	1204.51	79.9	671.58	44.55	244.61	664.07	80.07	159.94	NA	11	25°C	15.1845	0.10846	0	0	0	0	0	0	79.9	NA
1	motivated	2015-06-05	haao-1	2	10	1.25231	0.09876	0.125801	796.71	52.85	496.86	32.96	369.02	691.42	109.53	156.52	NA	11	25°C	15.1845	0.10846	0	0	0	0	0	0	52.85	NA
1	motivated	2015-06-05	haao-1	3	2	1.27767	0.11529	0.149877	1527.64	101.33	638.82	42.37	458.81	783.86	127.06	176.39	NA	11	25°C	15.1845	0.108461	0	0	0	0	0	0	101.33	NA
1	motivated	2015-06-05	haao-1	3	3	1.32296	0.11385	0.153222	1056.77	70.1	655.2	43.46	361.6	704.46	112.94	188.03	NA	11	25°C	15.1845	0.108461	0	0	0	0	0	0	70.1	NA
1	motivated	2015-06-05	haao-1	3	4	1.15625	0.09799	0.115258	1151.23	76.36	311.22	20.64	59.01	625.94	147.33	195.64	NA	11	25°C	15.1845	0.108461	0	0	0	0	0	0	76.36	NA
1	motivated	2015-06-05	haao-1	3	5	1.20127	0.09279	0.113399	1686.31	111.85	873.6	57.95	524.11	651.35	94.07	217.78	NA	11	25°C	15.1845	0.108461	0	0	0	0	0	0	111.85	NA
1	motivated	2015-06-05	haao-1	3	6	1.22311	0.09348	0.116349	2055.22	136.32	1277.64	84.75	436.18	613.54	87.22	189.62	NA	11	25°C	15.1845	0.108461	0	0	0	0	0	0	136.32	NA
1	motivated	2015-06-05	haao-1	3	7	1.245	0.10085	0.127727	1610.16	106.8	1162.98	77.14	975.31	758.06	68.22	140.57	NA	11	25°C	15.1845	0.108461	0	0	0	0	0	0	106.8	NA
1	motivated	2015-06-05	haao-1	3	8	1.2683	0.10109	0.130414	2096.11	139.04	1288.56	85.47	477.04	768.09	99.23	205.05	NA	11	25°C	15.1845	0.108461	0	0	0	0	0	0	139.04	NA
1	motivated	2015-06-09	haao-1	1	3	1.17901	0.08647	0.103709	1994.46	132.29	1341.44	88.98	745.92	647	70.56	175.43	NA	15	25°C	15.1845	0.10846	0	0	0	0	0	0	132.29	NA
1	motivated	2015-06-09	haao-1	1	4	1.16509	0.08803	0.104346	1976.98	131.14	1561.52	103.58	1006.54	740.97	106.96	200.2	NA	15	25°C	15.1845	0.10846	0	0	0	0	0	0	131.14	NA
1	motivated	2015-06-09	haao-1	1	1	1.15859	0.09384	0.110596	1766.06	117.14	1535.32	101.84	803.59	575.95	85.17	224.52	NA	15	25°C	15.1845	0.10846	0	0	0	0	0	0	117.14	NA
1	motivated	2015-06-09	haao-1	1	2	1.19184	0.08602	0.104268	1257.15	83.39	503.04	33.37	110.08	537.11	60.09	105.84	NA	15	25°C	15.1845	0.10846	0	0	0	0	0	0	83.39	NA
1	motivated	2015-06-09	haao-1	2	2	1.16322	0.08406	0.0994449	2172.84	144.13	1723.96	114.35	1075.26	758.62	103.38	192.04	NA	15	25°C	15.1845	0.10846	0	0	0	0	0	0	144.13	NA
1	motivated	2015-06-09	haao-1	2	3	1.1544	0.10972	0.128847	350.25	23.23	47.16	3.13	32.43	656.41	17.03	26.69	NA	15	25°C	15.1845	0.10846	0	0	0	0	0	0	23.23	NA
1	motivated	2015-06-09	haao-1	2	1	1.2233	0.08187	0.101844	1137.16	75.43	801.72	53.18	576.28	795.1	37.79	96.72	NA	15	25°C	15.1845	0.10846	0	0	0	0	0	0	75.43	NA
1	motivated	2015-06-09	haao-1	2	5	1.09545	0.0811	0.0904308	1058.83	70.23	686.44	45.53	360.19	772.37	55.68	87.79	NA	15	25°C	15.1845	0.10846	0	0	0	0	0	0	70.23	NA
1	motivated	2015-06-09	haao-1	3	2	1.13473	0.09151	0.10564	1174.68	77.92	791.24	52.48	609.13	735.61	91.48	143.47	NA	15	25°C	15.1845	0.10846	0	0	0	0	0	0	77.92	NA
1	motivated	2015-06-09	haao-1	3	3	1.1905	0.10326	0.12513	576.86	38.26	476.84	31.63	381.43	650.32	65.04	124.39	NA	15	25°C	15.1845	0.10846	0	0	0	0	0	0	38.26	NA
1	motivated	2015-06-09	haao-1	4	1	1.23373	0.07995	0.100332	1034.05	68.59	277.72	18.42	79.25	609.24	39.52	111.66	NA	15	25°C	15.1845	0.10846	0	0	0	0	0	0	68.59	NA
1	motivated	2015-06-09	haao-1	4	4	1.06773	0.11079	0.12031	1150.09	76.29	833.16	55.26	565.81	524.62	101.59	195	NA	15	25°C	15.1845	0.10846	0	0	0	0	0	0	76.29	NA
1	motivated	2015-06-09	haao-1	4	5	1.25647	0.08409	0.107362	1284.88	85.23	770.28	51.09	550.93	734.69	72.97	134.85	NA	15	25°C	15.1845	0.10846	0	0	0	0	0	0	85.23	NA
1	motivated	2015-06-09	haao-1	4	3	1.29907	0.10667	0.140962	293.52	19.47	31.44	2.09	6.72	650.9	16.88	27.02	NA	15	25°C	15.1845	0.10846	0	0	0	0	0	0	19.47	NA
1	motivated	2015-06-09	haao-1	4	6	1.26086	0.10186	0.130644	464.76	30.83	220.08	14.6	29.5	602.69	53.44	82.29	NA	15	25°C	15.1845	0.10846	0	0	0	0	0	0	30.83	NA
1	motivated	2015-06-09	haao-1	4	7	1.22108	0.11601	0.144106	394.84	26.19	73.36	4.87	51.98	594.09	6.92	13.48	NA	15	25°C	15.1845	0.10846	0	0	0	0	0	0	26.19	NA
1	thrashing	2015-05-29	haao-1	2	1	0.991685	0.0736505	0.0742994	9409.91	316.522	3726.17	125.332	2534.34	613.44	86.368	152.039	0.806428	4	25°C	30.0003	0.133335	0	0	0	0	0	0	NA	NA
1	thrashing	2015-05-29	haao-1	2	3	1.07733	0.07492	0.0820899	7685.17	405.91	2183.4	115.32	870.41	627.9	94.59	177.2	0.887405	4	25°C	19.0669	0.133335	0	0	0	0	0	0	NA	NA
1	thrashing	2015-05-29	haao-1	3	7	1.06346	0.08261	0.089361	9171.14	521.09	4040.21	229.56	1128.15	688.23	98.76	193.71	1.00216	4	25°C	17.7335	0.133335	0	0	0	0	0	0	NA	NA
1	thrashing	2015-05-29	haao-1	3	2	1.14317	0.093917	0.109329	12132.1	433.412	3912.29	139.79	2414.39	713.711	102.414	194.795	0.933708	4	25°C	28.267	0.133335	0	0	0	0	0	0	NA	NA
1	thrashing	2015-05-29	haao-1	3	4	1.01918	0.0753545	0.078218	10220.7	518.091	4204.75	213.154	1325.56	620.173	85.9348	161.855	0.987091	4	25°C	20.0002	0.133335	0	0	0	0	0	0	NA	NA
1	thrashing	2015-05-29	haao-1	5	3	1.05488	0.0791368	0.0849556	12711.9	486.413	5309.31	203.134	3628.36	668.532	87.0384	149.403	1.06932	4	25°C	26.5337	0.133335	0	0	0	0	0	0	NA	NA
1	thrashing	2015-05-29	haao-1	5	6	1.06934	0.0811311	0.0882764	12608.1	680.474	6311.09	340.526	3460.99	614.679	98.1646	165.909	1.36467	4	25°C	18.9336	0.133335	0	0	0	0	0	0	NA	NA
1	thrashing	2015-05-29	haao-1	5	2	1.00114	0.07179	0.0731046	16942.8	567.28	7993.68	267.65	1720.32	604.25	82.45	172.48	1.31425	4	25°C	30.0004	0.133335	0	0	0	0	0	0	NA	NA
1	thrashing	2015-05-29	haao-1	5	4	0.9982	0.07836	0.0795569	8012.53	518.05	3356.9	217.04	1570.33	715.48	84.84	153.92	1.23821	4	25°C	15.6002	0.133335	0	0	0	0	0	0	NA	NA
1	thrashing	2015-06-02	haao-1	1	2	1.09431	0.07507	0.0835675	7486.74	162.28	3363.03	72.9	1530.76	630.27	102.47	181.21	0.231818	8	25°C	46.2664	0.133333	0	0	0	0	0	0	NA	NA
1	thrashing	2015-06-02	haao-1	1	6	1.09158	0.07179	0.0797212	6097.18	368.78	3375.74	204.18	1051.46	712.26	80.44	176.18	0.75	8	25°C	16.6666	0.133333	0	0	0	0	0	0	NA	NA
1	thrashing	2015-06-02	haao-1	1	5	1.13064	0.07424	0.0853937	18794.5	489.44	9508.21	247.61	1662.81	807.17	99.76	200.72	0.81044	8	25°C	38.5331	0.133333	0	0	0	0	0	0	NA	NA
1	thrashing	2015-06-02	haao-1	1	1	1.12105	0.07655	0.0873326	17052.8	369.64	9015.46	195.42	2355.09	686.79	105.22	178.03	0.65367	8	25°C	46.2664	0.133333	0	0	0	0	0	0	NA	NA
1	thrashing	2015-06-02	haao-1	1	4	1.18183	0.0775	0.0931686	5233.4	140.18	1134.06	30.38	411.06	751.08	101.3	190.31	0.135309	8	25°C	37.4665	0.133333	0	0	0	0	0	0	NA	NA
1	thrashing	2015-06-02	haao-1	1	3	1.08253	0.0739	0.0813715	5402.28	316.54	3237.61	189.7	843.55	652.45	90.74	180.4	0.574324	8	25°C	17.1999	0.133333	0	0	0	0	0	0	NA	NA
1	thrashing	2015-06-02	haao-1	2	1	1.14439	0.07294	0.084908	10800.8	240.37	5125.31	114.06	3009.18	648.25	113.73	185.95	0.549674	8	25°C	45.0665	0.133333	0	0	0	0	0	0	NA	NA
1	thrashing	2015-06-02	haao-1	2	4	1.19381	0.07383	0.0896723	10588.3	301.95	5210.84	148.6	1962.59	729.42	113.09	195.52	0.573347	8	25°C	35.1998	0.133333	0	0	0	0	0	0	NA	NA
1	thrashing	2015-06-02	haao-1	2	3	1.17506	0.07395	0.0883901	11731.9	261.1	4185	93.14	1889.96	665.24	117.96	194	0.43883	8	25°C	45.0665	0.133333	0	0	0	0	0	0	NA	NA
1	thrashing	2015-06-02	haao-1	2	2	1.22394	0.07543	0.093906	10028.9	223.19	3833.16	85.31	1039.11	690.06	126.45	209.82	0.358911	8	25°C	45.0665	0.133333	0	0	0	0	0	0	NA	NA
1	thrashing	2015-06-02	haao-1	3	1	1.14549	0.07646	0.089091	11819.7	328.32	2089.68	58.05	1610.84	649.96	112.78	232.72	0.82529	8	25°C	36.1335	0.133334	0	0	0	0	0	0	NA	NA
1	thrashing	2015-06-02	haao-1	3	2	1.13536	0.07942	0.0917408	7411.19	228.74	543.52	16.78	456.8	568.79	108.25	177.46	0.636468	8	25°C	32.5334	0.133334	0	0	0	0	0	0	NA	NA
1	thrashing	2015-06-02	haao-1	3	3	1.12545	0.07447	0.0852601	9334.85	321.15	2773.51	95.42	1663.59	811.67	85.35	187.3	0.646552	8	25°C	29.2001	0.133334	0	0	0	0	0	0	NA	NA
1	thrashing	2015-06-02	haao-1	4	2	1.13474	0.0778	0.0898106	12377.5	275.46	7215.37	160.58	543.93	691.6	93.84	188.66	0.461356	8	25°C	45.0662	0.133332	0	0	0	0	0	0	NA	NA
1	thrashing	2015-06-02	haao-1	4	1	1.1714	0.0864459	0.102913	12430.5	314.982	4924	124.777	2008.86	662.796	126.965	228.799	0.649639	8	25°C	39.7329	0.133332	0	0	0	0	0	0	NA	NA
1	thrashing	2015-06-05	haao-1	1	3	1.20123	0.0874	0.106794	6760.54	150.68	700.55	15.61	895.42	805.12	99.41	151.49	0.211443	11	25°C	44.9335	0.0666669	0	0	0	0	0	0	NA	NA
1	thrashing	2015-06-05	haao-1	1	2	1.17388	0.08994	0.107408	7261.62	168.09	3331.32	77.11	1205.11	866.77	125.04	181.32	0.230561	11	25°C	43.2668	0.0666669	0	0	0	0	0	0	NA	NA
1	thrashing	2015-06-05	haao-1	1	1	1.13878	0.09548	0.110614	6203.52	195.08	2691.57	84.64	2856.65	777.72	81.15	155.43	0.268496	11	25°C	31.8668	0.0666669	0	0	0	0	0	0	NA	NA
1	thrashing	2015-06-05	haao-1	2	3	1.12055	0.09215	0.105046	6458.5	156.51	1507.23	36.52	1140.9	637.82	77.4	153.6	0.28125	11	25°C	41.3334	0.0666668	0	0	0	0	0	0	NA	NA
1	thrashing	2015-06-05	haao-1	2	2	1.19089	0.09184	0.111251	9277.43	216.76	4615.1	107.83	2167.19	804.18	112.66	212.59	0.244253	11	25°C	42.8668	0.0666668	0	0	0	0	0	0	NA	NA
1	thrashing	2015-06-05	haao-1	3	2	1.28058	0.09441	0.122983	4790.82	106.62	241.97	5.39	350.92	720.29	41.7	105.23	0.205736	11	25°C	44.9998	0.0666663	0	0	0	0	0	0	NA	NA
1	thrashing	2015-06-05	haao-1	3	3	1.17365	0.10251	0.122378	2388.79	53.16	88.9	1.98	91.79	715.44	79.17	120.24	0.394737	11	25°C	44.9998	0.0666663	0	0	0	0	0	0	NA	NA
1	thrashing	2015-06-05	haao-1	3	1	1.2089	0.09764	0.120092	6886.03	238.55	3204.77	111.02	1369.56	685.88	95.09	191.26	0.39916	11	25°C	28.9332	0.0666663	0	0	0	0	0	0	NA	NA
1	thrashing	2015-06-05	haao-1	3	5	1.28423	0.08952	0.116935	7488.67	166.66	509.57	11.34	152.07	832.36	81.82	162.87	0.120968	11	25°C	44.9998	0.0666663	0	0	0	0	0	0	NA	NA
1	thrashing	2015-06-05	haao-1	4	4	1.20937	0.09027	0.111048	6685.37	149.01	500.41	11.15	489.22	699.86	123.22	184.41	0.149148	11	25°C	44.9336	0.066667	0	0	0	0	0	0	NA	NA
1	thrashing	2015-06-05	haao-1	4	2	1.19873	0.08607	0.104955	6096.88	135.89	1889	42.1	1194.37	765.52	97.78	185.67	0.182927	11	25°C	44.9336	0.066667	0	0	0	0	0	0	NA	NA
1	thrashing	2015-06-05	haao-1	4	1	1.24355	0.10687	0.135173	4640.02	103.42	1505.08	33.55	806.17	750.07	119.58	196.55	0.0811437	11	25°C	44.9336	0.066667	0	0	0	0	0	0	NA	NA
1	thrashing	2015-06-09	haao-1	1	1	1.08682	0.09688	0.107107	2426.94	54.17	443.84	9.91	344.17	798.05	50.34	58.39	NA	15	25°C	44.9333	0.133333	0	0	0	0	0	0	NA	NA
1	thrashing	2015-06-09	haao-1	1	4	1.19199	0.09984	0.121066	2094.88	46.76	737.02	16.45	942.8	711.96	66.97	153.92	0.0892857	15	25°C	44.9333	0.133333	0	0	0	0	0	0	NA	NA
1	thrashing	2015-06-09	haao-1	1	5	1.15407	0.10129	0.118908	2345.32	52.35	411.36	9.18	558.4	615.33	100.14	170.03	0.0760135	15	25°C	44.9333	0.133333	0	0	0	0	0	0	NA	NA
1	thrashing	2015-06-09	haao-1	1	3	1.12988	0.08781	0.100928	1409.62	31.46	130.72	2.92	274.95	794.79	85.26	121.44	NA	15	25°C	44.9333	0.133333	0	0	0	0	0	0	NA	NA
1	thrashing	2015-06-09	haao-1	1	2	1.18585	0.09402	0.113419	1591.77	35.53	280.8	6.27	288.67	650.02	44.89	91.91	0.114407	15	25°C	44.9333	0.133333	0	0	0	0	0	0	NA	NA
1	thrashing	2015-06-09	haao-1	2	5	1.05526	0.10191	0.109402	1158.94	25.79	208.7	4.64	289.91	644.8	99.35	113.57	NA	15	25°C	45.0664	0.133333	0	0	0	0	0	0	NA	NA
1	thrashing	2015-06-09	haao-1	2	3	1.17975	0.09002	0.108037	3862.45	85.96	645.84	14.37	1062.26	740.77	60.97	154.54	0.15	15	25°C	45.0664	0.133333	0	0	0	0	0	0	NA	NA
1	thrashing	2015-06-09	haao-1	2	4	1.23389	0.09134	0.114645	2356.18	52.44	778.59	17.33	799.82	802.98	57.3	111.68	0.0792254	15	25°C	45.0664	0.133333	0	0	0	0	0	0	NA	NA
1	thrashing	2015-06-09	haao-1	3	1	1.07069	0.09704	0.105691	698.98	15.6	25.64	0.57	29.71	798.95	53.25	57.11	NA	15	25°C	44.9334	0.133334	0	0	0	0	0	0	NA	NA
1	thrashing	2015-06-09	haao-1	3	5	1.23789	0.08402	0.105805	1786.13	39.87	496.5	11.08	557.58	870.07	58.67	116.34	0.122664	15	25°C	44.9334	0.133334	0	0	0	0	0	0	NA	NA
1	thrashing	2015-06-09	haao-1	3	4	1.11366	0.0821	0.0929907	2235.88	49.91	786.82	17.56	546.87	697.79	81.95	152.68	0.0756048	15	25°C	44.9334	0.133334	0	0	0	0	0	0	NA	NA
1	thrashing	2015-06-09	haao-1	3	2	1.20452	0.10192	0.124862	1523.98	34.02	434.53	9.7	410.98	394.22	28.38	65.38	0.171569	15	25°C	44.9334	0.133334	0	0	0	0	0	0	NA	NA
1	thrashing	2015-06-09	haao-1	3	6	1.15432	0.0799	0.093814	3619.23	80.79	494.72	11.04	547.2	694.53	77.82	168.55	0.141753	15	25°C	44.9334	0.133334	0	0	0	0	0	0	NA	NA
1	thrashing	2015-06-09	haao-1	3	7	1.18055	0.09548	0.114653	2956.39	65.99	1469.92	32.81	931.07	737.93	90.43	165.5	0.13125	15	25°C	44.9334	0.133334	0	0	0	0	0	0	NA	NA
1	thrashing	2015-06-09	haao-1	3	8	1.13907	0.10574	0.122512	2267.3	50.61	340.7	7.6	62.08	714.17	64.27	171.06	0.110294	15	25°C	44.9334	0.133334	0	0	0	0	0	0	NA	NA
1	unmotivated	2015-05-29	haao-1	1	2	1.08223	0.08698	0.0957578	7113.03	168.59	4524.58	107.24	2940.88	656.33	84.13	177.49	NA	4	25°C	42.2995	0.10846	0	0	0	0	0	0	NA	168.59
1	unmotivated	2015-05-29	haao-1	1	1	1.11908	0.08539	0.09719	4772.63	113.12	1533.3	36.34	433.79	646.29	85.4	216.2	NA	4	25°C	42.2995	0.10846	0	0	0	0	0	0	NA	113.12
1	unmotivated	2015-05-29	haao-1	1	3	1.11011	0.08617	0.0973262	4851.17	114.98	1818.44	43.1	959.21	576.77	127.21	196.91	NA	4	25°C	42.2995	0.10846	0	0	0	0	0	0	NA	114.98
1	unmotivated	2015-05-29	haao-1	1	4	1.14009	0.09955	0.115446	2345.89	55.6	387.36	9.18	219.73	652.92	66.34	136.81	NA	4	25°C	42.2995	0.10846	0	0	0	0	0	0	NA	55.6
1	unmotivated	2015-05-29	haao-1	1	7	1.11034	0.08987	0.101503	5727.21	135.75	2270.36	53.81	1400.76	678.06	68.86	204.42	NA	4	25°C	42.2995	0.10846	0	0	0	0	0	0	NA	135.75
1	unmotivated	2015-05-29	haao-1	1	5	1.12091	0.09059	0.103286	7812.22	185.16	3437.82	81.48	2200.98	649.25	71	206.16	NA	4	25°C	42.2995	0.10846	0	0	0	0	0	0	NA	185.16
1	unmotivated	2015-05-29	haao-1	2	5	1.02208	0.08168	0.0848646	7884.25	181.28	2039.02	46.88	887.31	602.88	63.86	200.89	NA	4	25°C	43.5993	0.108456	0	0	0	0	0	0	NA	181.28
1	unmotivated	2015-05-29	haao-1	2	7	1.06019	0.08404	0.0906219	7925.49	182.23	2996.66	68.9	370.22	603.29	72.12	202.8	NA	4	25°C	43.5993	0.108456	0	0	0	0	0	0	NA	182.23
1	unmotivated	2015-05-29	haao-1	2	1	1.15724	0.09185	0.108117	7865.79	180.85	4196.4	96.49	1362.41	665.56	63.75	217.69	NA	4	25°C	43.5993	0.108456	0	0	0	0	0	0	NA	180.85
1	unmotivated	2015-05-29	haao-1	2	2	1.1201	0.08887	0.101247	7294.05	167.71	2318.78	53.31	612.11	656.96	76.31	218.07	NA	4	25°C	43.5993	0.108456	0	0	0	0	0	0	NA	167.71
1	unmotivated	2015-05-29	haao-1	2	6	1.13689	0.09175	0.106118	7435.81	170.97	4379.32	100.69	2751	656.25	57.12	193.36	NA	4	25°C	43.5993	0.108456	0	0	0	0	0	0	NA	170.97
1	unmotivated	2015-05-29	haao-1	2	8	1.05172	0.083625	0.0894582	7019.8	161.769	3609.98	83.2167	1873.27	609.508	101.733	196.063	0	4	25°C	43.5993	0.108456	0	0	0	0	0	0	NA	161.769
1	unmotivated	2015-05-29	haao-1	2	9	1.09893	0.08355	0.0932412	6192.09	142.37	2544.74	58.51	1597.58	556.83	62.62	136.1	NA	4	25°C	43.5993	0.108456	0	0	0	0	0	0	NA	142.37
1	unmotivated	2015-05-29	haao-1	2	4	1.14836	0.09638	0.112584	7829.94	180.03	2663.1	61.23	2215.79	659.89	75.53	207.42	NA	4	25°C	43.5993	0.108456	0	0	0	0	0	0	NA	180.03
1	unmotivated	2015-05-29	haao-1	2	11	1.16165	0.10117	0.119586	4337.06	99.72	1845.34	42.43	674.08	646.27	54.42	163.35	NA	4	25°C	43.5993	0.108456	0	0	0	0	0	0	NA	99.72
1	unmotivated	2015-05-29	haao-1	2	13	1.08671	0.08397	0.0928224	5297.66	121.81	1560.2	35.87	279.52	603.58	67.42	178.85	NA	4	25°C	43.5993	0.108456	0	0	0	0	0	0	NA	121.81
1	unmotivated	2015-05-29	haao-1	2	3	1.13395	0.08832	0.101879	7735.65	177.86	2399.48	55.17	1531.63	636.36	87.1	220.63	NA	4	25°C	43.5993	0.108456	0	0	0	0	0	0	NA	177.86
1	unmotivated	2015-05-29	haao-1	2	12	1.10614	0.0834549	0.0951944	6524.27	156.088	2044.4	49.5099	1170.82	549.503	110.252	203.787	0	4	25°C	42.2978	0.108456	0	0	0	0	0	0	NA	156.088
1	unmotivated	2015-06-02	haao-1	1	3	1.22152	0.08391	0.104259	2158.67	48.43	710.1	15.93	193.11	814.72	72.65	158.39	NA	8	25°C	44.6854	0.10846	0	0	0	0	0	0	NA	48.43
1	unmotivated	2015-06-02	haao-1	1	2	1.2177	0.08423	0.104326	4100.93	92	1225.58	27.49	860.16	766.17	75.96	193.22	NA	8	25°C	44.6854	0.10846	0	0	0	0	0	0	NA	92
1	unmotivated	2015-06-02	haao-1	1	4	1.12541	0.0882	0.100961	3511.04	78.76	678.54	15.22	269.87	611.72	76.35	163.21	NA	8	25°C	44.6854	0.10846	0	0	0	0	0	0	NA	78.76
1	unmotivated	2015-06-02	haao-1	1	7	1.22834	0.09208	0.11508	3475.34	85.22	2929.82	71.84	2551.96	660.82	36.24	114.77	NA	8	25°C	40.8893	0.10846	0	0	0	0	0	0	NA	85.22
1	unmotivated	2015-06-02	haao-1	1	5	1.12036	0.0806	0.0918482	1939.57	43.51	836.34	18.76	662.02	562.57	49.75	98.54	NA	8	25°C	44.6854	0.10846	0	0	0	0	0	0	NA	43.51
1	unmotivated	2015-06-02	haao-1	1	6	1.1612	0.11536	0.136249	1367.54	30.68	315.6	7.08	82.7	663.02	30.46	70.27	NA	8	25°C	44.6854	0.10846	0	0	0	0	0	0	NA	30.68
1	unmotivated	2015-06-02	haao-1	2	9	1.14893	0.08312	0.097159	2742.39	78.77	1888.34	54.24	1662.07	595.96	35.56	124.55	NA	8	25°C	34.924	0.10846	0	0	0	0	0	0	NA	78.77
1	unmotivated	2015-06-02	haao-1	2	5	1.17448	0.08978	0.107262	3441.13	79.12	762.7	17.54	680.9	627.1	40.16	95.82	NA	8	25°C	43.6008	0.10846	0	0	0	0	0	0	NA	79.12
1	unmotivated	2015-06-02	haao-1	2	4	1.17933	0.08046	0.0965309	5219.29	117.08	2430.12	54.52	1082.38	724.07	99.69	219.3	NA	8	25°C	44.6854	0.10846	0	0	0	0	0	0	NA	117.08
1	unmotivated	2015-06-02	haao-1	2	1	1.17052	0.08848	0.105344	2008.14	45.05	757.44	16.99	325.05	672.53	47.1	149.48	NA	8	25°C	44.6854	0.10846	0	0	0	0	0	0	NA	45.05
1	unmotivated	2015-06-02	haao-1	3	6	1.1957	0.09358	0.113816	3270.91	73.2	1004.66	22.48	298.79	701.73	138.07	224.89	NA	8	25°C	44.7944	0.108461	0	0	0	0	0	0	NA	73.2
1	unmotivated	2015-06-02	haao-1	3	8	1.15918	0.09035	0.106542	684.34	15.7	315.6	7.24	271.6	614.24	86.62	172.37	NA	8	25°C	43.7098	0.108461	0	0	0	0	0	0	NA	15.7
1	unmotivated	2015-06-02	haao-1	3	5	1.05724	0.07414	0.079733	2905.12	65.01	1341.3	30.02	802.45	545.05	39.41	99.28	NA	8	25°C	44.7944	0.108461	0	0	0	0	0	0	NA	65.01
1	unmotivated	2015-06-02	haao-1	3	2	1.22578	0.11578	0.144123	2786.64	62.36	1462.28	32.72	924.67	613.47	51.77	187.04	NA	8	25°C	44.7944	0.108461	0	0	0	0	0	0	NA	62.36
1	unmotivated	2015-06-02	haao-1	3	3	1.26257	0.1098	0.141024	2126.64	47.59	547.04	12.24	286.81	723.12	70.62	181.28	NA	8	25°C	44.7944	0.108461	0	0	0	0	0	0	NA	47.59
1	unmotivated	2015-06-02	haao-1	3	4	1.22441	0.09116	0.113545	3847.91	86.11	915.24	20.48	141.3	663.13	136.29	232.97	NA	8	25°C	44.7944	0.108461	0	0	0	0	0	0	NA	86.11
1	unmotivated	2015-06-05	haao-1	1	3	1.1893	0.08981	0.108659	2267.45	50.87	1332.24	29.89	1129.38	646.43	28.94	70.12	NA	11	25°C	44.6855	0.10846	0	0	0	0	0	0	NA	50.87
1	unmotivated	2015-06-05	haao-1	1	1	1.35722	0.11192	0.154508	2650.06	59.45	2478.84	55.61	2243.1	719.59	48.56	121	NA	11	25°C	44.6855	0.10846	0	0	0	0	0	0	NA	59.45
1	unmotivated	2015-06-05	haao-1	1	4	1.27179	0.09899	0.128102	3565.87	99.03	3374.28	93.71	3013.31	799.07	60.03	131.52	NA	11	25°C	36.1172	0.10846	0	0	0	0	0	0	NA	99.03
1	unmotivated	2015-06-05	haao-1	1	2	1.25754	0.08801	0.112594	5428.57	121.78	4597.32	103.13	2957.96	652.16	51.07	150.77	NA	11	25°C	44.6855	0.10846	0	0	0	0	0	0	NA	121.78
1	unmotivated	2015-06-05	haao-1	2	4	1.21946	0.09548	0.118589	5248.16	87.82	5023.2	84.05	2066.64	696.02	70.78	200.67	NA	11	25°C	59.8705	0.108461	0	0	0	0	0	0	NA	87.82
1	unmotivated	2015-06-05	haao-1	2	2	1.20444	0.10173	0.124649	2424.81	40.57	1971.06	32.98	1717.86	612.97	61.4	121.13	NA	11	25°C	59.8705	0.108461	0	0	0	0	0	0	NA	40.57
1	unmotivated	2015-06-05	haao-1	2	17	1.31639	0.103639	0.138785	2974.62	99.6888	933.66	31.3203	908.88	757.01	89.9956	167.514	0	11	25°C	30.0437	0.108461	0	0	0	0	0	0	NA	99.6888
1	unmotivated	2015-06-05	haao-1	2	5	1.20906	0.08928	0.109794	4459.04	92.8	3549	73.86	3072.75	719.4	51.94	152.95	NA	11	25°C	48.1567	0.108461	0	0	0	0	0	0	NA	92.8
1	unmotivated	2015-06-05	haao-1	2	6	1.19366	0.09322	0.113192	3215.44	53.8	2784.6	46.6	2522.89	634	41.84	106.27	NA	11	25°C	59.8705	0.108461	0	0	0	0	0	0	NA	53.8
1	unmotivated	2015-06-05	haao-1	2	9	1.23031	0.09202	0.115209	4154.55	70.8	2948.4	50.25	1865.61	687.82	95.34	181.28	NA	11	25°C	58.7859	0.108461	0	0	0	0	0	0	NA	70.8
1	unmotivated	2015-06-05	haao-1	2	10	1.24236	0.0934511	0.11811	2258.42	67.6693	1070.16	31.7821	927.74	722.541	74.5103	128.3	0	11	25°C	34.0568	0.108461	0	0	0	0	0	0	NA	67.6693
1	unmotivated	2015-06-05	haao-1	2	7	1.19462	0.09276	0.112727	2862.77	47.9	2369.64	39.65	2053.41	619.66	42.96	121.41	NA	11	25°C	59.8705	0.108461	0	0	0	0	0	0	NA	47.9
1	unmotivated	2015-06-05	haao-1	2	8	1.2455	0.08647	0.109591	4020.71	67.28	2009.28	33.62	1850.25	659.85	25.42	89.86	NA	11	25°C	59.8705	0.108461	0	0	0	0	0	0	NA	67.28
1	unmotivated	2015-06-05	haao-1	3	1	1.28742	0.09794	0.128245	1882.29	42.23	993.72	22.29	909.64	683.04	36.28	107.92	NA	11	25°C	44.6855	0.10846	0	0	0	0	0	0	NA	42.23
1	unmotivated	2015-06-05	haao-1	3	4	1.22772	0.09432	0.117787	3522.02	79.01	2746.38	61.61	2143.04	632.6	43.51	163.04	NA	11	25°C	44.6855	0.10846	0	0	0	0	0	0	NA	79.01
1	unmotivated	2015-06-05	haao-1	3	9	1.28459	0.10343	0.135141	2071.35	66.78	1097.46	35.38	993.13	721.82	39.7	101.36	NA	11	25°C	31.128	0.10846	0	0	0	0	0	0	NA	66.78
1	unmotivated	2015-06-05	haao-1	3	2	1.34019	0.10353	0.141127	2879.02	64.59	2309.58	51.81	2033.52	722.47	53.94	103.19	NA	11	25°C	44.6855	0.10846	0	0	0	0	0	0	NA	64.59
1	unmotivated	2015-06-05	haao-1	3	5	1.19509	0.10707	0.12966	3846.15	118.6	1599.78	49.33	1305.04	670.33	70.48	134.03	NA	11	25°C	32.538	0.10846	0	0	0	0	0	0	NA	118.6
1	unmotivated	2015-06-05	haao-1	3	7	1.24549	0.10206	0.129304	3471.22	77.87	1157.52	25.97	936.17	664.13	47.2	120.93	NA	11	25°C	44.6855	0.10846	0	0	0	0	0	0	NA	77.87
1	unmotivated	2015-06-05	haao-1	3	3	1.16957	0.09792	0.116483	2357.52	52.89	999.18	22.41	835.5	638.79	24.79	60.12	NA	11	25°C	44.6855	0.10846	0	0	0	0	0	0	NA	52.89
1	unmotivated	2015-06-09	haao-1	1	1	1.17408	0.09697	0.115783	3560.76	79.88	3060.16	68.65	2393.56	709.18	67.18	134.82	NA	15	25°C	44.6853	0.108459	0	0	0	0	0	0	NA	79.88
1	unmotivated	2015-06-09	haao-1	2	4	1.15264	0.10101	0.118234	2609.17	58.53	1771.12	39.73	1675.43	694.43	42.97	83.8	NA	15	25°C	44.6854	0.10846	0	0	0	0	0	0	NA	58.53
1	unmotivated	2015-06-09	haao-1	2	5	1.18532	0.09578	0.115461	2329.85	52.27	2096	47.02	1850.92	810.09	48.62	98.46	NA	15	25°C	44.6854	0.10846	0	0	0	0	0	0	NA	52.27
1	unmotivated	2015-06-09	haao-1	2	2	1.21113	0.07924	0.0976109	2619.06	58.75	1079.44	24.22	718.81	739.29	75.72	184.89	NA	15	25°C	44.6854	0.10846	0	0	0	0	0	0	NA	58.75
1	unmotivated	2015-06-09	haao-1	2	3	1.15121	0.10832	0.126837	835.95	18.75	125.76	2.82	105.83	584.49	12.4	29.67	NA	15	25°C	44.6854	0.10846	0	0	0	0	0	0	NA	18.75
1	unmotivated	2015-06-09	haao-1	3	1	1.18073	0.07381	0.0886771	2395.75	53.74	2148.4	48.2	1976.55	810.25	41.25	99.34	NA	15	25°C	44.6855	0.10846	0	0	0	0	0	0	NA	53.74
1	unmotivated	2015-06-09	haao-1	3	3	1.16088	0.09071	0.107115	2411.17	54.09	1917.84	43.02	1506.01	713.48	65.17	128.99	NA	15	25°C	44.6855	0.10846	0	0	0	0	0	0	NA	54.09
1	unmotivated	2015-06-09	haao-1	4	3	1.17008	0.115153	0.136945	2071.44	33.4074	613.08	9.9363	362.58	632.506	17.254	33.0995	0	15	25°C	62.4738	0.108461	0	0	0	0	0	0	NA	33.4074
2	motivated	2015-06-02	haao-1	1	1	1.15275	0.08447	0.0990419	3096.87	205.42	2720.43	180.45	1957.61	689.95	72.24	165.67	NA	7	15Â°C	15.1845	0.10846	0	0	0	0	0	0	205.42	NA
2	motivated	2015-06-02	haao-1	1	4	1.13326	0.08405	0.0968535	1693.81	112.35	1460.67	96.89	1369.32	595.83	54.37	106.97	NA	7	15Â°C	15.1845	0.10846	0	0	0	0	0	0	112.35	NA
2	motivated	2015-06-02	haao-1	1	3	1.14481	0.08606	0.100224	2656.24	176.19	2427.21	161	2049.67	670.83	59.6	142.63	NA	7	15Â°C	15.1845	0.10846	0	0	0	0	0	0	176.19	NA
2	motivated	2015-06-02	haao-1	2	4	1.11393	0.07999	0.0906259	1519.11	100.76	1276.05	84.64	1004.77	601.57	42.62	96.33	NA	7	15Â°C	15.1844	0.10846	0	0	0	0	0	0	100.76	NA
2	motivated	2015-06-02	haao-1	2	2	1.09741	0.08064	0.0900106	2425.76	160.9	2302.32	152.72	1980.88	685.64	61.09	134.75	NA	7	15Â°C	15.1844	0.10846	0	0	0	0	0	0	160.9	NA
2	motivated	2015-06-02	haao-1	2	9	1.13079	0.09237	0.106233	2553.06	169.35	1276.05	84.64	873.01	665.12	72.98	216.47	NA	7	15Â°C	15.1844	0.10846	0	0	0	0	0	0	169.35	NA
2	motivated	2015-06-02	haao-1	2	6	1.08687	0.07831	0.0865655	3279.33	217.52	2894.19	191.97	2320.76	701.99	79.02	156.84	NA	7	15Â°C	15.1844	0.10846	0	0	0	0	0	0	217.52	NA
2	motivated	2015-06-02	haao-1	2	3	1.07842	0.07772	0.0852546	2589.37	171.76	1748.46	115.98	981.94	633.82	64.04	181.54	NA	7	15Â°C	15.1844	0.10846	0	0	0	0	0	0	171.76	NA
2	motivated	2015-06-02	haao-1	2	7	1.13279	0.08136	0.0937607	2895.36	192.05	2877.9	190.89	2512.29	677.05	68.53	140.73	NA	7	15Â°C	15.1844	0.10846	0	0	0	0	0	0	192.05	NA
2	motivated	2015-06-02	haao-1	3	9	1.14549	0.08678	0.101116	3280.76	217.62	3219.99	213.58	2584.86	733.48	58.87	163.86	NA	7	15Â°C	15.1845	0.10846	0	0	0	0	0	0	217.62	NA
2	motivated	2015-06-02	haao-1	3	2	1.17177	0.08431	0.100578	3420.02	226.85	3393.75	225.11	2415.86	705.95	92.36	188.72	NA	7	15Â°C	15.1845	0.10846	0	0	0	0	0	0	226.85	NA
2	motivated	2015-06-02	haao-1	3	3	1.09491	0.08312	0.092599	2680.99	177.83	1178.31	78.16	984.69	629.95	88.97	197.69	NA	7	15Â°C	15.1845	0.10846	0	0	0	0	0	0	177.83	NA
2	motivated	2015-06-02	haao-1	3	8	1.09773	0.08263	0.0922316	4290.33	284.58	2883.33	191.25	1900.92	668.64	88.34	202.87	NA	7	15Â°C	15.1845	0.10846	0	0	0	0	0	0	284.58	NA
2	motivated	2015-06-02	haao-1	3	6	1.12968	0.0847	0.0973022	4198.18	278.47	2394.63	158.84	1855.11	667.38	114.54	220.13	NA	7	15Â°C	15.1845	0.10846	0	0	0	0	0	0	278.47	NA
2	motivated	2015-06-02	haao-1	3	1	1.12956	0.08312	0.0954857	3922.16	260.16	3893.31	258.25	1886.54	681.76	73.69	175.44	NA	7	15Â°C	15.1845	0.10846	0	0	0	0	0	0	260.16	NA
2	motivated	2015-06-02	haao-1	3	7	1.15676	0.08098	0.0952824	3137.12	208.09	2747.58	182.25	2402.8	697.66	63.9	132.56	NA	7	15Â°C	15.1845	0.10846	0	0	0	0	0	0	208.09	NA
2	motivated	2015-06-02	haao-1	3	4	1.16501	0.08288	0.0982616	2765.39	183.43	2622.69	173.97	1816.89	685.23	84.95	173.53	NA	7	15Â°C	15.1845	0.10846	0	0	0	0	0	0	183.43	NA
2	motivated	2015-06-09	haao-1	1	4	1.21843	0.07673	0.095108	2628.05	174.32	1472.31	97.66	446.43	837.62	110.06	230.49	NA	14	15Â°C	15.1845	0.108461	0	0	0	0	0	0	174.32	NA
2	motivated	2015-06-09	haao-1	1	1	1.22114	0.08273	0.102752	2981.55	197.77	1518.48	100.72	961.22	625.17	116.92	209.81	NA	14	15Â°C	15.1845	0.108461	0	0	0	0	0	0	197.77	NA
2	motivated	2015-06-09	haao-1	1	2	1.30515	0.07745	0.102818	2906.36	192.78	2103.3	139.51	932.9	822.02	135.54	248.43	NA	14	15Â°C	15.1845	0.108461	0	0	0	0	0	0	192.78	NA
2	motivated	2015-06-09	haao-1	1	6	1.21104	0.09345	0.115154	3985.96	264.39	2370.06	157.21	1954.69	747.15	93.49	231.98	NA	14	15Â°C	15.1845	0.108461	0	0	0	0	0	0	264.39	NA
2	motivated	2015-06-09	haao-1	1	5	1.32469	0.09208	0.124067	3897.78	258.54	1795.5	119.1	1477.97	774.45	107.57	245.64	NA	14	15Â°C	15.1845	0.108461	0	0	0	0	0	0	258.54	NA
2	motivated	2015-06-09	haao-1	2	8	1.17755	0.07561	0.0905775	2787.77	184.92	1359.45	90.17	1317.3	730.25	102.7	223.22	NA	14	15Â°C	15.1845	0.108461	0	0	0	0	0	0	184.92	NA
2	motivated	2015-06-09	haao-1	2	1	1.19968	0.0795	0.096956	3367.43	223.36	3185.73	211.31	2356.25	744.54	97.71	188.93	NA	14	15Â°C	15.1845	0.108461	0	0	0	0	0	0	223.36	NA
2	motivated	2015-06-09	haao-1	2	6	1.17165	0.08348	0.0993438	2579.21	171.08	1010.61	67.03	85.48	688.55	141.88	228.17	NA	14	15Â°C	15.1845	0.108461	0	0	0	0	0	0	171.08	NA
2	motivated	2015-06-09	haao-1	2	5	1.20867	0.07936	0.0975673	3152.17	209.09	2872.8	190.56	1695.44	743.46	94.85	199.42	NA	14	15Â°C	15.1845	0.108461	0	0	0	0	0	0	209.09	NA
2	motivated	2015-06-09	haao-1	2	4	1.29951	0.09179	0.12131	2285.39	151.59	2026.35	134.41	1763.94	750.24	53.98	140.67	NA	14	15Â°C	15.1845	0.108461	0	0	0	0	0	0	151.59	NA
2	motivated	2015-06-09	haao-1	2	3	1.26924	0.08324	0.107486	2861.58	189.81	2036.61	135.09	1702.31	681.93	79.41	233.1	NA	14	15Â°C	15.1845	0.108461	0	0	0	0	0	0	189.81	NA
2	motivated	2015-06-09	haao-1	3	4	1.15808	0.07411	0.087308	3107.78	206.14	1610.82	106.85	1624.39	735.89	82.13	194.74	NA	14	15Â°C	15.1845	0.108461	0	0	0	0	0	0	206.14	NA
2	motivated	2015-06-09	haao-1	3	9	1.22143	0.07947	0.0987458	2839.35	188.34	1595.43	105.83	531.99	740.33	81.84	161.17	NA	14	15Â°C	15.1845	0.108461	0	0	0	0	0	0	188.34	NA
2	motivated	2015-06-09	haao-1	3	7	1.29392	0.10992	0.144843	3204.64	212.57	2559.87	169.8	2239.68	700.87	96.69	153.85	NA	14	15Â°C	15.1845	0.108461	0	0	0	0	0	0	212.57	NA
2	motivated	2015-06-09	haao-1	3	6	1.21156	0.07732	0.0953162	2527.84	167.67	2477.79	164.35	1726.03	718.72	56.74	161.92	NA	14	15Â°C	15.1845	0.108461	0	0	0	0	0	0	167.67	NA
2	motivated	2015-06-09	haao-1	3	3	1.22759	0.07752	0.09678	5469.25	362.78	5324.94	353.21	3145.54	793.8	70.84	169.49	NA	14	15Â°C	15.1845	0.108461	0	0	0	0	0	0	362.78	NA
2	motivated	2015-06-09	haao-1	3	8	1.18998	0.07637	0.092441	3302.92	219.09	2216.16	147	1598.66	743.68	67.74	216.47	NA	14	15Â°C	15.1845	0.108461	0	0	0	0	0	0	219.09	NA
2	motivated	2015-06-09	haao-1	3	10	1.23815	0.07663	0.0965156	2530.95	167.88	1487.7	98.68	666.62	783.22	119.18	232.93	NA	14	15Â°C	15.1845	0.108461	0	0	0	0	0	0	167.88	NA
2	motivated	2015-06-09	haao-1	3	5	1.22195	0.08413	0.104575	2564.1	170.08	1595.43	105.83	680.98	717.72	100.99	207.12	NA	14	15Â°C	15.1845	0.108461	0	0	0	0	0	0	170.08	NA
2	motivated	2015-06-15	haao-1	1	5	0.98539	0.09919	0.0994268	368.19	24.42	128.34	8.51	117.2	487.05	23.29	34.95	NA	21	15Â°C	15.1842	0.108459	0	0	0	0	0	0	24.42	NA
2	motivated	2015-06-15	haao-1	1	6	1.28748	0.08229	0.107737	2639.31	175.07	2206.93	146.39	1063.71	801.99	116.19	236.11	NA	21	15Â°C	15.1842	0.108459	0	0	0	0	0	0	175.07	NA
2	motivated	2015-06-15	haao-1	2	3	1.28799	0.09332	0.122182	3789.88	251.39	1940.44	128.71	1768.1	748.65	138.52	251.55	NA	21	15Â°C	15.1845	0.10846	0	0	0	0	0	0	251.39	NA
2	motivated	2015-06-15	haao-1	2	2	1.1274	0.10431	0.119869	2263.71	150.15	480.45	31.87	104.4	581.11	92.58	138.44	NA	21	15Â°C	15.1845	0.10846	0	0	0	0	0	0	150.15	NA
2	motivated	2015-06-15	haao-1	2	4	1.34562	0.09728	0.133146	2801.3	185.81	1392.47	92.36	683.6	714.89	131.32	251.2	NA	21	15Â°C	15.1845	0.10846	0	0	0	0	0	0	185.81	NA
2	motivated	2015-06-15	haao-1	2	5	1.43455	0.10906	0.159389	3388.08	224.73	1459.59	96.82	684.21	868.71	88.87	215.19	NA	21	15Â°C	15.1845	0.10846	0	0	0	0	0	0	224.73	NA
2	motivated	2015-06-15	haao-1	2	1	1.29589	0.10487	0.138144	1664.45	110.4	1095.79	72.69	722.3	651.9	76.42	137.38	NA	21	15Â°C	15.1845	0.10846	0	0	0	0	0	0	110.4	NA
2	motivated	2015-06-15	haao-1	3	3	1.37147	0.10254	0.143093	2456.72	162.96	796.29	52.82	32.67	803.87	115.84	264.21	NA	21	15Â°C	15.1844	0.10846	0	0	0	0	0	0	162.96	NA
2	motivated	2015-06-15	haao-1	3	6	1.39691	0.11093	0.157623	182.24	12.09	62.93	4.17	51.93	969.31	4.5	49.67	NA	21	15Â°C	15.1844	0.10846	0	0	0	0	0	0	12.09	NA
2	motivated	2015-06-15	haao-1	3	4	1.34822	0.10059	0.137898	1429.19	94.8	671.28	44.53	73.05	730.44	159.19	245.7	NA	21	15Â°C	15.1844	0.10846	0	0	0	0	0	0	94.8	NA
2	motivated	2015-06-15	haao-1	3	5	1.37024	0.09833	0.137018	2021.7	134.1	958.25	63.56	366.42	756.68	155.6	252.96	NA	21	15Â°C	15.1844	0.10846	0	0	0	0	0	0	134.1	NA
2	motivated	2015-06-19	haao-1	1	2	1.40335	0.09795	0.139807	1656.05	109.85	934.86	62.01	445.79	707.82	130.5	230.64	NA	25	15Â°C	15.1845	0.10846	0	0	0	0	0	0	109.85	NA
2	motivated	2015-06-19	haao-1	2	4	1.37474	0.09102	0.127288	1665.49	110.47	716.5	47.53	121.81	800.21	80.9	181.9	NA	25	15Â°C	15.1845	0.10846	0	0	0	0	0	0	110.47	NA
2	motivated	2015-06-19	haao-1	2	3	1.35816	0.08114	0.112077	2931.77	194.47	2167.75	143.79	1478.54	844.55	71.68	195.93	NA	25	15Â°C	15.1845	0.10846	0	0	0	0	0	0	194.47	NA
2	motivated	2015-06-19	haao-1	3	2	1.28337	0.11357	0.148249	467.05	30.98	148.4	9.84	95.49	655.47	9.06	37.66	NA	25	15Â°C	15.1845	0.10846	0	0	0	0	0	0	30.98	NA
2	motivated	2015-06-19	haao-1	3	4	1.33049	0.09948	0.134633	1469.18	97.45	1049.17	69.59	573.43	831.56	117.09	226.44	NA	25	15Â°C	15.1845	0.10846	0	0	0	0	0	0	97.45	NA
2	motivated	2015-06-19	haao-1	3	6	1.35655	0.09526	0.131412	1389.06	92.14	608.79	40.38	27.26	846.33	84.67	141.67	NA	25	15Â°C	15.1845	0.10846	0	0	0	0	0	0	92.14	NA
2	motivated	2015-06-19	haao-1	3	1	1.39047	0.10229	0.144678	924.98	61.35	646.22	42.86	493.09	790.28	122.31	141.89	NA	25	15Â°C	15.1845	0.10846	0	0	0	0	0	0	61.35	NA
2	motivated	2015-06-19	haao-1	4	1	1.45556	0.10175	0.150651	991.22	65.75	684.83	45.43	518.77	781.74	73.51	125.17	NA	25	15Â°C	15.1845	0.10846	0	0	0	0	0	0	65.75	NA
2	motivated	2015-06-19	haao-1	4	4	1.33777	0.10405	0.141567	2290.79	151.95	1490.1	98.84	653.79	760.4	142.94	259.62	NA	25	15Â°C	15.1845	0.10846	0	0	0	0	0	0	151.95	NA
2	motivated	2015-06-19	haao-1	4	3	1.18101	0.09725	0.116826	652.83	43.3	273.87	18.17	271.79	639.25	41.26	91.78	NA	25	15Â°C	15.1845	0.10846	0	0	0	0	0	0	43.3	NA
2	motivated	2015-06-19	haao-1	4	5	1.2354	0.10772	0.135325	1184.77	78.59	490.74	32.55	245.04	607.91	94.57	161.94	NA	25	15Â°C	15.1845	0.10846	0	0	0	0	0	0	78.59	NA
2	motivated	2015-06-19	haao-1	4	2	1.20049	0.10878	0.132838	608.67	40.37	533.69	35.4	513.92	614.35	57.44	209.36	NA	25	15Â°C	15.1845	0.10846	0	0	0	0	0	0	40.37	NA
2	thrashing	2015-06-02	haao-1	1	4	1.19349	0.08173	0.0992838	18298.8	885.42	8549.2	413.67	4586.96	771.6	91.39	172.86	1.32812	7	15Â°C	20.8001	0.133334	0	0	0	0	0	0	NA	NA
2	thrashing	2015-06-02	haao-1	1	5	1.10023	0.0766893	0.0858254	13658.3	758.666	6601.11	366.607	1511.34	599.555	95.9931	175.11	1.42098	7	15Â°C	18.2668	0.133334	0	0	0	0	0	0	NA	NA
2	thrashing	2015-06-02	haao-1	1	1	1.09561	0.0778358	0.0867597	30256.5	679.332	12679	284.678	3281.77	676.075	89.1181	179.04	1.31046	7	15Â°C	44.9336	0.133334	0	0	0	0	0	0	NA	NA
2	thrashing	2015-06-02	haao-1	2	7	1.09599	0.08667	0.0966149	10246.5	614.79	4420.45	265.23	2626.34	602.65	83.68	167.64	1.26078	7	15Â°C	16.7998	0.133332	0	0	0	0	0	0	NA	NA
2	thrashing	2015-06-02	haao-1	2	5	1.10881	0.0918112	0.103494	10042.4	612.342	3612.03	220.245	2281.56	624.122	95.2695	171.835	1.21481	7	15Â°C	16.6665	0.133332	0	0	0	0	0	0	NA	NA
2	thrashing	2015-06-02	haao-1	3	5	1.19328	0.0873006	0.105962	23383.8	736.89	8392.38	264.461	5064.85	735.496	89.525	181.234	1.47303	7	15Â°C	31.9998	0.133332	0	0	0	0	0	0	NA	NA
2	thrashing	2015-06-02	haao-1	3	6	1.12042	0.09413	0.107431	10724.3	681.63	4187.38	266.15	2486.05	687.65	90.99	196.27	1.41055	7	15Â°C	15.8665	0.133332	0	0	0	0	0	0	NA	NA
2	thrashing	2015-06-02	haao-1	3	3	1.09632	0.0792705	0.0884055	17726	624.031	7740.65	272.537	4944.56	747.317	85.4281	181.934	1.4327	7	15Â°C	28.6664	0.133332	0	0	0	0	0	0	NA	NA
2	thrashing	2015-06-02	haao-1	3	4	1.12879	0.0913938	0.105085	16086.5	826.374	7101.85	364.837	4407.06	644.877	92.8479	172.429	1.51956	7	15Â°C	19.8665	0.133332	0	0	0	0	0	0	NA	NA
2	thrashing	2015-06-02	haao-1	4	1	1.13378	0.09589	0.110662	12128.4	583.09	6076.19	292.12	4054.88	785.75	85.12	201.02	1.34021	7	15Â°C	20.9332	0.133332	0	0	0	0	0	0	NA	NA
2	thrashing	2015-06-02	haao-1	4	11	1.10423	0.0847843	0.0952464	18078.3	916.174	8681.05	439.786	6130.2	736.622	75.0849	147.404	1.78273	7	15Â°C	19.9998	0.133332	0	0	0	0	0	0	NA	NA
2	thrashing	2015-06-02	haao-1	4	3	1.14556	0.0871263	0.101521	11295.7	618.383	5343.46	292.524	3457.1	758.566	71.0255	149.444	1.4997	7	15Â°C	18.5332	0.133332	0	0	0	0	0	0	NA	NA
2	thrashing	2015-06-02	haao-1	4	7	1.104	0.0844287	0.0948168	11052.1	746.515	5383.98	363.678	3337.72	676.214	93.1246	174.508	1.5439	7	15Â°C	15.0665	0.133332	0	0	0	0	0	0	NA	NA
2	thrashing	2015-06-09	haao-1	1	4	1.30186	0.0918032	0.121606	23434.1	523.106	7453.59	166.351	3847.82	867.366	101.838	188.151	0.862453	14	15Â°C	45.0665	0.133333	0	0	0	0	0	0	NA	NA
2	thrashing	2015-06-09	haao-1	1	3	1.22999	0.09052	0.113402	22641.5	503.89	9415.84	209.55	5181.8	829.13	100.91	196.88	0.9447	14	15Â°C	45.0665	0.133333	0	0	0	0	0	0	NA	NA
2	thrashing	2015-06-09	haao-1	1	1	1.24029	0.0853059	0.10762	19326.5	452.902	9280.5	217.477	5413.78	737.842	108.672	192.832	0.955768	14	15Â°C	43.1998	0.133333	0	0	0	0	0	0	NA	NA
2	thrashing	2015-06-09	haao-1	1	2	1.31241	0.108505	0.144837	10258.1	350.8	3647.34	125.016	2467.4	704.828	147.518	208.493	0.42017	14	15Â°C	29.5999	0.133333	0	0	0	0	0	0	NA	NA
2	thrashing	2015-06-09	haao-1	2	7	1.22706	0.08902	0.111145	11571.6	638.14	6433.06	354.76	4634.57	909.89	85.16	196.94	1.23992	14	15Â°C	18.2667	0.133333	0	0	0	0	0	0	NA	NA
2	thrashing	2015-06-09	haao-1	2	4	1.22209	0.0847396	0.105352	13585.7	499.309	6039.07	222.024	3739.21	813.31	98.7743	184.688	1.03036	14	15Â°C	27.6	0.133333	0	0	0	0	0	0	NA	NA
2	thrashing	2015-06-09	haao-1	2	1	1.26286	0.09074	0.116563	15429.1	343.38	5414.79	120.51	1702.98	806.72	114.76	204.73	0.663183	14	15Â°C	45.0667	0.133333	0	0	0	0	0	0	NA	NA
2	thrashing	2015-06-09	haao-1	3	3	1.26146	0.09018	0.115756	21904.9	513.4	6997.87	164.01	3354.82	868.99	92.82	200.37	1.10795	14	15Â°C	42.7998	0.133333	0	0	0	0	0	0	NA	NA
2	thrashing	2015-06-09	haao-1	3	6	1.30184	0.09072	0.120176	9906.21	523.22	3361.99	177.57	1608.88	680.73	105.87	211.91	0.858051	14	15Â°C	19.0666	0.133333	0	0	0	0	0	0	NA	NA
2	thrashing	2015-06-09	haao-1	3	7	1.2882	0.09952	0.130993	17712.6	660.92	6023.79	224.77	3930.57	788.83	65.67	160.6	1.29098	14	15Â°C	26.9332	0.133333	0	0	0	0	0	0	NA	NA
2	thrashing	2015-06-09	haao-1	3	2	1.28813	0.09502	0.124515	24140.4	658.37	5866.77	160	2501.71	858.4	83.58	196.98	1.10728	14	15Â°C	36.7998	0.133333	0	0	0	0	0	0	NA	NA
2	thrashing	2015-06-09	haao-1	3	13	1.31236	0.09249	0.123549	18361.6	601.36	8061.86	264.03	5225.46	948.85	95.71	227.46	1.19792	14	15Â°C	30.6665	0.133333	0	0	0	0	0	0	NA	NA
2	thrashing	2015-06-09	haao-1	3	15	1.27886	0.09124	0.118691	15842.9	698.95	4861.83	214.49	2176.15	832.16	98.2	219.79	0.977113	14	15Â°C	22.7999	0.133333	0	0	0	0	0	0	NA	NA
2	thrashing	2015-06-09	haao-1	3	12	1.23164	0.0903037	0.113151	16985.8	677.651	6585.56	262.714	3931.82	970.909	82.7729	175.483	1.20232	14	15Â°C	25.3332	0.133333	0	0	0	0	0	0	NA	NA
2	thrashing	2015-06-09	haao-1	3	1	1.26433	0.0957671	0.123399	27871.5	663.737	6244.1	148.73	3350.3	739.959	89.8108	236.133	1.22822	14	15Â°C	42.2665	0.133333	0	0	0	0	0	0	NA	NA
2	thrashing	2015-06-09	haao-1	4	1	1.29563	0.09765	0.128788	27620.5	616.53	9228.62	206	379.74	923.43	84.24	221.67	1.39615	14	15Â°C	44.9333	0.133333	0	0	0	0	0	0	NA	NA
2	thrashing	2015-06-09	haao-1	4	3	1.21842	0.08245	0.102214	23879.6	533.03	8314.55	185.59	4621.16	913.43	84.63	204.1	1.12616	14	15Â°C	44.9333	0.133333	0	0	0	0	0	0	NA	NA
2	thrashing	2015-06-09	haao-1	4	5	1.35465	0.09927	0.136873	6472.22	422.1	1932.28	126.02	498.1	838.07	133.02	241.05	0.389151	14	15Â°C	15.4666	0.133333	0	0	0	0	0	0	NA	NA
2	thrashing	2015-06-09	haao-1	4	2	1.28635	0.08592	0.112465	9005.65	567.58	3423.41	215.76	1925.91	958.96	78.52	166.14	1.29673	14	15Â°C	16	0.133333	0	0	0	0	0	0	NA	NA
2	thrashing	2015-06-09	haao-1	4	8	1.18186	0.10239	0.123263	9017.03	578.02	3839.45	246.12	1420.13	589.81	87.03	198.96	1.52778	14	15Â°C	15.7333	0.133333	0	0	0	0	0	0	NA	NA
2	thrashing	2015-06-09	haao-1	4	9	1.33515	0.09222	0.125393	16866.3	605.25	5610.2	201.32	3653.91	814.65	93.87	191.58	1.25625	14	15Â°C	28	0.133333	0	0	0	0	0	0	NA	NA
2	thrashing	2015-06-15	haao-1	1	4	1.29685	0.0952	0.125595	10353.2	500.96	4747.43	229.71	3102.56	960.97	83.54	179.93	0.917832	21	15Â°C	20.8001	0.133334	0	0	0	0	0	0	NA	NA
2	thrashing	2015-06-15	haao-1	1	2	1.30139	0.09424	0.124759	11344	253.21	2575.18	57.48	1039.42	716.11	84.44	191.86	0.590278	21	15Â°C	44.9335	0.133334	0	0	0	0	0	0	NA	NA
2	thrashing	2015-06-15	haao-1	1	1	1.37359	0.08861	0.123819	11633	259.67	4850.95	108.28	1811.71	803.1	121.79	223.02	0.300481	21	15Â°C	44.9335	0.133334	0	0	0	0	0	0	NA	NA
2	thrashing	2015-06-15	haao-1	1	3	1.32577	0.10572	0.142605	22397.1	512.13	8007.98	183.11	4701.93	918.48	79.84	199.06	0.999216	21	15Â°C	43.8668	0.133334	0	0	0	0	0	0	NA	NA
2	thrashing	2015-06-15	haao-1	2	1	1.31818	0.09523	0.127717	21874.5	488.27	7838.41	174.96	2745.25	911.5	89.43	223.61	0.975705	21	15Â°C	44.9332	0.133333	0	0	0	0	0	0	NA	NA
2	thrashing	2015-06-15	haao-1	2	2	1.27561	0.090565	0.117548	18184.4	438.573	6812.4	164.277	2739.83	894.767	95.5764	228.838	0.807424	21	15Â°C	41.7333	0.133333	0	0	0	0	0	0	NA	NA
2	thrashing	2015-06-15	haao-1	2	3	1.32114	0.09502	0.127883	26851.5	599.36	11804.3	263.49	4571.62	965.67	82.63	233.07	1.20327	21	15Â°C	44.9332	0.133333	0	0	0	0	0	0	NA	NA
2	thrashing	2015-06-15	haao-1	2	4	1.29973	0.0947645	0.125309	23226.6	520.003	9737.93	218.024	6252.26	784.869	104.527	214.9	0.991576	21	15Â°C	44.9332	0.133333	0	0	0	0	0	0	NA	NA
2	thrashing	2015-06-15	haao-1	3	5	1.26843	0.0814	0.105036	10633.8	406.91	4317.91	165.23	2742.72	970	72	165.69	0.927198	21	15Â°C	26.2667	0.133334	0	0	0	0	0	0	NA	NA
2	thrashing	2015-06-15	haao-1	3	1	0.94904	0.08424	0.0813173	4336.32	96.79	798.33	17.82	394.99	324.79	65.82	160.6	0.416667	21	15Â°C	44.9334	0.133334	0	0	0	0	0	0	NA	NA
2	thrashing	2015-06-15	haao-1	3	2	1.29394	0.08843	0.116404	15484.8	345.64	6463.34	144.27	569.68	759.12	106.06	246.1	0.502336	21	15Â°C	44.9334	0.133334	0	0	0	0	0	0	NA	NA
2	thrashing	2015-06-15	haao-1	3	3	1.19228	0.08065	0.0978173	20967.6	468.03	7626.84	170.24	2597.8	746.83	64.97	185.5	1.15295	21	15Â°C	44.9334	0.133334	0	0	0	0	0	0	NA	NA
2	thrashing	2015-06-15	haao-1	3	4	1.31215	0.103618	0.138405	19510.1	599.754	5552.49	171.007	3259.07	936.916	74.4846	243.188	1.19835	21	15Â°C	32.8001	0.133334	0	0	0	0	0	0	NA	NA
2	thrashing	2015-06-15	haao-1	4	6	1.37717	0.0985	0.137947	9084.71	358.61	2413.16	95.26	1301.37	784.47	85.44	209.46	0.452586	21	15Â°C	25.4667	0.133334	0	0	0	0	0	0	NA	NA
2	thrashing	2015-06-15	haao-1	4	5	1.20391	0.0987	0.120832	10267	229.17	3487.68	77.85	1150.62	691.55	101.82	217.38	0.444915	21	15Â°C	44.9334	0.133334	0	0	0	0	0	0	NA	NA
2	thrashing	2015-06-15	haao-1	4	3	1.26578	0.10006	0.128841	8857.95	197.72	2949.19	65.83	1305.85	755.01	130.97	247.67	0.254854	21	15Â°C	44.9334	0.133334	0	0	0	0	0	0	NA	NA
[truncated: 5,637 more rows]

## Sheet: 1e
Experiment	Group	Plate	Day	N
74	EV(RNAi) 25°C	1	-1	0
74	EV(RNAi) 25°C	1	0	0
74	EV(RNAi) 25°C	1	0.5	77
74	EV(RNAi) 25°C	1	1	86
74	EV(RNAi) 25°C	1	1.5	24
74	EV(RNAi) 25°C	1	2	0
74	EV(RNAi) 25°C	1	2.5	0
74	EV(RNAi) 25°C	1	3	0
74	EV(RNAi) 25°C	1	3.5	0
74	EV(RNAi) 25°C	2	-1	0
74	EV(RNAi) 25°C	2	0	2
74	EV(RNAi) 25°C	2	0.5	63
74	EV(RNAi) 25°C	2	1	70
74	EV(RNAi) 25°C	2	1.5	36
74	EV(RNAi) 25°C	2	2	1
74	EV(RNAi) 25°C	2	2.5	0
74	EV(RNAi) 25°C	2	3	0
74	EV(RNAi) 25°C	2	3.5	0
74	EV(RNAi) 25°C	3	-1	0
74	EV(RNAi) 25°C	3	0	0
74	EV(RNAi) 25°C	3	0.5	82
74	EV(RNAi) 25°C	3	1	65
74	EV(RNAi) 25°C	3	1.5	18
74	EV(RNAi) 25°C	3	2	0
74	EV(RNAi) 25°C	3	2.5	0
74	EV(RNAi) 25°C	3	3	0
74	EV(RNAi) 25°C	3	3.5	0
74	EV(RNAi) 25°C	4	-1	0
74	EV(RNAi) 25°C	4	0	0
74	EV(RNAi) 25°C	4	0.5	28
74	EV(RNAi) 25°C	4	1	55
74	EV(RNAi) 25°C	4	1.5	14
74	EV(RNAi) 25°C	4	2	0
74	EV(RNAi) 25°C	4	2.5	0
74	EV(RNAi) 25°C	4	3	0
74	EV(RNAi) 25°C	4	3.5	0
74	EV(RNAi) 25°C	5	-1	0
74	EV(RNAi) 25°C	5	0	0
74	EV(RNAi) 25°C	5	0.5	63
74	EV(RNAi) 25°C	5	1	80
74	EV(RNAi) 25°C	5	1.5	15
74	EV(RNAi) 25°C	5	2	0
74	EV(RNAi) 25°C	5	2.5	0
74	EV(RNAi) 25°C	5	3	0
74	EV(RNAi) 25°C	5	3.5	0
74	EV(RNAi) 25°C	6	-1	0
74	EV(RNAi) 25°C	6	0	0
74	EV(RNAi) 25°C	6	0.5	82
74	EV(RNAi) 25°C	6	1	109
74	EV(RNAi) 25°C	6	1.5	17
74	EV(RNAi) 25°C	6	2	0
74	EV(RNAi) 25°C	6	2.5	0
74	EV(RNAi) 25°C	6	3	0
74	EV(RNAi) 25°C	6	3.5	0
74	EV(RNAi) 25°C	7	-1	0
74	EV(RNAi) 25°C	7	0	0
74	EV(RNAi) 25°C	7	0.5	71
74	EV(RNAi) 25°C	7	1	70
74	EV(RNAi) 25°C	7	1.5	16
74	EV(RNAi) 25°C	7	2	0
74	EV(RNAi) 25°C	7	2.5	0
74	EV(RNAi) 25°C	7	3	0
74	EV(RNAi) 25°C	7	3.5	0
74	EV(RNAi) 25°C	8	-1	0
74	EV(RNAi) 25°C	8	0	0
74	EV(RNAi) 25°C	8	0.5	52
74	EV(RNAi) 25°C	8	1	64
74	EV(RNAi) 25°C	8	1.5	22
74	EV(RNAi) 25°C	8	2	1
74	EV(RNAi) 25°C	8	2.5	0
74	EV(RNAi) 25°C	8	3	0
74	EV(RNAi) 25°C	8	3.5	0
74	EV(RNAi) 25°C	9	-1	0
74	EV(RNAi) 25°C	9	0	0
74	EV(RNAi) 25°C	9	0.5	55
74	EV(RNAi) 25°C	9	1	72
74	EV(RNAi) 25°C	9	1.5	12
74	EV(RNAi) 25°C	9	2	1
74	EV(RNAi) 25°C	9	2.5	0
74	EV(RNAi) 25°C	9	3	0
74	EV(RNAi) 25°C	9	3.5	0
74	kynu-1(RNAi) 25°C	1	-1	0
74	kynu-1(RNAi) 25°C	1	0	0
74	kynu-1(RNAi) 25°C	1	0.5	76
74	kynu-1(RNAi) 25°C	1	1	78
74	kynu-1(RNAi) 25°C	1	1.5	67
74	kynu-1(RNAi) 25°C	1	2	16
74	kynu-1(RNAi) 25°C	1	2.5	0
74	kynu-1(RNAi) 25°C	1	3	0
74	kynu-1(RNAi) 25°C	1	3.5	0
74	kynu-1(RNAi) 25°C	2	-1	0
74	kynu-1(RNAi) 25°C	2	0	0
74	kynu-1(RNAi) 25°C	2	0.5	89
74	kynu-1(RNAi) 25°C	2	1	77
74	kynu-1(RNAi) 25°C	2	1.5	31
74	kynu-1(RNAi) 25°C	2	2	0
74	kynu-1(RNAi) 25°C	2	2.5	0
74	kynu-1(RNAi) 25°C	2	3	0
74	kynu-1(RNAi) 25°C	2	3.5	0
74	kynu-1(RNAi) 25°C	3	-1	0
74	kynu-1(RNAi) 25°C	3	0	8
74	kynu-1(RNAi) 25°C	3	0.5	88
74	kynu-1(RNAi) 25°C	3	1	64
74	kynu-1(RNAi) 25°C	3	1.5	13
74	kynu-1(RNAi) 25°C	3	2	0
74	kynu-1(RNAi) 25°C	3	2.5	0
74	kynu-1(RNAi) 25°C	3	3	0
74	kynu-1(RNAi) 25°C	3	3.5	0
74	kynu-1(RNAi) 25°C	4	-1	0
74	kynu-1(RNAi) 25°C	4	0	0
74	kynu-1(RNAi) 25°C	4	0.5	89
74	kynu-1(RNAi) 25°C	4	1	84
74	kynu-1(RNAi) 25°C	4	1.5	26
74	kynu-1(RNAi) 25°C	4	2	0
74	kynu-1(RNAi) 25°C	4	2.5	0
74	kynu-1(RNAi) 25°C	4	3	0
74	kynu-1(RNAi) 25°C	4	3.5	0
74	kynu-1(RNAi) 25°C	5	-1	0
74	kynu-1(RNAi) 25°C	5	0	3
74	kynu-1(RNAi) 25°C	5	0.5	93
74	kynu-1(RNAi) 25°C	5	1	82
74	kynu-1(RNAi) 25°C	5	1.5	17
74	kynu-1(RNAi) 25°C	5	2	0
74	kynu-1(RNAi) 25°C	5	2.5	0
74	kynu-1(RNAi) 25°C	5	3	0
74	kynu-1(RNAi) 25°C	5	3.5	0
74	kynu-1(RNAi) 25°C	6	-1	0
74	kynu-1(RNAi) 25°C	6	0	0
74	kynu-1(RNAi) 25°C	6	0.5	43
74	kynu-1(RNAi) 25°C	6	1	72
74	kynu-1(RNAi) 25°C	6	1.5	102
74	kynu-1(RNAi) 25°C	6	2	12
74	kynu-1(RNAi) 25°C	6	2.5	0
74	kynu-1(RNAi) 25°C	6	3	0
74	kynu-1(RNAi) 25°C	6	3.5	0
74	kynu-1(RNAi) 25°C	7	-1	0
74	kynu-1(RNAi) 25°C	7	0	8
74	kynu-1(RNAi) 25°C	7	0.5	102
74	kynu-1(RNAi) 25°C	7	1	72
74	kynu-1(RNAi) 25°C	7	1.5	31
74	kynu-1(RNAi) 25°C	7	2	2
74	kynu-1(RNAi) 25°C	7	2.5	0
74	kynu-1(RNAi) 25°C	7	3	0
74	kynu-1(RNAi) 25°C	7	3.5	0
74	kynu-1(RNAi) 25°C	8	-1	0
74	kynu-1(RNAi) 25°C	8	0	0
74	kynu-1(RNAi) 25°C	8	0.5	88
74	kynu-1(RNAi) 25°C	8	1	84
74	kynu-1(RNAi) 25°C	8	1.5	38
74	kynu-1(RNAi) 25°C	8	2	0
74	kynu-1(RNAi) 25°C	8	2.5	0
74	kynu-1(RNAi) 25°C	8	3	0
74	kynu-1(RNAi) 25°C	8	3.5	0
74	kynu-1(RNAi) 25°C	9	-1	0
74	kynu-1(RNAi) 25°C	9	0	8
74	kynu-1(RNAi) 25°C	9	0.5	94
74	kynu-1(RNAi) 25°C	9	1	55
74	kynu-1(RNAi) 25°C	9	1.5	31
74	kynu-1(RNAi) 25°C	9	2	0
74	kynu-1(RNAi) 25°C	9	2.5	0
74	kynu-1(RNAi) 25°C	9	3	0
74	kynu-1(RNAi) 25°C	9	3.5	0
74	kynu-1(RNAi) 25°C	10	-1	0
74	kynu-1(RNAi) 25°C	10	0	4
74	kynu-1(RNAi) 25°C	10	0.5	96
74	kynu-1(RNAi) 25°C	10	1	81
74	kynu-1(RNAi) 25°C	10	1.5	34
74	kynu-1(RNAi) 25°C	10	2	2
74	kynu-1(RNAi) 25°C	10	2.5	0
74	kynu-1(RNAi) 25°C	10	3	0
74	kynu-1(RNAi) 25°C	10	3.5	0
74	haao-1(RNAi) 25°C	1	-1	0
74	haao-1(RNAi) 25°C	1	0	0
74	haao-1(RNAi) 25°C	1	0.5	61
74	haao-1(RNAi) 25°C	1	1	64
74	haao-1(RNAi) 25°C	1	1.5	54
74	haao-1(RNAi) 25°C	1	2	1
74	haao-1(RNAi) 25°C	1	2.5	2
74	haao-1(RNAi) 25°C	1	3	0
74	haao-1(RNAi) 25°C	1	3.5	0
74	haao-1(RNAi) 25°C	2	-1	0
74	haao-1(RNAi) 25°C	2	0	0
74	haao-1(RNAi) 25°C	2	0.5	51
74	haao-1(RNAi) 25°C	2	1	83
74	haao-1(RNAi) 25°C	2	1.5	25
74	haao-1(RNAi) 25°C	2	2	0
74	haao-1(RNAi) 25°C	2	2.5	0
74	haao-1(RNAi) 25°C	2	3	0
74	haao-1(RNAi) 25°C	2	3.5	0
74	haao-1(RNAi) 25°C	3	-1	0
74	haao-1(RNAi) 25°C	3	0	0
74	haao-1(RNAi) 25°C	3	0.5	40
74	haao-1(RNAi) 25°C	3	1	41
74	haao-1(RNAi) 25°C	3	1.5	2
74	haao-1(RNAi) 25°C	3	2	5
74	haao-1(RNAi) 25°C	3	2.5	0
74	haao-1(RNAi) 25°C	3	3	0
74	haao-1(RNAi) 25°C	3	3.5	0
74	haao-1(RNAi) 25°C	4	-1	0
74	haao-1(RNAi) 25°C	4	0	0
74	haao-1(RNAi) 25°C	4	0.5	77
74	haao-1(RNAi) 25°C	4	1	80
74	haao-1(RNAi) 25°C	4	1.5	12
74	haao-1(RNAi) 25°C	4	2	1
74	haao-1(RNAi) 25°C	4	2.5	1
74	haao-1(RNAi) 25°C	4	3	0
74	haao-1(RNAi) 25°C	4	3.5	0
74	haao-1(RNAi) 25°C	5	-1	0
74	haao-1(RNAi) 25°C	5	0	0
74	haao-1(RNAi) 25°C	5	0.5	67
74	haao-1(RNAi) 25°C	5	1	87
74	haao-1(RNAi) 25°C	5	1.5	50
74	haao-1(RNAi) 25°C	5	2	9
74	haao-1(RNAi) 25°C	5	2.5	0
74	haao-1(RNAi) 25°C	5	3	0
74	haao-1(RNAi) 25°C	5	3.5	0
74	haao-1(RNAi) 25°C	6	-1	0
74	haao-1(RNAi) 25°C	6	0	0
74	haao-1(RNAi) 25°C	6	0.5	35
74	haao-1(RNAi) 25°C	6	1	47
74	haao-1(RNAi) 25°C	6	1.5	11
74	haao-1(RNAi) 25°C	6	2	1
74	haao-1(RNAi) 25°C	6	2.5	0
74	haao-1(RNAi) 25°C	6	3	0
74	haao-1(RNAi) 25°C	6	3.5	0
74	haao-1(RNAi) 25°C	7	-1	0
74	haao-1(RNAi) 25°C	7	0	0
74	haao-1(RNAi) 25°C	7	0.5	71
74	haao-1(RNAi) 25°C	7	1	74
74	haao-1(RNAi) 25°C	7	1.5	46
74	haao-1(RNAi) 25°C	7	2	1
74	haao-1(RNAi) 25°C	7	2.5	0
74	haao-1(RNAi) 25°C	7	3	0
74	haao-1(RNAi) 25°C	7	3.5	0
74	haao-1(RNAi) 25°C	8	-1	0
74	haao-1(RNAi) 25°C	8	0	0
74	haao-1(RNAi) 25°C	8	0.5	81
74	haao-1(RNAi) 25°C	8	1	91
74	haao-1(RNAi) 25°C	8	1.5	45
74	haao-1(RNAi) 25°C	8	2	1
74	haao-1(RNAi) 25°C	8	2.5	0
74	haao-1(RNAi) 25°C	8	3	0
74	haao-1(RNAi) 25°C	8	3.5	0
74	tdo-2(RNAi) 25°C	1	-1	0
74	tdo-2(RNAi) 25°C	1	0	0
74	tdo-2(RNAi) 25°C	1	0.5	30
74	tdo-2(RNAi) 25°C	1	1	45
74	tdo-2(RNAi) 25°C	1	1.5	35
74	tdo-2(RNAi) 25°C	1	2	9
74	tdo-2(RNAi) 25°C	1	2.5	0
74	tdo-2(RNAi) 25°C	1	3	0
74	tdo-2(RNAi) 25°C	1	3.5	0
74	tdo-2(RNAi) 25°C	2	-1	0
74	tdo-2(RNAi) 25°C	2	0	0
74	tdo-2(RNAi) 25°C	2	0.5	23
74	tdo-2(RNAi) 25°C	2	1	38
74	tdo-2(RNAi) 25°C	2	1.5	42
74	tdo-2(RNAi) 25°C	2	2	10
74	tdo-2(RNAi) 25°C	2	2.5	1
74	tdo-2(RNAi) 25°C	2	3	0
74	tdo-2(RNAi) 25°C	2	3.5	0
74	tdo-2(RNAi) 25°C	3	-1	0
74	tdo-2(RNAi) 25°C	3	0	0
74	tdo-2(RNAi) 25°C	3	0.5	37
74	tdo-2(RNAi) 25°C	3	1	46
74	tdo-2(RNAi) 25°C	3	1.5	37
74	tdo-2(RNAi) 25°C	3	2	6
74	tdo-2(RNAi) 25°C	3	2.5	0
74	tdo-2(RNAi) 25°C	3	3	0
74	tdo-2(RNAi) 25°C	3	3.5	0
74	tdo-2(RNAi) 25°C	4	-1	0
74	tdo-2(RNAi) 25°C	4	0	0
74	tdo-2(RNAi) 25°C	4	0.5	47
74	tdo-2(RNAi) 25°C	4	1	42
74	tdo-2(RNAi) 25°C	4	1.5	50
74	tdo-2(RNAi) 25°C	4	2	45
74	tdo-2(RNAi) 25°C	4	2.5	23
74	tdo-2(RNAi) 25°C	4	3	2
74	tdo-2(RNAi) 25°C	4	3.5	0
74	tdo-2(RNAi) 25°C	5	-1	0
74	tdo-2(RNAi) 25°C	5	0	0
74	tdo-2(RNAi) 25°C	5	0.5	49
74	tdo-2(RNAi) 25°C	5	1	38
74	tdo-2(RNAi) 25°C	5	1.5	32
74	tdo-2(RNAi) 25°C	5	2	15
74	tdo-2(RNAi) 25°C	5	2.5	0
74	tdo-2(RNAi) 25°C	5	3	0
74	tdo-2(RNAi) 25°C	5	3.5	0
74	tdo-2(RNAi) 25°C	6	-1	0
74	tdo-2(RNAi) 25°C	6	0	0
74	tdo-2(RNAi) 25°C	6	0.5	46
74	tdo-2(RNAi) 25°C	6	1	36
74	tdo-2(RNAi) 25°C	6	1.5	54
74	tdo-2(RNAi) 25°C	6	2	36
74	tdo-2(RNAi) 25°C	6	2.5	13
74	tdo-2(RNAi) 25°C	6	3	1
74	tdo-2(RNAi) 25°C	6	3.5	0
74	tdo-2(RNAi) 25°C	7	-1	0
74	tdo-2(RNAi) 25°C	7	0	1
74	tdo-2(RNAi) 25°C	7	0.5	38
74	tdo-2(RNAi) 25°C	7	1	48
74	tdo-2(RNAi) 25°C	7	1.5	45
74	tdo-2(RNAi) 25°C	7	2	4
74	tdo-2(RNAi) 25°C	7	2.5	0
74	tdo-2(RNAi) 25°C	7	3	0
74	tdo-2(RNAi) 25°C	7	3.5	0
74	tdo-2(RNAi) 25°C	8	-1	0
74	tdo-2(RNAi) 25°C	8	0	0
74	tdo-2(RNAi) 25°C	8	0.5	26
74	tdo-2(RNAi) 25°C	8	1	44
74	tdo-2(RNAi) 25°C	8	1.5	49
74	tdo-2(RNAi) 25°C	8	2	21
74	tdo-2(RNAi) 25°C	8	2.5	8
74	tdo-2(RNAi) 25°C	8	3	0
74	tdo-2(RNAi) 25°C	8	3.5	0
74	tdo-2(RNAi) 25°C	9	-1	0
74	tdo-2(RNAi) 25°C	9	0	0
74	tdo-2(RNAi) 25°C	9	0.5	33
74	tdo-2(RNAi) 25°C	9	1	43
74	tdo-2(RNAi) 25°C	9	1.5	54
74	tdo-2(RNAi) 25°C	9	2	22
74	tdo-2(RNAi) 25°C	9	2.5	8
74	tdo-2(RNAi) 25°C	9	3	0
74	tdo-2(RNAi) 25°C	9	3.5	0
74	tdo-2(RNAi) 25°C	10	-1	0
74	tdo-2(RNAi) 25°C	10	0	0
74	tdo-2(RNAi) 25°C	10	0.5	48
74	tdo-2(RNAi) 25°C	10	1	38
74	tdo-2(RNAi) 25°C	10	1.5	45
74	tdo-2(RNAi) 25°C	10	2	16
74	tdo-2(RNAi) 25°C	10	2.5	1
74	tdo-2(RNAi) 25°C	10	3	0
74	tdo-2(RNAi) 25°C	10	3.5	0
75	EV(RNAi) 15°C	1	-1	0
75	EV(RNAi) 15°C	1	0	41
75	EV(RNAi) 15°C	1	1	190
75	EV(RNAi) 15°C	1	2	163
75	EV(RNAi) 15°C	1	3	1
75	EV(RNAi) 15°C	1	4	0
75	EV(RNAi) 15°C	1	5	1
75	EV(RNAi) 15°C	1	6	1
75	EV(RNAi) 15°C	1	7	0
75	EV(RNAi) 15°C	3	-1	0
75	EV(RNAi) 15°C	3	0	53
75	EV(RNAi) 15°C	3	1	167
75	EV(RNAi) 15°C	3	2	144
75	EV(RNAi) 15°C	3	3	7
75	EV(RNAi) 15°C	3	4	1
75	EV(RNAi) 15°C	3	5	0
75	EV(RNAi) 15°C	3	6	1
75	EV(RNAi) 15°C	3	7	0
75	EV(RNAi) 15°C	4	-1	0
75	EV(RNAi) 15°C	4	0	41
75	EV(RNAi) 15°C	4	1	170
75	EV(RNAi) 15°C	4	2	113
75	EV(RNAi) 15°C	4	3	2
75	EV(RNAi) 15°C	4	4	1
75	EV(RNAi) 15°C	4	5	0
75	EV(RNAi) 15°C	4	6	0
75	EV(RNAi) 15°C	4	7	0
75	EV(RNAi) 15°C	5	-1	0
75	EV(RNAi) 15°C	5	0	50
75	EV(RNAi) 15°C	5	1	169
75	EV(RNAi) 15°C	5	2	137
75	EV(RNAi) 15°C	5	3	3
75	EV(RNAi) 15°C	5	4	0
75	EV(RNAi) 15°C	5	5	0
75	EV(RNAi) 15°C	5	6	0
75	EV(RNAi) 15°C	5	7	0
75	EV(RNAi) 15°C	7	-1	0
75	EV(RNAi) 15°C	7	0	50
75	EV(RNAi) 15°C	7	1	170
75	EV(RNAi) 15°C	7	2	136
75	EV(RNAi) 15°C	7	3	1
75	EV(RNAi) 15°C	7	4	0
75	EV(RNAi) 15°C	7	5	0
75	EV(RNAi) 15°C	7	6	0
75	EV(RNAi) 15°C	7	7	0
75	EV(RNAi) 15°C	8	-1	0
75	EV(RNAi) 15°C	8	0	61
75	EV(RNAi) 15°C	8	1	182
75	EV(RNAi) 15°C	8	2	96
75	EV(RNAi) 15°C	8	3	0
75	EV(RNAi) 15°C	8	4	0
75	EV(RNAi) 15°C	8	5	0
75	EV(RNAi) 15°C	8	6	0
75	EV(RNAi) 15°C	8	7	0
75	EV(RNAi) 15°C	9	-1	0
75	EV(RNAi) 15°C	9	0	64
75	EV(RNAi) 15°C	9	1	184
75	EV(RNAi) 15°C	9	2	170
75	EV(RNAi) 15°C	9	3	3
75	EV(RNAi) 15°C	9	4	0
75	EV(RNAi) 15°C	9	5	1
75	EV(RNAi) 15°C	9	6	0
75	EV(RNAi) 15°C	9	7	0
75	EV(RNAi) 15°C	10	-1	0
75	EV(RNAi) 15°C	10	0	48
75	EV(RNAi) 15°C	10	1	120
75	EV(RNAi) 15°C	10	2	110
75	EV(RNAi) 15°C	10	3	3
75	EV(RNAi) 15°C	10	4	0
75	EV(RNAi) 15°C	10	5	0
75	EV(RNAi) 15°C	10	6	0
75	EV(RNAi) 15°C	10	7	0
75	kynu-1(RNAi) 15°C	1	-1	0
75	kynu-1(RNAi) 15°C	1	0	50
75	kynu-1(RNAi) 15°C	1	1	121
75	kynu-1(RNAi) 15°C	1	2	139
75	kynu-1(RNAi) 15°C	1	3	22
75	kynu-1(RNAi) 15°C	1	4	0
75	kynu-1(RNAi) 15°C	1	5	0
75	kynu-1(RNAi) 15°C	1	6	0
75	kynu-1(RNAi) 15°C	1	7	0
75	kynu-1(RNAi) 15°C	2	-1	0
75	kynu-1(RNAi) 15°C	2	0	51
75	kynu-1(RNAi) 15°C	2	1	133
75	kynu-1(RNAi) 15°C	2	2	141
75	kynu-1(RNAi) 15°C	2	3	53
75	kynu-1(RNAi) 15°C	2	4	1
75	kynu-1(RNAi) 15°C	2	5	0
75	kynu-1(RNAi) 15°C	2	6	0
75	kynu-1(RNAi) 15°C	2	7	0
75	kynu-1(RNAi) 15°C	3	-1	0
75	kynu-1(RNAi) 15°C	3	0	55
75	kynu-1(RNAi) 15°C	3	1	147
75	kynu-1(RNAi) 15°C	3	2	158
75	kynu-1(RNAi) 15°C	3	3	39
75	kynu-1(RNAi) 15°C	3	4	1
75	kynu-1(RNAi) 15°C	3	5	0
75	kynu-1(RNAi) 15°C	3	6	0
75	kynu-1(RNAi) 15°C	3	7	0
75	kynu-1(RNAi) 15°C	4	-1	0
75	kynu-1(RNAi) 15°C	4	0	64
75	kynu-1(RNAi) 15°C	4	1	144
75	kynu-1(RNAi) 15°C	4	2	45
75	kynu-1(RNAi) 15°C	4	3	0
75	kynu-1(RNAi) 15°C	4	4	0
75	kynu-1(RNAi) 15°C	4	5	0
75	kynu-1(RNAi) 15°C	4	6	0
75	kynu-1(RNAi) 15°C	4	7	0
75	kynu-1(RNAi) 15°C	5	-1	0
75	kynu-1(RNAi) 15°C	5	0	57
75	kynu-1(RNAi) 15°C	5	1	112
75	kynu-1(RNAi) 15°C	5	2	130
75	kynu-1(RNAi) 15°C	5	3	21
75	kynu-1(RNAi) 15°C	5	4	5
75	kynu-1(RNAi) 15°C	5	5	0
75	kynu-1(RNAi) 15°C	5	6	0
75	kynu-1(RNAi) 15°C	5	7	0
75	kynu-1(RNAi) 15°C	6	-1	0
75	kynu-1(RNAi) 15°C	6	0	38
75	kynu-1(RNAi) 15°C	6	1	119
75	kynu-1(RNAi) 15°C	6	2	137
75	kynu-1(RNAi) 15°C	6	3	31
75	kynu-1(RNAi) 15°C	6	4	1
75	kynu-1(RNAi) 15°C	6	5	0
75	kynu-1(RNAi) 15°C	6	6	0
75	kynu-1(RNAi) 15°C	6	7	0
75	kynu-1(RNAi) 15°C	7	-1	0
75	kynu-1(RNAi) 15°C	7	0	66
75	kynu-1(RNAi) 15°C	7	1	124
75	kynu-1(RNAi) 15°C	7	2	124
75	kynu-1(RNAi) 15°C	7	3	3
75	kynu-1(RNAi) 15°C	7	4	0
75	kynu-1(RNAi) 15°C	7	5	0
75	kynu-1(RNAi) 15°C	7	6	0
75	kynu-1(RNAi) 15°C	7	7	0
75	kynu-1(RNAi) 15°C	8	-1	0
75	kynu-1(RNAi) 15°C	8	0	64
75	kynu-1(RNAi) 15°C	8	1	123
75	kynu-1(RNAi) 15°C	8	2	124
75	kynu-1(RNAi) 15°C	8	3	12
75	kynu-1(RNAi) 15°C	8	4	0
75	kynu-1(RNAi) 15°C	8	5	0
75	kynu-1(RNAi) 15°C	8	6	0
75	kynu-1(RNAi) 15°C	8	7	0
75	kynu-1(RNAi) 15°C	9	-1	0
75	kynu-1(RNAi) 15°C	9	0	49
75	kynu-1(RNAi) 15°C	9	1	131
75	kynu-1(RNAi) 15°C	9	2	92
75	kynu-1(RNAi) 15°C	9	3	5
75	kynu-1(RNAi) 15°C	9	4	0
75	kynu-1(RNAi) 15°C	9	5	0
75	kynu-1(RNAi) 15°C	9	6	0
75	kynu-1(RNAi) 15°C	9	7	0
75	kynu-1(RNAi) 15°C	10	-1	0
75	kynu-1(RNAi) 15°C	10	0	55
75	kynu-1(RNAi) 15°C	10	1	103
75	kynu-1(RNAi) 15°C	10	2	145
75	kynu-1(RNAi) 15°C	10	3	77
75	kynu-1(RNAi) 15°C	10	4	9
75	kynu-1(RNAi) 15°C	10	5	1
75	kynu-1(RNAi) 15°C	10	6	0
75	kynu-1(RNAi) 15°C	10	7	0
75	haao-1(RNAi) 15°C	1	-1	0
75	haao-1(RNAi) 15°C	1	0	44
75	haao-1(RNAi) 15°C	1	1	149
75	haao-1(RNAi) 15°C	1	2	124
75	haao-1(RNAi) 15°C	1	3	15
75	haao-1(RNAi) 15°C	1	4	0
75	haao-1(RNAi) 15°C	1	5	0
75	haao-1(RNAi) 15°C	1	6	0
75	haao-1(RNAi) 15°C	1	7	0
75	haao-1(RNAi) 15°C	2	-1	0
75	haao-1(RNAi) 15°C	2	0	47
75	haao-1(RNAi) 15°C	2	1	143
75	haao-1(RNAi) 15°C	2	2	135
75	haao-1(RNAi) 15°C	2	3	1
75	haao-1(RNAi) 15°C	2	4	0
75	haao-1(RNAi) 15°C	2	5	0
75	haao-1(RNAi) 15°C	2	6	1
75	haao-1(RNAi) 15°C	2	7	0
75	haao-1(RNAi) 15°C	3	-1	0
75	haao-1(RNAi) 15°C	3	0	54
75	haao-1(RNAi) 15°C	3	1	127
75	haao-1(RNAi) 15°C	3	2	127
75	haao-1(RNAi) 15°C	3	3	23
75	haao-1(RNAi) 15°C	3	4	2
75	haao-1(RNAi) 15°C	3	5	1
75	haao-1(RNAi) 15°C	3	6	0
75	haao-1(RNAi) 15°C	3	7	0
75	haao-1(RNAi) 15°C	4	-1	0
75	haao-1(RNAi) 15°C	4	0	33
75	haao-1(RNAi) 15°C	4	1	143
75	haao-1(RNAi) 15°C	4	2	179
75	haao-1(RNAi) 15°C	4	3	32
75	haao-1(RNAi) 15°C	4	4	1
75	haao-1(RNAi) 15°C	4	5	1
75	haao-1(RNAi) 15°C	4	6	0
75	haao-1(RNAi) 15°C	4	7	0
75	haao-1(RNAi) 15°C	5	-1	0
75	haao-1(RNAi) 15°C	5	0	89
75	haao-1(RNAi) 15°C	5	1	139
75	haao-1(RNAi) 15°C	5	2	88
75	haao-1(RNAi) 15°C	5	3	2
75	haao-1(RNAi) 15°C	5	4	0
75	haao-1(RNAi) 15°C	5	5	0
75	haao-1(RNAi) 15°C	5	6	0
75	haao-1(RNAi) 15°C	5	7	0
75	haao-1(RNAi) 15°C	6	-1	0
75	haao-1(RNAi) 15°C	6	0	50
75	haao-1(RNAi) 15°C	6	1	149
75	haao-1(RNAi) 15°C	6	2	128
75	haao-1(RNAi) 15°C	6	3	13
75	haao-1(RNAi) 15°C	6	4	0
75	haao-1(RNAi) 15°C	6	5	0
75	haao-1(RNAi) 15°C	6	6	0
75	haao-1(RNAi) 15°C	6	7	0
75	haao-1(RNAi) 15°C	7	-1	0
75	haao-1(RNAi) 15°C	7	0	50
75	haao-1(RNAi) 15°C	7	1	152
75	haao-1(RNAi) 15°C	7	2	93
75	haao-1(RNAi) 15°C	7	3	2
75	haao-1(RNAi) 15°C	7	4	1
75	haao-1(RNAi) 15°C	7	5	0
75	haao-1(RNAi) 15°C	7	6	0
75	haao-1(RNAi) 15°C	7	7	0
75	haao-1(RNAi) 15°C	8	-1	0
75	haao-1(RNAi) 15°C	8	0	47
75	haao-1(RNAi) 15°C	8	1	125
75	haao-1(RNAi) 15°C	8	2	128
75	haao-1(RNAi) 15°C	8	3	1
75	haao-1(RNAi) 15°C	8	4	1
75	haao-1(RNAi) 15°C	8	5	0
75	haao-1(RNAi) 15°C	8	6	0
75	haao-1(RNAi) 15°C	8	7	0
75	haao-1(RNAi) 15°C	9	-1	0
75	haao-1(RNAi) 15°C	9	0	48
75	haao-1(RNAi) 15°C	9	1	126
75	haao-1(RNAi) 15°C	9	2	142
75	haao-1(RNAi) 15°C	9	3	48
75	haao-1(RNAi) 15°C	9	4	0
75	haao-1(RNAi) 15°C	9	5	0
75	haao-1(RNAi) 15°C	9	6	0
75	haao-1(RNAi) 15°C	9	7	0
75	haao-1(RNAi) 15°C	10	-1	0
75	haao-1(RNAi) 15°C	10	0	57
75	haao-1(RNAi) 15°C	10	1	147
75	haao-1(RNAi) 15°C	10	2	128
75	haao-1(RNAi) 15°C	10	3	14
75	haao-1(RNAi) 15°C	10	4	1
75	haao-1(RNAi) 15°C	10	5	0
75	haao-1(RNAi) 15°C	10	6	0
75	haao-1(RNAi) 15°C	10	7	0
75	tdo-2(RNAi) 15°C	1	-1	0
75	tdo-2(RNAi) 15°C	1	0	35
75	tdo-2(RNAi) 15°C	1	1	64
75	tdo-2(RNAi) 15°C	1	2	77
75	tdo-2(RNAi) 15°C	1	3	66
75	tdo-2(RNAi) 15°C	1	4	13
75	tdo-2(RNAi) 15°C	1	5	4
75	tdo-2(RNAi) 15°C	1	6	0
75	tdo-2(RNAi) 15°C	1	7	0
75	tdo-2(RNAi) 15°C	2	-1	0
75	tdo-2(RNAi) 15°C	2	0	44
75	tdo-2(RNAi) 15°C	2	1	51
75	tdo-2(RNAi) 15°C	2	2	72
75	tdo-2(RNAi) 15°C	2	3	60
75	tdo-2(RNAi) 15°C	2	4	54
75	tdo-2(RNAi) 15°C	2	5	4
75	tdo-2(RNAi) 15°C	2	6	0
75	tdo-2(RNAi) 15°C	2	7	0
75	tdo-2(RNAi) 15°C	3	-1	0
75	tdo-2(RNAi) 15°C	3	0	32
75	tdo-2(RNAi) 15°C	3	1	69
75	tdo-2(RNAi) 15°C	3	2	33
[truncated: 1,413 more rows]

## Sheet: 1f, S2
Experiment	Group	Plate	Class	Age
[truncated: 6,997 more rows]

[truncated: 32 more sheets: 1g, S3, S4, 2c, S6a-f, S6g-k, 2d, S6l-p, 2e, 2f, S5b, S5c-e, 2g, 2h, S7, 3a, 3c, S8a, 3d, 3e, 3f,g, 3h,i, S8b, 4a, 4b, 4c, S9e, 4d, S9g, S9h …]
